# Supplementary material for: Phylogenetic Diversity of Wetland Plants across China
Source: Plants (Basel). 2021 Sep 6;10(9):1850. doi: 10.3390/plants10091850 (PMC8470339; doi:10.3390/plants10091850)
Supplement: Supplementary file 1 [file plants-10-01850-s001.zip]

Archive with 4 entries (2 files):
- plants-1341499-supplementary/
- plants-1341499-supplementary/SM_20210729/
- plants-1341499-supplementary/SM_20210729/SM_Figures.pdf
- plants-1341499-supplementary/SM_20210729/SM_Tables.xlsx
