# Supplementary material for: Phylogenetic Diversity of Wetland Plants across China
Source: Plants (Basel). 2021 Sep 6;10(9):1850. doi: 10.3390/plants10091850 (PMC8470339; doi:10.3390/plants10091850)
Supplement: Supplementary file 1 [file plants-10-01850-s001.zip › plants-1341499-supplementary/SM_20210729/SM_Tables.xlsx]

## Sheet: References
No.	Wetlands	Investigated year	References
FOC	NA	NA	Flora of China, http://www.iplant.cn/foc
POWO	NA	NA	Plants of the World online, http://www.plantsoftheworldonline.org/
R01	Alien invasive plants	2018	Ma, J.S., Li, H.R., 2018. The checklist of alien invasive plants in China. Higher Education Press, Beijing. (In Chinese)
R02	Alien invasive plants	2014	National Specimen Information Infrastructure, http://www.nsii.org.cn/node/824
R03	Alien invasive plants	2014	Yan, X.L., Liu, Q.R., et al., 2014. The categorization and analysis on the geographic distribution patterns of Chinese alien invasive plants. Biodiversity Science 22(5),667–676. (In Chinese)
R04	Alien invasive plants	2013	Axmacher, J.C., Sang, W.G., 2013. Plant Invasions in China–Challenges and Chances. PLoS ONE 8(5): e64173.
R05	Alien invasive plants	2013	Bai, F., Chisholm, R., Sang, W.G., Dong, M., 2013. Spatial Risk Assessment of Alien Invasive Plants in China. Environmental Science & Technology 47,7624-7632.
R06	Alien invasive plants	2008	Weber, E., Sun, S.G., Li, B., 2008. Invasive alien plants in China: diversity and ecological insights. Biological Invasions 10, 1411–1429,
R07	Alien invasive plants	2003-2016	Ministry of Ecological Environment of the People's Republic of China, https://www.mee.gov.cn/
R08	Alien invasive plants	2016	Wang, H., Wang, Q., Bowler, P.A., Xiong, W., 2016. Invasive aquatic plants in China. Aquatic Invasions 11, 1–9.
R09-1	Alien invasive plants	2005	Liu, J., Dong, M., et al., 2006. Invasive alien plants in China: role of clonality and geographical origin. Biological Invasions 8, 1461–1470.
R09-2	Alien invasive plants	2005	Liu, J., Liang, S.C., et al., 2005. Invasive alien plant species in China: regional distribution patterns. Diversity and Distributions, 11, 341–347.
R09-3	Alien invasive plants	2005	Liu, J., 2005. The distribution pattern and characters of the invasive plant sepcies in China. Doctor’s Degree Dissertation, Shandong University, Jinan. (In Chinese)
R10	Alien invasive plants	2016	Wang, N., Li, W.F., Zhou, B., Yan, X.H., 2016. Invasiveness, clonal form and geographical origin of invasive clonal plant species in China. Biodiversity Science 24(1), 12–19. (In Chinese)
S000	Across China	2015	State Forestry Bureau, 2015. China wetland resources: Master Volume. China Forestry Publishing House, Beijing. (In Chinese)
S001	ZHALONG	2010	Gao, B., 2012. Investigation on Vegetations in Zhalong National Nature Reserve along Binzhou Railway. Environmental Science and Mangement 39(9), 149-156. (In Chinese)
S002-1	ZHALONG	2015-2018	Pang, S., Yang, S., et al., 2019. Investigation of Wild Herbs Resources in Zhalong Nature Reserve and Analysis of Their Conservation and Utilization. Forest By-Product and Speciality in China 4, 66-68. (In Chinese)
S002-2	ZHALONG	2015-2018	Pang, S., Jiao, D., 2018. The structure of plant community and its relationship with soil factors in Zhalong wetland. Journal of Qiqihar University(Natural Science Edition) 34(6), 82-94. (In Chinese)
S003	ZHALONG	2012-2013	Wang, Y., Wang, Z., Luo, J., 2014. Investigation of alien invasive plants in Zhalong nature reserve. Journal of Science of Teachers′College and University 34(6), 54-68. (In Chinese)
S004	ZHALONG	2012	Li, Y., Wang, L., Qu, X., 2013. Distribution of Seed Plant Flora in Zhalong Wetland in Heilongjiang Province. Hubei Agricultural Sciences 52(10), 2270-2285. (In Chinese)
S007	XIANGHAI	2015-2016	Ding, C., Liu, J., Ma, M., Ma, C., Liu, Y., 2017. Plant Species Diversity of Meadow-Marsh Ecosystem in Xianghai. Wetland Science 15(4), 552-555. (In Chinese)
S015-1	GAHAI	2013	Ma, W., Li, G., Shi, W., Wang H., Luo, Y., Zhang, L., Nie, Z., 2016. Changes of Plant Biomass and Species Diversity in Degradation Process of Gahai Wetland in Gansu Province. Acta Agrestia Sinica 24(5), 960-966. (In Chinese)
S015-2	GAHAI	2013	Wang, Q., 2016. Study on Dynamic Changes of Plant Biomass and Soil Microbial Biomass during Degradation Process of the Gansu Gahai Wetland. Master's Degree Dissertation, Gansu Agricultural University, Lanzhou. (In Chinese)
S016	GAHAI	2010	Xu, P., Deng, J., Zhao, C., 2012. Study on grassland community characteristics and species diversity along altitudinal gradients in the Gahai wetland, Gansu Province. Acta Prataculturae Sinica 21(2), 219-226. (In Chinese)
S017	GAHAI	2008-2009	Xu, L., Cheng, Y., Liu, F., Li, W., 2001. Seed Banks of a Lakeshore Wetland, Gahai Lake. Plant Science Journal 29(5), 589-598. (In Chinese)
S018	HEIHE	2011	Zhao, H., Zhao, R., Zhang, L., Jiang, P.,Jin, J., 2013. Community characteristics and species diversity of wetland plants in middle reaches of Heihe River, Northwest China. Chinese Journal of Ecology 32(4), 813－820. (In Chinese)
S019	HEIHE	2008	Yan, C., Han, Y., Teng, Y., 2012. Plant Species Diversity of Wetlands at Ganzhou District of Heihe River Basin. Bulletin of Soil and Water Conservation 32(2), 246-254. (In Chinese)
S020	HEIHE	2016	Yang, P., 2019. Analysis of the constructors and their main associated species of plant communities in the Heihe River Basin. Nongcun Shiyong Jishu 10, 109-110. (In Chinese)
S021-1	HEIHE	2017	Zhao, M., 2019. The relationship between plant community characteristics and soil factors in the wetland of the middle reaches of Heihe River. Northwest Normal University, Lanzhou. (In Chinese)
S021-2	HEIHE	2017	Wang, Y., Zhao, R., Zhang, L., Zhang, X.. 2020. Soil organic carbon and its influencing factors on the different plant communities in the middle reaches of the Heihe River wetland. Pratacultural Science 37(5): 833-844. (In Chinese)
S022	HEIHE	2009	Duan, B., Teng, Y., Zhan, Y., Lu, Y., Tian, X., 2016. Research on the Plant Community Composition and Diversity of Heihe Bridge Wetland. Forest Science and Technology 12, 27-30. (In Chinese)
S023	HEIHE	2010	Li, X., 2012. Species diversity of typical wetland plant communities in Heihe River. Pratacultural science 29(9), 1335-1339. (In Chinese)
S024	HEIHE	2011	Zhan, Y., Ma, L., Li, X., et al., 2012. Niches of Dominant Populations of Wetland Plants in Zhangye Section of Heihe River. Journal of Northeast Forestry University 40(10), 61-66. (In Chinese)
S025	HEIHE	2008	Zhuang, Y., Zhao, W., 2014. The Ecological Series and Species Diversity of Plants in Wetlands in Desert Oasis in Linze. Wetland Science 12(4), 477-484. (In Chinese)
S026-1	DASHANBAO	2015	Yang, Q., Li, N.，Chen, L,. 2020. Quantitative Classification of Plant Community and Niche Characteristics of Main Species in Dashanbao Wetland. Journal of West China Forestry Science 48(6), 36-42. (In Chinese)
S026-2	DASHANBAO	2015	Yang, Q., Li, N., Chen, L., et al., 2019. Effects of Exotic Species on Species Diversity of Plant Communities in Dashanbao Wetland. Journal of West China Forestry Science 48(6), 100-104. (In Chinese)
S027	DASHANBAO	2008	Hu, C., Peng, M., Wang, C., 2011. Quantitative Classification and Ordination of Meadow Vegetation in Dashanbao Black-necked Crane Nature Reserve, Yunnan. Plant Diversity and Resources 33(5), 556-564. (In Chinese)
S028	DASHANBAO	2013-2015	Luo, J., 2016. A study on plant community structure and variation of wetland in Dashanbao Black-necked Crane National Natural Reserve, Yunnan, China. Master's Degree Dissertation. Yunnan University, Kuming. (In Chinese)
S029	LASHIHAI	2011	Huang, Y., Tian, K., Yue, H., Liu, Z., Lai, J., 2012. Effects of dam impoundment on lakeside vegetation succession in the plateau wetlands of the Lashi Lake. Resources and Environment in the Yangtze Basin 21(10), 1197-1203. (In Chinese)
S030	LASHIHAI	2013	Wang, Z., Li, Z., Huang, T., 2014. Investigation and analysis of wetland vegetation in Lashihai wetland restoration area. Journal of Green Science and Technology 10, 20-21. (In Chinese)
S031	LASHIHAI	2006	Xiao, D., Yuan, H., Tian, K., Yang, Y., 2012. Distribution patterns and changes of aquatic communities in Lashihai Plateau Wetland after impoundment by damming. Acta Ecologica Sinica 32(3), 815-822. (In Chinese)
S032	LASHIHAI	2006	Hu, Y., Lin, P., Xiao, D., et al., 2008. Investigation and Analysis of Aquatic Vegetation in Lijiang Lashihai Wetland. Shandong Science and Technology 1, 1-4. (In Chinese)
S033	DIANCHI	2011-2012	Xiang, X., 2014. A Study on higher plants and their communities in wetlands around Dianchi lake. Master's Degree Dissertation. Yunnan University, Kuming. (In Chinese)
S034	DIANCHI	2011	Wang, Z., 2017. The Spatial Distribution and Function of Wetland Vegetation in Land/Inland Water Ecotonoes of Dianchi Lake. Doctor's Degree Dissertation. University of Chinese Academy of Sciences, Beijing. (In Chinese)
S035	DIANCHI	2003	Zhang, L., Li, G., Zhang, X., Zhang, R., Tang, C., 2005) An ecological study on plant community in artificial wetland in dianchi area, China. Resources and Environment in the Yangtze Basin 14(5),. (In Chinese)
S036	DIANCHI	2019	He, D., Yang, P., 2020. Current situation, problems and countermeasures of invasive alien plant species in Dianchi Lake. Journal of Green Science and Technology 3, 26-29(In Chinese)
S037	RUOERGAI	2013	Yu, J., Wu, Z., Zhou, J., Huang, J., Chen, F., 2017. Studies on the Diversity of Aquatic Plants in Zoige Plateau Wetland. 63(1), 068-094. (In Chinese)
S038	RUOERGAI	2011-2012	Cui, L., Ma, Q., Hao, Y., et al., 2013. Relationships between main plant communities and environment in Zoige marsh. Ecology and Environmental Sciences 22(11), 1749-1756. (In Chinese)
S039-1	RUOERGAI	2010	Han, D., Yang, Y., Yang, Y., Li, K., 2011. Species composition and succession of swamp vegetation along grazing gradients in the Zoige Plateau, China. Acta Ecologica Sinica 31(20), 5946-5955. (In Chinese)
S039-2	RUOERGAI	2010	Han, D., Yang, Y., Yang, Y., 2012. Changes of plant species diversity and interspecific correlation in a degraded swamp community along drainage gradients on the Zoigê Plateau of China. Chinese Journal of Plant Ecology 36(5), 411–419. (In Chinese)
S040	RUOERGAI	2010	Han, D., Yang, Y., 2020. Species composition and associated driven factors of plant community in the desertified swamp area of Zoigê plateau. Acta Ecologica Sinica 40(16), 5602-5610. (In Chinese)
S041	RUOERGAI	2005	Chen, J., 2006. Study on the Vegetation and water quality of the high wetland around Landchuan Road. Master's Degree Dissertation. Sichuan Agricultural University, Ya'an. (In Chinese)
S042-1	DONGTINGHU	2012	Hou, Z., Xie, Y., Gao, D., et al., 2016. The life form and environment factors of typical plant communities in the Dongting Lake wetlands. Chinese Journal of Applied Environmental Biology 22(6), 0993-0999. (In Chinese)
S042-2	DONGTINGHU	2012	Hou, Z., Xie, Y., Chen, X., Hu, J., Zeng, J., Li, X., Pan, B., 2016. Life forms and ecotypes of wetland plants at Lake Dongting wetlands. Journal of Lake Sciences 28(5), 1095-1102. (In Chinese)
S043	DONGTINGHU	2007-2011	Hou, Z., Xie, Y., Zhao, Q., et al., 2013. Status, Utilization and Conservation of Plant Resources in Dongting Lake Wetlands. Research of Agricultural Modernization 34(2), 181-185. (In Chinese)
S044	DONGTINGHU	2008-2010	Wang, Z., Peng, Y., Xu, Z., et al., 2012. Diversity of Wild Plants in the Wetland of West Dongting Lake. Guizhou Agricultural Sciences 40(3), 6-11. (In Chinese)
S045-1	DONGTINGHU	2010-2011	Cai, Y., 2019. Characteristics of Reproduction Bank of Typical Plant Communities in Dongting Lake Wetland and Its Response Mechanism to Water Level Changes. Master's Degree Dissertation. Sichuan Normal University, Chengdu. (In Chinese)
S045-2	DONGTINGHU	2010-2011	Ren, B., 2012. Analysis on the typical phytocoenoses and its princial of didstribution pattern in East Dongting Lake Wetland. Doctor’s Degree Dissertation. Hunan Agricultural University, Changsha. (In Chinese)
S046-1	DONGTINGHU	2013	Jin, Z., 2015. Characteristics of soil seed bank and diversity of plant community on the shore of Dongting Lake under different water conditions. Master's Degree Dissertation. Beijing Forestry University, Beijing. (In Chinese)
S046-2	DONGTINGHU	2013	Jin, A., Lei, T., 2015. Diversity Characteristic of Plant Communities on Beaches of Dongtinghu Lake under Different Moisture Gradients. Wetland Science 13(2), 177-183. (In Chinese)
S047-1	DONGTINGHU	2011	Liu, Y., 2013. Soil Microbial Characteristics and Microbial Diversiy of three typical vegetation communities in the Dongting Lake Wetland. Master's Degree Dissertation. Auhui University, Hefei. (In Chinese)
S047-2	DONGTINGHU	2011	Liu, Y., Sun, Q., Li, F., Xie, Y., 2013. Soil microbial characteristics of Dongting Lake wetlands with different typical vegetation communities. Chinese Journal of Ecology 32( 5), 1233-1237. (In Chinese)
S048	DONGTINGHU	2007- 2011	Hou, Z., Xie, Y., Chen, X., 2011. Study on Invasive Plants in Dongting Lake Wetlands. Research of Agricultural Modernization 32(6), 744-747. (In Chinese)
S049-1	POYANGHU	2010-2012	Zhang, Q., Yu, X., Hu, B., 2013. Research on the Characteristics of Plant Communities in the Poyang Nanji Wetlands, China. Resources Science 35(1), 42-49. (In Chinese)
S049-2	POYANGHU	2010-2012	Zhang, Q.,Yu, X.,Qian, J.,Xiong, T., 2012. Distribution characteristics of plant communities and soil organic matter and main nutrients in the Poyang Lake Nanji Wetland. Acta Ecologica Sinica 32(12), 3656-3669. (In Chinese)
S050	POYANGHU	2011	Ge, G., Zhao, A., Zhong, Y., Wu, Z., 2011. Patterns of dominant populations of plants in Islets of Poyan Lake. Wetland Science 9(1), 19-25. (In Chinese)
S051-1	POYANGHU	2017	Chen, M., 2018. Root traits and their links to leaf traits of typical wetland paltns in Poyang Lake. Master's Degree Dissertation. Jiangxi Normal University, Nanchang. (In Chinese)
S051-2	POYANGHU	2017	Cui H., Zhang Q., Chen M., Wu Q., Feng Z., Wang Q., Hu Q., 2020. Root C. N and C:N stoichiometry of 22 plant species in Nanji wetlands of Poyang Lake. Acta Ecologica Sinica 40(3), 864-873. (In Chinese)
S052	POYANGHU	2009,2011	Chen, M., 2011. Niche of dominant populations of wetland plants in islets of Poyang Lake. Master's Degree Dissertation. Nanchang University, Nanchang. (In Chinese)
S053	POYANGHU	2013	Tan, Z., Zhang, Q., Li, Y., Xu, X., Jiang, J., 2016. Distribution of Typical Vegetation Communities along Elevation in Poyang LakeWetlands. Wetalnd Science 14(4), 506-515. (In Chinese)
S054	POYANGHU	2015	Duan, H., Zhao, A., Yao, Z., 2017. Species Relationship between the Plant Species in Typical Marshland in Poyang Lake Region. Wetalnd Science 15(1), 107-113. (In Chinese)
S055	POYANGHU	2016-2017	Kuang, W., 2018. The study on the characteristics of dominant plant community C,N,P stoichiometry in Poyang Lake wetland. Master's Degree Dissertation. Jiangxi Normal University, Nanchang. (In Chinese)
S056	POYANGHU	2012	Hu, D., 2014. Study on distribution of grassland communities and soil poperties in Dahuchi wetland, Poyang Lake. Master's Degree Dissertation. Jiangxi Agricultural University, Nanchang. (In Chinese)
S057	POYANGHU	2013	Lou, Q., 2016. β-diversity along Environmental Gradients Wetland Plant in Poyang Lake. Master's Degree Dissertation. Nanchang University, Nanchang. (In Chinese)
S058	POYANGHU	2015	Zhou, J., Ji, Y., LI, J., Yao, Z., Zhang, J., Gao, G., 2018. Distribution characteristics and evaluation of wetland vegetation community at sphenoid lake in Nanjishan wetland reserve. Journal of Nanchang Institute of Technology 37(4),. (In Chinese)
S059-1	POYANGHU	2016	Ji, C., Wang, H., 2018. Response of Vegetation Distribution to Soil Environmental Factors in Wetlands of Poyang Lake. Ecology and Environmental Sciences 27(8), 1424-1431. (In Chinese)
S059-2	POYANGHU	2016	Wang, H., He, M., 2018. Characteristic of Vegetation Distribution in Typical Shoaly Wetlands of Poyang Lake. Research of Soil and Water Conservation 25(6), 189-195. (In Chinese)
S060	POYANGHU	2010-2011	Wang, X., Han, J., Xu, L., Wan, R., Chen, Y., 2014. Soil Characteristics in Relation to Vegetation Communities in the Wetlands of Poyang Lake, China. Wetlands 34, 829–839.
S061	POYANGHU	2010	Li, B., Yang, G., Wang, X., Wan, R., 2016. Seasonal Dynamic Characteristics of Species Diversity of Typical Hygrophilous Vegetation in Poyang Lakeshore Wetland. Soils 48(2), 298–305. (In Chinese)
S062	POYANGHU	2013-2014	Xie, D., Huang, Q., Yi, Q., Zhu, Z., Zhou, G., Tian, L, Zhou, Y., Jia J., Qian, H., Xu, Y., 2019. Changes in floodplain vegetation in Poyang Lake wetlands. Acta Ecologica Sinica 39(11), 4070-4079. (In Chinese)
S063	POYANGHU	2018	Hu, J., 2018. Research on biomoss and carbon storage of dominant plant communities in Poyang Lake wetlands. Master's Degree Dissertation. Jiangxi Normal University, Nanchang. (In Chinese)
S064	POYANGHU	2015	Li, 2017. Distribution Characteristics and analysis of typical plants in the Nanjishan Wetland. Master's Degree Dissertation. Nanchang Institute of Technology, Nanchang. (In Chinese)
S065	SHENGJIN LAKE	2007	Xu, L., Xu, W., Sun, Q., 2008. Flora and Vegetation in Shengjin Lake. Journal of Wuhan Botanical Research 27(3),264-270. (In Chinese)
S066	SHENGJIN LAKE	2009-2010	Ma, S., 2011. Study on vegetation community characteristics in wetlands of Shengjin Lake in Anhui Province. Master's Degree Dissertation. Anhui University, Hefei. (In Chinese)
S067	SHENGJIN LAKE	2007	Cheng, Y., Wu, J., Shao, J., 2009. On Hydrophyte Flora in Shengjin Lake National Nature Reserve of Anhui Province. Journal of Anhui Normal University ( Natural Science) 32(3), 256-260. (In Chinese)
S070	HONGHU	2012-2014	Liu, Y., Ren, W., Shu, T., 2015. CURRENT STATUS AND THE LONG-TERM CHANGE OF RIPARIAN VEGETATION IN LAST FIFTY YEARS OF LAKE HONGHU. Resources and Environment in the Yangtze Basin 24(1), 38-45. (In Chinese)
S071-1	HOGNZEHU	2012	Pan, B., 2013. Carbon storage of aquatic plant community in Hungtse Lake. Master's Degree Dissertation. Nanjing Forestry University, Nanjing. (In Chinese)
S071-2	HOGNZEHU	2012	Pan, B., Zhang, J., Feng, K., 2014. Carbon Storage of Typical Aquatic Plant Communities in Hungtse Lake. Wetland Science 12(4), 471-476. (In Chinese)
S072	HOGNZEHU	2017-2018	Ding, L., 2019. Nutrients distribution and allocation mechanisms in Huaihe estuary area of Hongze lake. Master's Degree Dissertation. Nanjing University, Nanjing. (In Chinese)
S073	HOGNZEHU	2017	Zhao, J., Chao, Y., 2018. Effects of Invasive Plants on Soil Microbial Properties and Soil Enzyme Activities of Poplar Forest in Hung-tse Lake Wetland. Ecology and Environmental Sciences 27(11), 2039-2046. (In Chinese)
S074	HOGNZEHU	2007	Nan, N., Zhang, B., Li, H., Zhang, J., 2011. Water Quality Purification Ability of Main Wetland Plant Community in Hongze Lake. Research of Soil and Water Conservation 18(1), 228-235. (In Chinese)
S075	HONZEHU&NANSI LAKE	2015-2016	Zhang, W., 2016. Distribution of submerged plants in Hongze Lake and Nansi Lake and the C-N Metabolism of dominant species. Master's Degree Dissertation. Hubei University of Technology, Wuhan. (In Chinese)
S076	HONGHU	2009-2010	Fu, S., 2012. The research on carbon storage and fixation and the nutrient element accumulation of plants in Honghu wetland. Master's Degree Dissertation. Hubei University, Wuhan. (In Chinese)
S077-1	YANCHENG	2012-2014	Zhu, Y., 2014. Study and Analysis on Types of Wetland Vascular Plant Communities and Plant Resources in Yanchang. Master's Degree Dissertation. Nanjing Agricultural University, Nanjing. (In Chinese)
S077-2	YANCHENG	2012-2014	Zhu, Y., Kong, L., Zhang, X., Wang, Q., 2014. Ｒesearch on flora and plant resources on beach wetland of Yancheng Jiangsu. Journal of Biology 31(5), 71-75. (In Chinese)
S078	YANCHENG	2018	Zuo, X., Dou, Z., Cai, Y., et al., 2019. Functional Traits of Dominant Plants in Coastal Wetland of Yancheng City, Jiangsu Province. WETLAND SCIENCE & MANAGEMENT 15(3), 59-62. (In Chinese)
S079	NANSI LAKE	2008	Wang, Y., 2010. Investigation on Alien Invasive Plants in the Nansihu Lake Wetland of Shandong Province. Chinese Bulletin of Botany 45(2), 212–219. (In Chinese)
S080	NANSI LAKE	2012	Wang, C., 2014. The seasonal dynamics of aquatic vascular plant communties in open water of Nansi Lake. Master's Degree Dissertation, Qufu Normal University, Qufu. (In Chinese)
S081-1	NANSI LAKE	2011	Ge, X., 2012. Studies on the characters of the vegetation and the soil seed bank during wetland restoration in Nansi Lake. Doctor’s Degree Dissertation, Shandong University, Jinan. (In Chinese)
S081-2	NANSI LAKE	2011	Ge, X., Liu, J., Wang, R., 2103. Effects of flooding on the germination of seed banks in the Nansi Lake wetlands, China. Journal of Freshwater Ecology 28(2), 225–237.
S082	NANSI LAKE	2010	Ke, H., 2014. Research on relationship among submerged, floating community structure and water environmental factors. Master's Degree Dissertation, Shandong University, Jinan. (In Chinese)
S083	NANSI LAKE	2019	Investigated by Hu Xunyu (Co-authhor)
S084	YELLOW RIVER DELTA	2019	Investigated by Hu Xunyu (Co-authhor)
S085	YELLOW RIVER DELTA	2011	Wang, X., Li, Y., et al., 2015. Distribution Pattern of Plant Community in New-born Coastal Wetland in the Yellow River Delta. SCIENTIA GEOGRAPHICA SINICA 35(8), 1021-1026. (In Chinese)
S086	YELLOW RIVER DELTA	2010-2011	LI Xin-hua, WANG Yong, ZHU Zhen-lin, 2014. Changes in Floristic Composition and Species Diversity of Plant Community along Environment Gradient in the Yellow River Delta National Natural Reserve, China. Subtropical Plant Science 43(2), 135-138. (In Chinese)
S087-1	YELLOW RIVER DELTA	2016	Wang, D., 2017. Relationship Between Soil Carbon and Plant Communities In The Yellow River Delta. Master's Degree Dissertation.Liaocheng University, Liaocheng. (In Chinese)
S087-2	YELLOW RIVER DELTA	2016	Zhang, T., 2019. Plant Community Succession and Driving Force Analysis in Estuary Wetland of the Yellow River Delta. Master's Degree Dissertation.Liaocheng University, Liaocheng. (In Chinese)
S088	YELLOW RIVER DELTA	2015	Liu, Y., 2017. Spatial differentiation and its influencing factors of newborn wetland vegetation in the Yellow River Delta. Master's Degree Dissertation. Shandong Normal University, Jinan. (In Chinese)
S089	YANCHENG	2019	Investigated by Hu Xunyu (Co-authhor)
S091	POYANGHU	2019	Investigated by Hu Xunyu (Co-authhor)
S092	SHENGJIN LAKE	2019	Investigated by Hu Xunyu (Co-authhor)
S094	ZHANGJIANGKOU	2019	Investigated by Hu Xunyu (Co-authhor)
S095	XIXI	2019	Investigated by Hu Xunyu (Co-authhor)
S096	XIANGHAI	NA	Xianghai National Nature Reserve of Jilin Province, http://www.xianghai.org/sdzy-1.html
S097	HOGNZEHU	2014	Wang, G.X., Ma, X.D., Chang Q., 2014. Hongzehu Wetland: Surey Report on Jiangsu Hongszehu Wetland National Nature Reserve. Science press, Beijing. (In Chinese).
S098	YANCHENG	2017	Wang, G.X., 2017. Yancheng coastal wetland—Wetland birds: Report on comprehensive scientific investigation of national nature reserves. Science press, Beijing. (In Chinese)
S099	NAPAHAI	2016	Guo, X.L., Zheng, R.B., 2019. Carbon and nitrogen characteristics of Napahai wetland. China Forestry Publishing House, Beijing. (In Chinese)
S100	Several wetlands	NA	China Nature Reserve specimen resource sharing platform, http://www.papc.cn/html/folder/1-1.htm
S101	NANSI LAKE	2011	Ge, X.L., Liu, J., Zhang, Y.R., Wang R.Q., 2018. Nansihu Shidi Xhibei ji Shengtai Huifu Yanjiu. China Environmental Publishing Group, Beijing. (In Chinese)
S102	JINGNING	2016	Liu, R.L., Chen, Z.H., Ji, B.H.. 2016. Investigation on flora and vegetation in Jingjing Wangdongyang and Dayanghu Wetland Nature Reserve of Zhejaing. Zhejiang University Press, Hangzhou. (In Chinese)
S103	POYANGHU	2015	Ge, G., Chen, S.F., 2015. Wetland Plants of Poyang Lake. Science press, Beijing. (In Chinese)
S104	LIJIANG	2016	Liang, S.C., et al., 2015. Wetland plants and vegetation in Lijiang River. Science press, Beijing (In Chinese)
S105	RUOERGAI	2019	Sichuan Ruoergai Wetland National Nture Reserve Administration, 2019. Photographic Guide to Botany in Ruoegai Wetland. Sichuan Fine Arts Publishing House, Chengdu. (In Chinese)
S106	DASHANBAO	2010	Li, H.,Zhong, X.Y., 2010. Dashanbao Black-necked Crane Nature Reserve plants in China. Science Press, Beijing. (In Chinese)
S108-1	QINGHAIHU	2012	CHENG, L., CHEN, K.,WANG, S., YANG, S., SU X., WANG J., 2013. Plant Diversity of XiaopohuWetlands in Qinghai Lake Basin. Wetland Science 11(4), 460-465. (In Chinese)
S108-2	QINGHAIHU	2012	CHENG, L., CHEN, K., YANG, S., SU, X., WANG, J., 2014. Interspecific relations among the plants at Xiaopohu Wetland of eastern Qinghai Lake. Arid Land Geography 37(5), 1005-1011. (In Chinese)
S109	QINGHAIHU	2009	Wu, Y., Chen, K., et la., 2011. Relationship Between Species Diversity and Above-Ground Biomass of Inland Alpine Wetlands of Qinghai Lake. Bulletin of Soil and Water Conservation 31(1), 76-80. (In Chinese)
S111	HENGSHUIHU	2009	Jiang, Z.G., 2009. Biodiversity in Hengshui Lake National Nature Reserve. China Forestry Publishing House, Beijing. (In Chinese)
S112	BAITAHU	2014-2015	Wu, J.R., Jin, X.F., 2016. Baitahu Zhiwu. Zhejiang University Press, Hangzhou. (In Chinese)
S113	HULUN BUIR	2012-2013	Ruan, H.H., Fang, Y.M., Yan, J., Zhong, G.T., 2015. Vegetation tapyes and flora composiotion of wetland vegeatation in Hulun Buir, Inner Mongolia. China Forestry Publishing House, Beijing. (In Chinese)
S114	DUNHUANG XIHU	2006-2007	Wu, S.X., Yuan, H.F., 2010. Gansu Dunhuang Xihu: Scientific Investigation Report of National Nature Reserve. China Forestry Publishing House, Beijing. (In Chinese)
S115	DUNHUANG XIHU	2019	Dong, X., Li, Y., Xin, Z., Zhao, M., et al., 2020. Niche of the dominant species in wetland ecosystem enclosed by extremely dry desert region in Dunhuang Xihu．Acta Ecologica Sinica 4( 19), 6841-6849. (In Chinese)
S116	DUNHUANG XIHU	2011	Chen, W., Zahng, J., et al., 2012. Species Diversity Characteristics of Plant Community in Xihu Desert Wetland of Dunhuang, Gansu Province. Journal of Desert Research 32(6), 1639-1646. (In Chinese)
S117	DUNHUANG XIHU	2011	Liang, H., Dong, X., Wang, Y., 2012. The composition of herb plants od Xihu Weland. and species diversity . Yellow River 34(11), 91-96. (In Chinese)
S118	XINGKAI LAKE	2009	L, R., Zhang, Q., Jiang, Y., Zhang, L., Shao, X., 2011. Species Diversity of Plant Communities of Xingkai Lake Wetlands under Different Levels of Disturbance. Wetland Science, 2: 179-184. (In Chinese)
S119	XIXI	2005-2008	Shu, M., Cai, J., Fang, B., 2009. Situation and control measures of alien invasive plants in Xixi National Wetland Park, Hangzhou City, Zhejiang Province. Journal of Zhejiang Forestry College, 26(5): 755-761. (In Chinese)
S120	LASHIHAI	2006	Hu, Y.Y., 2008. Vegetation Community Distribution Pattern and Plant Diversity in Lashihai Plateau Wetland, Lijiang. Master's Degree Dissertation. Southwest Forestry University, Kunming. (In Chinese)

## Sheet: TableS1
Site	Type	RAMSAR Wetland	Name in RAMSAR (https://www.ramsar.org/)
HONGHU	Lake	YES	HUBEI HONGHU WETLANDS
SHENGJIN LAKE	Lake	YES	ANHUI SHENGJIN LAKE NATIONAL NATURE RESERVE
DONGTINGHU	Lake	YES	DONG DONGTING HU;XI DONGTING LAKE NATURE RESERVE;NAN DONGTING WETLAND AND WATERFOWL NATURE RESERVE
HENGSHUIHU	Lake	NO	NA
DUNHUANG XIHU	Lake	NO	NA
HOGNZEHU	Lake	NO	NA
NANSI LAKE	Lake	YES	SHANDONG JINING NANSI LAKE
POYANGHU	Lake	YES	POYANGHU
DIANCHI	Lake	NO	NA
HULUN BUIR	Lake	YES	DALAI LAKE NATIONAL NATURE RESERVE, INNER MONGOLIA
QINGHAIHU	Lake	YES	NIAODAO
XINGKAI LAKE	Lake	YES	XINGKAI LAKE NATIONAL NATURE RESERVE
ZHANGJIANGKOU	Coastal	YES	FUJIAN ZHANGJIANGKOU NATIONAL MANGROVE NATURE RESERVE
YANCHENG	Coastal	YES	YANCHENG NATIONAL NATURE RESERVE;DAFENG NATIONAL NATURE RESERVE
YELLOW RIVER DELTA	Coastal	YES	SHANDONG YELLOW RIVER DELTA WETLAND
BAITAHU	Human-made	NO	NA
XIXI	Human-made	YES	HANGZHOU XIXI WETLANDS
DASHANBAO	Human-made	YES	DASHANBAO
YELLOW RIVER	River	NO	NA
LIJIANG	River	NO	NA
HEIHE	River	YES	ZHANGYE HEIHE WETLAND NATIONAL NATURE RESERVE
XIANGHAI	Marsh	YES	XIANGHAI
JINGNING	Marsh	NO	NA
ZHALONG	Marsh	YES	ZHALONG
GAHAI	Marsh	YES	GANSU GAHAI WETLANDS NATURE RESERVE
LASHIHAI	Marsh	YES	LASHIHAI WETLAND
RUOERGAI	Marsh	YES	SICHUAN RUOERGAI WETLAND NATIONAL NATURE RESERVE
NAPAHAI	Marsh	YES	NAPAHAI WETLAND

## Sheet: TableS2
Phylum	Family	Genus	Species_in_tree	Latin_names_in_references	Wetland_plant	Lifeform	Invasiveness	Domination	ZHALONG	XIANGHAI	GAHAI	RUOERGAI	NAPAHAI	JINGNING	DASHANBAO	XIXI	BAITAHU	YANCHENG	YELLOW RIVER DELTA	SHENGJIN LAKE	DUNHUANG XIHU	HENGSHUIHU	HONGHU	DONGTINGHU	HOGNZEHU	POYANGHU	HULUN BUIR	QINGHAIHU	NANSI LAKE	LASHIHAI	DIANCHI	XINGKAI LAKE	HEIHE	LIJIANG	YELLOW RIVER	ZHANGJIANGKOU
1_Pteridophyta	Pteridaceae	Adiantum	Adiantum_capillus_veneris	Adiantum capillus-veneris	YES[S000]	Perennial	Non_invasive	Non_dominant	NA	NA	NA	NA	NA	NA	NA	NA	NA	NA	NA	NA	NA	NA	NA	NA	NA	NA	NA	NA	NA	NA	NA	NA	NA	NA	NA	NA
1_Pteridophyta	Pteridaceae	Adiantum	Adiantum_mariesii	Adiantum mariesii	NO	Perennial	Non_invasive	Non_dominant	NA	NA	NA	NA	NA	NA	NA	NA	NA	NA	NA	NA	NA	NA	NA	NA	NA	NA	NA	NA	NA	NA	NA	NA	NA	NA	NA	NA
1_Pteridophyta	Pteridaceae	Adiantum	Adiantum_reniforme_var._sinense	Adiantum reniforme var. sinense	NO	Perennial	Non_invasive	Non_dominant	NA	NA	NA	NA	NA	NA	NA	NA	NA	NA	NA	NA	NA	NA	NA	NA	NA	NA	NA	NA	NA	NA	NA	NA	NA	NA	NA	NA
1_Pteridophyta	Pteridaceae	Aleuritopteris	Aleuritopteris_subvillosa	Leptolepidium subvillosum	NO	Perennial	Non_invasive	Non_dominant	NA	NA	NA	NA	NA	NA	NO-S106	NA	NA	NA	NA	NA	NA	NA	NA	NA	NA	NA	NA	NA	NA	NA	NA	NA	NA	NA	NA	NA
1_Pteridophyta	Thelypteridaceae	Ampelopteris	Ampelopteris_prolifera	Ampelopteris prolifera	YES[S000]	Perennial	Non_invasive	Non_dominant	NA	NA	NA	NA	NA	NA	NA	NA	NA	NA	NA	NA	NA	NA	NA	S043	NA	S103	NA	NA	NA	NA	NA	NA	NA	S104	NA	NA
1_Pteridophyta	Athyriaceae	Anisocampium	Anisocampium_niponicum	Athyrium niponicum/Anisocampium niponicum	NO	Perennial	Non_invasive	Non_dominant	NA	NA	NA	NA	NA	NA	NA	NA	NA	NO-S098	NO-S100	NA	NA	NA	NA	NA	NA	NA	NA	NA	NA	NA	NA	NA	NA	NA	NA	NA
1_Pteridophyta	Dryopteridaceae	Arachniodes	Arachniodes_aristata	Arachniodes exilis	YES[S000]	Perennial	Non_invasive	Non_dominant	NA	NA	NA	NA	NA	NA	NA	NA	NA	NA	NA	NA	NA	NA	NA	NA	NA	NA	NA	NA	NA	NA	NA	NA	NA	NA	NA	NA
1_Pteridophyta	Dryopteridaceae	Arachniodes	Arachniodes_speciosa	Arachniodes speciosa	NO	Perennial	Non_invasive	Non_dominant	NA	NA	NA	NA	NA	NA	NA	NA	NA	NA	NA	NA	NA	NA	NA	NA	NA	NA	NA	NA	NA	NA	NA	NA	NA	NA	NA	NA
1_Pteridophyta	Aspleniaceae	Asplenium	Asplenium_castaneoviride	Asplenium castaneoviride	NO	Perennial	Non_invasive	Non_dominant	NA	NA	NA	NA	NA	NA	NA	NA	NA	NO-S098	NA	NA	NA	NA	NA	NA	NA	NA	NA	NO-S100	NA	NA	NA	NA	NA	NA	NA	NA
1_Pteridophyta	Aspleniaceae	Asplenium	Asplenium_trichomanes	Asplenium trichomanes	NO	Perennial	Non_invasive	Non_dominant	NA	NA	NA	NA	NA	NA	NA	NA	NA	NO-S098	NA	NA	NA	NA	NA	NA	NA	NA	NA	NA	NA	NA	NA	NA	NA	NA	NA	NA
1_Pteridophyta	Athyriaceae	Athyrium	Athyrium_atkinsonii	Pseudocystopteris atkinsonii	NO	Perennial	Non_invasive	Non_dominant	NA	NA	NA	NA	NA	NA	NO-S106	NA	NA	NA	NA	NA	NA	NA	NA	NA	NA	NA	NA	NA	NA	NA	NA	NA	NA	NA	NA	NA
1_Pteridophyta	Athyriaceae	Athyrium	Athyrium_devolii	Athyrium clevolii Ching	YES[S000]	Perennial	Non_invasive	Non_dominant	NA	NA	NA	NA	NA	S102	NA	NA	NA	NA	NA	NA	NA	NA	NA	NA	NA	S103	NA	NA	NA	NA	NA	NA	NA	NA	NA	NA
1_Pteridophyta	Athyriaceae	Athyrium	Athyrium_sinense	Athyrium sinense	YES[S000]	Perennial	Non_invasive	Non_dominant	NA	NA	NA	NA	NA	NA	NA	NA	NA	NA	NA	NA	NA	NA	NA	NA	NA	NA	NA	NA	NA	NA	NA	NA	NA	NA	NA	NA
1_Pteridophyta	Athyriaceae	Athyrium	Athyrium_viviparum	Athyrium spinosissimum	YES[FOC]	Perennial	Non_invasive	Non_dominant	NA	NA	NA	NA	NA	NA	NA	NA	NA	NA	NA	NA	NA	NA	NA	NA	S097	NA	NA	NA	NA	NA	NA	S100	NA	NA	NA	NA
1_Pteridophyta	Salviniaceae	Azolla	Azolla_filiculoides	Azolla filiculoides	YES[FOC]	Perennial	Non_invasive	Non_dominant	NA	NA	NA	NA	NA	NA	NA	NA	NA	NA	NA	NA	NA	NA	NA	NA	NA	NA	NA	NA	NA	NA	S033	NA	NA	NA	NA	NA
1_Pteridophyta	Salviniaceae	Azolla	Azolla_pinnata	Azolla imbricata/Azolla pinnata subsp. asiatica	YES[S000,FOC]	Perennial	Non_invasive	Dominant	NA	NA	NA	NA	NA	S102	NA	S095	Dominant[S112]	S098,S089,S077	NA	Dominant[S065,S067];S066,	NA	NA	S100	NA	NA	NA	NA	NA	NA	NA	Dominant[S034,S033]	NA	NA	S104	NA	NA
1_Pteridophyta	Blechnaceae	Blechnum	Blechnum_orientale	Blechnum orientale	YES[S000]	Perennial	Non_invasive	Non_dominant	NA	NA	NA	NA	NA	NA	NA	NA	NA	NA	NA	NA	NA	NA	NA	NA	NA	NA	NA	NA	NA	NA	NA	NA	NA	NA	NA	NA
1_Pteridophyta	Cyperaceae	Carex	Carex_heterolepis	Carex heterolepis	YES[FOC]	Perennial	Non_invasive	Non_dominant	NA	NA	NA	NA	NA	NA	NA	NA	NA	NA	NA	NA	NA	NA	NA	NA	NA	NA	NA	NA	NA	NA	NA	S100	NA	NA	NA	NA
1_Pteridophyta	Pteridaceae	Ceratopteris	Ceratopteris_pteridoides	Ceratopteris pteridoides	YES[S000]	Annual	Non_invasive	Non_dominant	NA	NA	NA	NA	NA	NA	NA	NA	NA	NA	NA	NA	NA	NA	S100	NA	NA	NA	S113	NA	S083,S080,S100	NA	NA	NA	NA	NA	NA	NA
1_Pteridophyta	Pteridaceae	Ceratopteris	Ceratopteris_thalictroides	Ceratopteris thalictroides	YES[S000]	Annual	Non_invasive	Non_dominant	NA	NA	NA	NA	NA	NA	NA	S095	NA	NA	NA	S065,S066,S067,S092	NA	NA	NA	S100,S044	S097	NA	NA	NA	S083,S081,S100,S101	NA	NA	NA	NA	NA	NA	NA
1_Pteridophyta	Pteridaceae	Coniogramme	Coniogramme_intermedia	Coniogramme intermedia	YES[S000]	Perennial	Non_invasive	Non_dominant	NA	NA	NA	NA	NA	NA	NA	NA	NA	NA	NA	NA	NA	NA	NA	NA	NA	NA	NA	NA	NA	NA	NA	NA	NA	NA	NA	NA
1_Pteridophyta	Athyriaceae	Cornopteris	Cornopteris_decurrenti_alata	Cornopteris decurrenti-alata	YES[S000]	Perennial	Non_invasive	Non_dominant	NA	NA	NA	NA	NA	NA	NA	NA	NA	NA	NA	S092	NA	NA	NA	NA	NA	NA	NA	NA	NA	NA	NA	NA	NA	NA	NA	NA
1_Pteridophyta	Thelypteridaceae	Cyclosorus	Cyclosorus_acuminatus	Cyclosorus acuminatus	YES[S000]	Perennial	Non_invasive	Non_dominant	NA	NA	NA	NA	NA	S102	NA	S095	S112	NA	NA	NA	NA	NA	NA	NA	NA	删除-S061	NA	NA	NA	NA	NA	NA	NA	NA	NA	S094
1_Pteridophyta	Thelypteridaceae	Cyclosorus	Cyclosorus_aridus	Cyclosorus aridus	NO	Perennial	Non_invasive	Non_dominant	NA	NA	NA	NA	NA	NA	NA	NA	NA	NA	NA	NA	NA	NA	NA	NA	NA	NA	NA	NA	NA	NA	NA	NA	NA	NA	NA	NA
1_Pteridophyta	Thelypteridaceae	Cyclosorus	Cyclosorus_dentatus	Cyclosorus dentatus	NO	Perennial	Non_invasive	Non_dominant	NA	NA	NA	NA	NA	NA	NA	NA	NA	NA	NA	NA	NA	NA	NA	NA	NA	NA	NA	NA	NA	NA	NA	NA	NA	NA	NA	NO-S094
1_Pteridophyta	Thelypteridaceae	Cyclosorus	Cyclosorus_interruptus	Cyclosorus interruptus	YES[S000]	Perennial	Non_invasive	Non_dominant	NA	NA	NA	NA	NA	NA	NA	NA	NA	NA	NA	NA	NA	NA	NA	NA	NA	NA	NA	NA	NA	NA	NA	NA	NA	NA	NA	NA
1_Pteridophyta	Thelypteridaceae	Cyclosorus	Cyclosorus_subacutus	Cyclosorus subacutus	NO	Perennial	Non_invasive	Non_dominant	NA	NA	NA	NA	NA	NA	NA	NA	NA	NA	NA	NA	NA	NA	NA	NA	NA	NA	NA	NA	NA	NA	NA	NA	NA	NA	NA	NO-S094
1_Pteridophyta	Dryopteridaceae	Cyrtomium	Cyrtomium_confertifolium	Cyrtomium confertifolium	NO	Perennial	Non_invasive	Non_dominant	NA	NA	NA	NA	NA	NA	NA	NA	NA	NA	NA	NA	NA	NA	NA	NA	NA	NA	NA	NA	NA	NA	NA	NA	NA	NA	NA	NA
1_Pteridophyta	Dryopteridaceae	Cyrtomium	Cyrtomium_falcatum	Cyrtomium falcatum	NO	Perennial	Non_invasive	Non_dominant	NA	NA	NA	NA	NA	NA	NA	NA	NA	NO-S098,S089	NA	NA	NA	NA	NA	NA	NA	NA	NA	NA	NA	NA	NA	NA	NA	NA	NA	NA
1_Pteridophyta	Dryopteridaceae	Cyrtomium	Cyrtomium_fortunei	Cyrtomium fortunei	YES[S000]	Perennial	Non_invasive	Non_dominant	NA	NA	NA	NA	NA	NA	NA	NA	NA	S098,S089	NA	NA	NA	NA	NA	NA	NA	NA	NA	NA	NA	NA	NA	NA	NA	NA	NA	NA
1_Pteridophyta	Davalliaceae	Davallia	Davallia_trichomanoides	Davallia mariesii	NO	Perennial	Non_invasive	Non_dominant	NA	NA	NA	NA	NA	NA	NA	NA	NA	NO-S098	NA	NA	NA	NA	NA	NA	NA	NA	NA	NA	NA	NA	NA	NA	NA	NA	NA	NA
1_Pteridophyta	Dennstaedtiaceae	Dennstaedtia	Dennstaedtia_hirsuta	Dennstaedtia hirsuta/Dennstaedtia pilosella	NO	Perennial	Non_invasive	Non_dominant	NA	NA	NA	NA	NA	NA	NA	NA	NA	NO-S089	NA	NA	NA	NA	NA	NA	NA	NA	NA	NA	NA	NA	NA	NA	NA	NA	NA	NA
1_Pteridophyta	Dennstaedtiaceae	Dennstaedtia	Dennstaedtia_wilfordii	Dennstaedtia wilfordii	YES[S000]	Perennial	Non_invasive	Non_dominant	NA	NA	NA	NA	NA	NA	NA	NA	NA	S098,S089	NA	S092	NA	NA	NA	NA	NA	NA	NA	NA	NA	NA	NA	NA	NA	NA	NA	NA
1_Pteridophyta	Athyriaceae	Deparia	Deparia_japonica	Athyriopsis japonica	NO	Perennial	Non_invasive	Non_dominant	NA	NA	NA	NA	NA	NO-S102	NA	NA	NA	NO-S098	NA	NA	NA	NA	NA	NA	NA	NA	NA	NA	NA	NA	NA	NA	NA	NA	NA	NA
1_Pteridophyta	Gleicheniaceae	Dicranopteris	Dicranopteris_pedata	Dicranopteris pedata/Dicranopteris dichotoma/Dicranopteris linearis	YES[S000]	Perennial	Non_invasive	Non_dominant	NA	NA	NA	NA	NA	NA	NA	NA	NA	NA	NA	S092	NA	NA	NA	NA	NA	NA	NA	NA	NA	NA	NA	NA	NA	NA	NA	NA
1_Pteridophyta	Athyriaceae	Diplazium	Diplazium_virescens	Allantodia virescens	NO	Perennial	Non_invasive	Non_dominant	NA	NA	NA	NA	NA	NA	NA	NA	NA	NA	NA	NA	NA	NA	NA	NA	NA	NA	NA	NA	NA	NA	NA	NA	NA	NA	NA	NA
1_Pteridophyta	Gleicheniaceae	Diplopterygium	Diplopterygium_glaucum	Hicriopteris glauca	YES[S000]	Perennial	Non_invasive	Non_dominant	NA	NA	NA	NA	NA	NA	NA	NA	NA	NA	NA	NA	NA	NA	NA	NA	NA	NA	S113	NA	NA	NA	NA	NA	NA	NA	NA	NA
1_Pteridophyta	Polypodiaceae	Drynaria	Drynaria_roosii	Drynaria roosii/Drynaria fortunei	YES[S000]	Perennial	Non_invasive	Non_dominant	NA	NA	NA	NA	NA	NA	NA	NA	NA	NA	NA	NA	NA	NA	NA	NA	NA	NA	NA	NA	NA	NA	NA	NA	NA	NA	NA	NA
1_Pteridophyta	Dryopteridaceae	Dryopteris	Dryopteris_alpicola	Dryopteris alpicola	NO	Perennial	Non_invasive	Non_dominant	NA	NA	NA	NA	NA	NA	NO-S106	NA	NA	NA	NA	NA	NA	NA	NA	NA	NA	NA	NA	NA	NA	NA	NA	NA	NA	NA	NA	NA
1_Pteridophyta	Dryopteridaceae	Dryopteris	Dryopteris_championii	Dryopteris championii	YES[S000]	Perennial	Non_invasive	Non_dominant	NA	NA	NA	NA	NA	NA	NA	NA	S112	NA	NA	NA	NA	NA	S100	S100,S044	S097	S100,S103,S091	NA	NA	NA	NA	NA	NA	NA	NA	NA	NA
1_Pteridophyta	Dryopteridaceae	Dryopteris	Dryopteris_chinensis	Dryopteris chinensis	YES[S000]	Perennial	Non_invasive	Non_dominant	NA	NA	NA	NA	NA	NA	NA	NA	NA	NA	NA	NA	NA	NA	NA	S044	NA	S103	NA	NA	NA	NA	NA	NA	NA	NA	NA	NA
1_Pteridophyta	Dryopteridaceae	Dryopteris	Dryopteris_dickinsii	Dryopteris dickinsii	NO	Perennial	Non_invasive	Non_dominant	NA	NA	NA	NA	NA	NA	NA	NA	NA	NA	NA	NA	NA	NA	NA	NA	NA	NA	NA	NO-S100	NA	NA	NA	NA	NA	NA	NA	NA
1_Pteridophyta	Dryopteridaceae	Dryopteris	Dryopteris_goeringiana	Dryopteris laeta	NO	Perennial	Non_invasive	Non_dominant	NA	NA	NA	NA	NA	NA	NA	NA	NA	NA	NA	NA	NA	NA	NA	NA	NA	NA	NA	NA	NA	NA	NA	NA	NA	NA	NA	NA
1_Pteridophyta	Dryopteridaceae	Dryopteris	Dryopteris_lacera	Dryopteris lacera	NO	Perennial	Non_invasive	Non_dominant	NA	NA	NA	NA	NA	NA	NA	NA	NA	NA	NA	NA	NA	NA	NA	NA	NA	NA	NA	NA	NA	NA	NA	NA	NA	NA	NA	NA
1_Pteridophyta	Dryopteridaceae	Dryopteris	Dryopteris_panda	Dryopteris panda	NO	Perennial	Non_invasive	Non_dominant	NA	NA	NA	NA	NA	NA	NA	NA	NA	NA	NA	NA	NA	NA	NA	NA	NA	NA	NA	NA	NA	NA	NA	NA	NA	NA	NA	NA
1_Pteridophyta	Dryopteridaceae	Dryopteris	Dryopteris_pycnopteroides	Dryopteris pycnopteroides	YES[S000]	Perennial	Non_invasive	Non_dominant	NA	NA	NA	NA	NA	NA	NA	NA	NA	NA	NA	NA	NA	NA	NA	NA	NA	NA	NA	NA	NA	NA	S033	NA	NA	NA	NA	NA
1_Pteridophyta	Dryopteridaceae	Dryopteris	Dryopteris_sublacera	Dryopteris sublacera	NO	Perennial	Non_invasive	Non_dominant	NA	NA	NA	NA	NA	NA	NO-S106	NA	NA	NA	NA	NA	NA	NA	NA	NA	NA	NA	NA	NA	NA	NA	NA	NA	NA	NA	NA	NA
1_Pteridophyta	Dryopteridaceae	Dryopteris	Dryopteris_tokyoensis	Dryopteris tokyoensis	NO	Perennial	Non_invasive	Non_dominant	NA	NA	NA	NA	NA	NO-S102	NA	NA	NA	NA	NA	NA	NA	NA	NA	NA	NA	NO-S100,S091	NA	NA	NA	NA	NA	NA	NA	NA	NA	NA
1_Pteridophyta	Equisetaceae	Equisetum	Equisetum_arvense	Equisetum arvense	YES[S000]	Perennial	Non_invasive	Dominant	S002],S100	S096	Dominant[S015]	NA	NA	NA	NA	NA	NA	S077	S084,S100	NA	NA	S100,S111	NA	NA	S097	S103	S113	NA	S083,S080,S081,S100,优势种[S101]	NA	S033,S034	S100	S022	NA	NA	NA
1_Pteridophyta	Equisetaceae	Equisetum	Equisetum_diffusum	Equisetum diffusum	YES[S000]	Perennial	Non_invasive	Non_dominant	NA	NA	NA	NA	NA	NA	NA	NA	NA	NA	NA	NA	NA	NA	NA	NA	NA	NA	NA	NA	NA	NA	NA	NA	NA	NA	NA	NA
1_Pteridophyta	Equisetaceae	Equisetum	Equisetum_fluviatile	Equisetum fluviatile f. linnaeanum/Hippochaete heleocharis	YES[S000]	Perennial	Non_invasive	Non_dominant	NA	NA	NA	S040,S041,S100;S039,S105]	NA	NA	NA	NA	NA	NA	NA	NA	NA	NA	NA	NA	NA	NA	NA	NA	NA	NA	NA	S100	NA	NA	NA	NA
1_Pteridophyta	Equisetaceae	Equisetum	Equisetum_hyemale	Equisetum hyemale	YES[S000]	Perennial	Non_invasive	Non_dominant	NA	NA	NA	NA	NA	NA	NA	NA	NA	S089,S077	NA	NA	NA	S100,S111	NA	NA	NA	NA	NA	NA	NA	NA	S034	S100	NA	NA	NA	NA
1_Pteridophyta	Equisetaceae	Equisetum	Equisetum_palustre	Equisetum palustre	YES[S000]	Perennial	Non_invasive	Non_dominant	NA	NA	NA	NA	NA	NA	NA	NA	NA	NA	NA	NA	NA	NA	NA	NA	NA	NA	NA	NA	NA	NA	NA	S100	NA	NA	NA	NA
1_Pteridophyta	Equisetaceae	Equisetum	Equisetum_ramosissimum	Equisetum ramosissimum/Hippochaete ramosissima	YES[S000]	Perennial	Non_invasive	Non_dominant	NA	S096	NA	NA	NA	NA	NA	NA	S112	S098,S089,S077	S084,S100	S092	NA	S100,S111	S100	S100,S042,S043,S044,S045,;S046]	S097	S058,S064,S100,S103,S091	NA	NA	S100	NA	NA	NA	S018,S019,S021,S022,S023,S024,S025	S104	NA	NA
1_Pteridophyta	Equisetaceae	Equisetum	Equisetum_ramosissimum_subsp._debile	Equisetum ramosissimum subsp. debile/Equisetum debilis/Hippochaete debile/Hippochaete debilis	YES[S000]	Perennial	Non_invasive	Non_dominant	NA	NA	NA	NA	NA	NA	NA	NA	NA	S098,S089,S077	NA	NA	NA	NA	NA	NA	NA	NA	NA	NA	NA	S120	S033	NA	NA	NA	NA	S094
1_Pteridophyta	Equisetaceae	Equisetum	Equisetum_scirpoides	Hippochaete scropiodes	NO	Perennial	Non_invasive	Non_dominant	NA	NA	NA	NA	NA	NA	NA	NA	NA	NA	NA	NA	NA	NA	NA	NA	NA	NA	NA	NA	NA	NA	NA	NO-S100	NA	NA	NA	NA
1_Pteridophyta	Equisetaceae	Equisetum	Equisetum_variegatum	Equisetum variegatum	YES[S000]	Perennial	Non_invasive	Non_dominant	NA	NA	NA	NA	NA	NA	NA	NA	NA	NA	NA	NA	NA	NA	NA	NA	NA	NA	NA	NA	NA	NA	NA	NA	NA	NA	NA	NA
1_Pteridophyta	Cystopteridaceae	Gymnocarpium	Gymnocarpium_dryopteris	Gymnocarpium dryopteris	NO	Perennial	Non_invasive	Non_dominant	NA	NA	NA	NA	NA	NA	NA	NA	NA	NA	NA	NA	NA	NA	NA	NA	NA	NA	NA	NA	NA	NA	NA	NO-S100	NA	NA	NA	NA
1_Pteridophyta	Dennstaedtiaceae	Hypolepis	Hypolepis_punctata	Hypolepis punctata	YES[S000]	Perennial	Non_invasive	Non_dominant	NA	NA	NA	NA	NA	NA	NA	NA	NA	NA	NA	NA	NA	NA	NA	NA	NA	NA	NA	NA	NA	NA	S033	NA	NA	NA	NA	NA
1_Pteridophyta	Polypodiaceae	Lepisorus	Lepisorus_asterolepis	Lepisorus asterolepis	NO	Perennial	Non_invasive	Non_dominant	NA	NA	NA	NA	NA	NA	NA	NA	NA	NA	NA	NA	NA	NA	NA	NA	NA	NA	NA	NA	NA	NA	NA	NA	NA	NA	NA	NA
1_Pteridophyta	Polypodiaceae	Lepisorus	Lepisorus_thunbergianus	Lepisorus thunbergianus	YES[S000]	Perennial	Non_invasive	Non_dominant	NA	NA	NA	NA	NA	NA	S106	NA	NA	NA	NA	NA	NA	NA	NA	NA	NA	NA	NA	NA	NA	NA	NA	NA	NA	NA	NA	NA
1_Pteridophyta	Lindsaeaceae	Lindsaea	Lindsaea_orbiculata	Lindsaea orbiculata	NO	Perennial	Non_invasive	Non_dominant	NA	NA	NA	NA	NA	NA	NA	NA	NA	NA	NA	NA	NA	NA	NA	NA	NO-S097	NA	NA	NA	NA	NA	NA	NA	NA	NA	NA	NA
1_Pteridophyta	Lycopodiaceae	Lycopodium	Lycopodium_japonicum	Lycopodium japonicum	YES[S000]	Perennial	Non_invasive	Non_dominant	NA	NA	NA	NA	NA	S102	NA	NA	NA	NA	NA	NA	NA	NA	NA	NA	NA	S103	NA	NA	NA	NA	NA	NA	NA	NA	NA	NA
1_Pteridophyta	Lygodiaceae	Lygodium	Lygodium_japonicum	Lygodium japonicum/Lygodium microstachyum	YES[S000]	Perennial	Non_invasive	Non_dominant	NA	NA	NA	NA	NA	NA	NA	NA	S112	S098	NA	S092	NA	NA	S100	S100	NA	NA	NA	NA	NA	NA	NA	NA	NA	NA	NA	S094
1_Pteridophyta	Thelypteridaceae	Macrothelypteris	Macrothelypteris_torresiana	Macrothelypteris torresiana	NO	Perennial	Non_invasive	Non_dominant	NA	NA	NA	NA	NA	NA	NA	NA	NA	NA	NA	NA	NA	NA	NA	NA	NA	NA	NA	NA	NA	NA	NA	NA	NA	NA	NA	NO-S094
1_Pteridophyta	Marsileaceae	Marsilea	Marsilea_minuta	Marsilea minuta	YES[S000]	Perennial	Non_invasive	Non_dominant	NA	NA	NA	NA	NA	NA	NA	NA	NA	NA	NA	NA	NA	NA	NA	NA	NA	NA	NA	NA	NA	NA	NA	NA	NA	NA	NA	NA
1_Pteridophyta	Marsileaceae	Marsilea	Marsilea_quadrifolia	Marsilea quadrifolia	YES[S000,FOC]	Perennial	Non_invasive	Dominant	NA	S096	NA	NA	NA	S102	NA	S095	S112	S098,S089,S077	S084,S100	S065,S066,S067,S092	NA	S100,S111	S100	S043	NA	S100,S103	NA	NA	Dominant[S081,S101];S083,S100	NA	S033	S100	NA	S104	NA	NA
1_Pteridophyta	Onocleaceae	Matteuccia	Matteuccia_struthiopteris	Matteuccia struthiopteris	YES[S000]	Perennial	Non_invasive	Non_dominant	NA	NA	NA	NA	NA	NA	NA	NA	NA	NA	NA	NA	NA	NA	NA	NA	NA	NA	NA	NA	NA	NA	NA	S100	NA	NA	NA	NA
1_Pteridophyta	Dennstaedtiaceae	Microlepia	Microlepia_hancei	Microlepia hancei	YES[S000]	Perennial	Non_invasive	Non_dominant	NA	NA	NA	NA	NA	NA	NA	NA	NA	NA	NA	NA	NA	NA	NA	NA	NA	NA	NA	NA	NA	NA	NA	NA	NA	NA	NA	S094
1_Pteridophyta	Dennstaedtiaceae	Microlepia	Microlepia_marginata	Microlepia marginata	YES[S000]	Perennial	Non_invasive	Non_dominant	NA	NA	NA	NA	NA	NA	NA	NA	NA	NA	NA	S092	NA	NA	NA	NA	NA	NA	NA	NA	NA	NA	NA	S100	NA	NA	NA	NA
1_Pteridophyta	Nephrolepidaceae	Nephrolepis	Nephrolepis_cordifolia	Nephrolepis auriculata	YES[S000]	Perennial	Non_invasive	Non_dominant	NA	NA	NA	NA	NA	NA	NA	NA	NA	NA	NA	NA	NA	NA	NA	NA	NA	NA	NA	NA	NA	NA	S033,S034	NA	NA	NA	NA	S094
1_Pteridophyta	Lindsaeaceae	Odontosoria	Odontosoria_chinensis	Stenoloma chusanum(chusana)	YES[S000]	Perennial	Non_invasive	Non_dominant	NA	NA	NA	NA	NA	NA	NA	NA	NA	NA	NA	NA	NA	NA	NA	NA	NA	NA	NA	NA	NA	NA	NA	NA	NA	NA	NA	NA
1_Pteridophyta	Onocleaceae	Onoclea	Onoclea_orientalis	Matteuccia orientalis	YES[S000]	Perennial	Non_invasive	Non_dominant	NA	NA	NA	NA	NA	S102	NA	NA	NA	NA	NA	NA	NA	NA	NA	NA	NA	NA	NA	NA	NA	NA	NA	NA	NA	NA	NA	NA
1_Pteridophyta	Onocleaceae	Onoclea	Onoclea_sensibilis	Onocleasensibilis	NO	Perennial	Non_invasive	Non_dominant	NA	NA	NA	NA	NA	NA	NA	NA	NA	NA	NA	NA	NA	NA	NA	NA	NA	NA	NA	NA	NA	NA	NA	NO-S100	NA	NA	NA	NA
1_Pteridophyta	Pteridaceae	Onychium	Onychium_cryptogrammoides	Onychium contiguum	NO	Perennial	Non_invasive	Non_dominant	NA	NA	NA	NA	NA	NA	NO-S106	NA	NA	NA	NA	NA	NA	NA	NA	NA	NA	NA	NA	NA	NA	NA	NA	NA	NA	NA	NA	NA
1_Pteridophyta	Pteridaceae	Onychium	Onychium_japonicum	Onychium japonicum	YES[S000]	Perennial	Non_invasive	Non_dominant	NA	NA	NA	NA	NA	NA	NA	NA	NA	NA	NA	NA	NA	NA	NA	NA	NA	NA	NA	NA	NA	NA	NA	NA	NA	NA	NA	S094
1_Pteridophyta	Ophioglossaceae	Ophioglossum	Ophioglossum_reticulatum	Ophioglossum reticulatum/Ophioglossum pedunculosum	NO	Perennial	Non_invasive	Non_dominant	NA	NA	NA	NA	NA	NA	NA	NA	NA	NA	NA	NA	NA	NA	NA	NA	NA	NA	NA	NO-S100	NA	NA	NA	NA	NA	NA	NA	NA
1_Pteridophyta	Ophioglossaceae	Ophioglossum	Ophioglossum_thermale	Ophioglossum thermale	NO	Perennial	Non_invasive	Non_dominant	NA	NA	NA	NA	NA	NA	NA	NA	NA	NO-S098	NA	NA	NA	NA	NA	NA	NA	NO-S103	NA	NA	NA	NA	NA	NA	NA	NA	NA	NA
1_Pteridophyta	Ophioglossaceae	Ophioglossum	Ophioglossum_vulgatum	Ophioglossum vulgatum	YES[S000]	Perennial	Non_invasive	Non_dominant	NA	NA	NA	NA	NA	NA	NA	NA	NA	NA	NA	NA	NA	NA	NA	NA	S097	NA	NA	NA	NA	NA	NA	NA	NA	NA	NA	NA
1_Pteridophyta	Osmundaceae	Osmunda	Osmunda_japonica	Osmunda japonica	YES[S000]	Perennial	Non_invasive	Non_dominant	NA	NA	NA	NA	NA	S102	NA	S095	NA	NA	NA	NA	NA	NA	NA	NA	NA	NA	NA	NA	NA	NA	NA	NA	NA	NA	NA	NA
1_Pteridophyta	Osmundaceae	Osmundastrum	Osmundastrum_cinnamomeum	Osmunda cinnamomea/Osmunda cinnamomea var. fokiense	YES[S000]	Perennial	Non_invasive	Non_dominant	NA	NA	NA	NA	NA	S102	NA	NA	NA	NA	NA	NA	NA	NA	NA	NA	NA	NA	NA	NA	NA	NA	NA	S100	NA	NA	NA	NA
1_Pteridophyta	Pteridaceae	Paragymnopteris	Paragymnopteris_marantae	Gymnopteris marantae	NO	Perennial	Non_invasive	Non_dominant	NA	NA	NA	NA	NA	NA	NO-S106	NA	NA	NA	NA	NA	NA	NA	NA	NA	NA	NA	NA	NA	NA	NA	NA	NA	NA	NA	NA	NA
1_Pteridophyta	Thelypteridaceae	Parathelypteris	Parathelypteris_glanduligera	Parathelypteris glanduligera	YES[S000]	Perennial	Non_invasive	Non_dominant	NA	NA	NA	NA	NA	NA	NA	NA	NA	S089	NA	S092	NA	NA	NA	NA	NA	NA	NA	NA	NA	NA	NA	NA	NA	NA	NA	NA
1_Pteridophyta	Thelypteridaceae	Parathelypteris	Parathelypteris_japonica	Parathelypteris japonica	YES[S000]	Perennial	Non_invasive	Non_dominant	NA	NA	NA	NA	NA	S102	NA	NA	NA	NA	NA	NA	NA	NA	NA	NA	NA	NA	NA	NA	NA	NA	NA	NA	NA	NA	NA	NA
1_Pteridophyta	Thelypteridaceae	Parathelypteris	Parathelypteris_nipponica	Parathelypteris nipponica	YES[S000]	Perennial	Non_invasive	Non_dominant	NA	NA	NA	NA	NA	NA	NA	NA	NA	S089,S077	NA	NA	NA	NA	NA	NA	NA	NA	NA	NA	NA	NA	NA	NA	NA	NA	NA	NA
1_Pteridophyta	Thelypteridaceae	Phegopteris	Phegopteris_connectilis	Phegopteris connectilis	NO	Perennial	Non_invasive	Non_dominant	NA	NA	NA	NA	NA	NA	NA	NA	NA	NA	NA	NA	NA	NA	NA	NA	NA	NA	NA	NA	NA	NA	NA	NO-S100	NA	NA	NA	NA
1_Pteridophyta	Thelypteridaceae	Phegopteris	Phegopteris_decursive_pinnata	Phegopteris decursive-pinnata	YES[S000]	Perennial	Non_invasive	Non_dominant	NA	NA	NA	NA	NA	S102	NA	NA	NA	NA	NA	NA	NA	NA	NA	NA	NA	NA	NA	NA	NA	NA	NA	NA	NA	NA	NA	NA
1_Pteridophyta	Polypodiaceae	Polypodium	Polypodium_niponica	Polypodium niponica	YES[S000]	Perennial	Non_invasive	Non_dominant	NA	NA	NA	NA	NA	NA	NA	NA	NA	NA	NA	NA	NA	NA	NA	NA	NA	NA	NA	NA	NA	NA	NA	NA	NA	NA	NA	NA
1_Pteridophyta	Dryopteridaceae	Polystichum	Polystichum_balansae	Cyrtomium balansae	NO	Perennial	Non_invasive	Non_dominant	NA	NA	NA	NA	NA	NA	NA	NA	NA	NA	NA	NA	NA	NA	NA	NA	NA	NA	NA	NA	NA	NA	NA	NA	NA	NA	NA	NA
1_Pteridophyta	Thelypteridaceae	Pseudocyclosorus	Pseudocyclosorus_falcilobus	Pseudocyclosorus falcilobus	NO	Perennial	Non_invasive	Non_dominant	NA	NA	NA	NA	NA	NO-S102	NA	NA	NA	NA	NA	NA	NA	NA	NA	NA	NA	NA	NA	NA	NA	NA	NA	NA	NA	NA	NA	NA
1_Pteridophyta	Psilotaceae	Psilotum	Psilotum_nudum	Psilotum nudum	NO	Perennial	Non_invasive	Non_dominant	NA	NA	NA	NA	NA	NA	NA	NA	NA	NA	NA	NA	NA	NA	NA	NO-S100	NA	NO-S100,S091	NA	NA	NA	NA	NA	NA	NA	NA	NA	NA
1_Pteridophyta	Dennstaedtiaceae	Pteridium	Pteridium_aquilinum	Pteridium aquilinum	YES[S000]	Perennial	Non_invasive	Non_dominant	NA	NA	NA	NA	NA	NA	NA	NA	NA	S098	NA	NA	NA	NA	NA	NA	NA	NA	NA	NA	NA	NA	NA	S100	NA	NA	NA	NA
1_Pteridophyta	Dennstaedtiaceae	Pteridium	Pteridium_aquilinum_var._latiusculum	Pteridium aquilinum var. latiusculum	YES[S000]	Perennial	Non_invasive	Non_dominant	NA	NA	NA	NA	NA	S102	S106	S095	S112	NA	NA	S092	NA	NA	NA	NA	NA	NA	NA	NA	NA	NA	NA	NA	NA	NA	NA	NA
1_Pteridophyta	Dennstaedtiaceae	Pteridium	Pteridium_revolutum	Pteridium revolutum	YES[S000]	Perennial	Non_invasive	Non_dominant	NA	NA	NA	NA	NA	S102	NA	NA	NA	NA	NA	NA	NA	NA	NA	S043	NA	删除-S091	NA	NA	NA	NA	NA	NA	NA	NA	NA	NA
1_Pteridophyta	Pteridaceae	Pteris	Pteris_cretica	Pteris cretica var. nervosa/Pteris cretica var. intermedia	YES[S000]	Perennial	Non_invasive	Non_dominant	NA	NA	NA	NA	NA	NA	NA	NA	NA	NA	NA	NA	NA	NA	NA	NA	S097	NA	NA	NA	NA	NA	NA	NA	NA	NA	NA	NA
1_Pteridophyta	Pteridaceae	Pteris	Pteris_fauriei	Pteris fauriei	NO	Perennial	Non_invasive	Non_dominant	NA	NA	NA	NA	NA	NA	NA	NA	NA	NA	NA	NA	NA	NA	NA	NA	NA	NA	NA	NA	NA	NA	NA	NA	NA	NA	NA	NA
1_Pteridophyta	Pteridaceae	Pteris	Pteris_grevilleana	Pteris grevilleana	NO	Perennial	Non_invasive	Non_dominant	NA	NA	NA	NA	NA	NA	NA	NA	NA	NA	NA	NA	NA	NA	NA	NA	NA	NA	NA	NA	NA	NA	NA	NA	NA	NA	NA	NA
1_Pteridophyta	Pteridaceae	Pteris	Pteris_multifida	Pteris multifida	YES[S000]	Perennial	Non_invasive	Non_dominant	NA	NA	NA	NA	NA	NA	NA	NA	S112	S098	NA	S092	NA	NA	NA	S048	S097	NA	NA	NA	NA	NA	NA	NA	NA	NA	NA	NA
1_Pteridophyta	Pteridaceae	Pteris	Pteris_semipinnata	Pteris semipinnata	YES[S000]	Perennial	Non_invasive	Non_dominant	NA	NA	NA	NA	NA	NA	NA	NA	NA	NA	NA	NA	NA	NA	NA	NA	NA	NA	NA	NA	NA	NA	NA	NA	NA	NA	NA	NA
1_Pteridophyta	Pteridaceae	Pteris	Pteris_terminalis	Pteris excelsa	YES[S000]	Perennial	Non_invasive	Non_dominant	NA	NA	NA	NA	NA	NA	NA	NA	NA	NA	NA	NA	NA	NA	NA	NA	NA	NA	NA	NA	NA	NA	NA	NA	NA	NA	NA	NA
1_Pteridophyta	Pteridaceae	Pteris	Pteris_vittata	Pteris vittata	YES[S000]	Perennial	Non_invasive	Non_dominant	NA	NA	NA	NA	NA	NA	NA	NA	NA	NA	NA	NA	NA	NA	NA	NA	NA	NA	NA	NA	NA	NA	NA	NA	NA	NA	NA	NA
1_Pteridophyta	Polypodiaceae	Pyrrosia	Pyrrosia_angustissima	Saxiglossum angustissimum	NO	Perennial	Non_invasive	Non_dominant	NA	NA	NA	NA	NA	NA	NA	NA	NA	NA	NA	NA	NA	NA	NA	NA	NA	NA	NA	NA	NA	NA	NA	NA	NA	NA	NA	NA
1_Pteridophyta	Salviniaceae	Salvinia	Salvinia_natans	Salvinia natans	YES[S000,FOC]	Perennial	Non_invasive	Dominant	S001],S100	S096	NA	NA	NA	S102	NA	S095	Dominant[S112]	S098,S089,S077	NA	Dominant[S065,S067];S066,S092	NA	S100,S111	S070,S100	S043	NA	NA	S113	NA	S083,S080,S100	S029	NA	S100	NA	NA	NA	NA
1_Pteridophyta	Selaginellaceae	Selaginella	Selaginella_davidii	Selaginella davidii	YES[S000]	Perennial	Non_invasive	Non_dominant	NA	NA	NA	NA	NA	NA	NA	NA	NA	NA	NA	NA	NA	NA	NA	NA	NA	NA	NA	NA	NA	NA	NA	NA	NA	NA	NA	NA
1_Pteridophyta	Selaginellaceae	Selaginella	Selaginella_doederleinii	Selaginella doederleinii	NO	Perennial	Non_invasive	Non_dominant	NA	NA	NA	NA	NA	NA	NA	NA	NA	NA	NA	NA	NA	NA	NA	NA	NO-S097	NA	NA	NO-S100	NA	NA	NA	NA	NA	NA	NA	NA
1_Pteridophyta	Selaginellaceae	Selaginella	Selaginella_involvens	Selaginella involvens	NO	Perennial	Non_invasive	Non_dominant	NA	NA	NA	NA	NA	NA	NA	NA	NA	NA	NA	NA	NA	NA	NA	NA	NA	NA	NA	NA	NA	NA	NA	NA	NA	NA	NA	NA
1_Pteridophyta	Selaginellaceae	Selaginella	Selaginella_moellendorffii	Selaginella moellendorffii	YES[S000]	Perennial	Non_invasive	Non_dominant	NA	NA	NA	NA	NA	NA	NA	NA	NA	NA	NA	NA	NA	NA	NA	NA	NA	NA	NA	NA	NA	NA	NA	NA	NA	NA	NA	S094
1_Pteridophyta	Selaginellaceae	Selaginella	Selaginella_nipponica	Selaginella nipponica	YES[S000]	Perennial	Non_invasive	Non_dominant	NA	NA	NA	NA	NA	S102	NA	NA	NA	NA	NA	NA	NA	NA	NA	NA	NA	NA	NA	NA	NA	NA	NA	NA	NA	NA	NA	NA
1_Pteridophyta	Selaginellaceae	Selaginella	Selaginella_remotifolia	Selaginella remotifolia	NO	Perennial	Non_invasive	Non_dominant	NA	NA	NA	NA	NA	NO-S102	NA	NA	NA	NA	NA	NA	NA	NA	NA	NA	NA	NA	NA	NA	NA	NA	NA	NA	NA	NA	NA	NA
1_Pteridophyta	Selaginellaceae	Selaginella	Selaginella_sinensis	Selaginella sinensis	YES[S000]	Perennial	Non_invasive	Non_dominant	NA	NA	NA	NA	NA	NA	NA	NA	NA	S098	NA	NA	NA	NA	NA	NA	NA	NA	NA	NA	NA	NA	NA	NA	NA	NA	NA	NA
1_Pteridophyta	Selaginellaceae	Selaginella	Selaginella_tamariscina	Selaginella tamariscina	YES[S000]	Perennial	Non_invasive	Non_dominant	NA	NA	NA	NA	NA	NA	NA	NA	NA	S098	NA	NA	NA	NA	NA	NA	NA	NA	NA	NA	NA	NA	NA	NA	NA	NA	NA	NA
1_Pteridophyta	Selaginellaceae	Selaginella	Selaginella_uncinata	Selaginella uncinata	YES[S000]	Perennial	Non_invasive	Non_dominant	NA	NA	NA	NA	NA	NA	NA	NA	NA	NA	NA	S092	NA	NA	NA	NA	NA	NA	NA	NA	NA	NA	NA	NA	NA	NA	NA	NA
1_Pteridophyta	Thelypteridaceae	Thelypteris	Thelypteris_confluens	Thelypteris palustris	YES[S000]	Perennial	Non_invasive	Non_dominant	NA	NA	NA	NA	NA	NA	NA	NA	NA	NA	NA	NA	NA	NA	NA	NA	NA	NA	NA	NA	NA	NA	NA	S100	NA	NA	NA	NA
1_Pteridophyta	Woodsiaceae	Woodsia	Woodsia_ilvensis	Woodsia ilvensis	YES[S000]	Perennial	Non_invasive	Non_dominant	NA	NA	NA	NA	NA	NA	NA	NA	NA	NA	NA	NA	NA	NA	NA	NA	NA	NA	NA	NA	NA	NA	NA	S100	NA	NA	NA	NA
1_Pteridophyta	Blechnaceae	Woodwardia	Woodwardia_japonica	Woodwardia japonica	YES[S000]	Perennial	Non_invasive	Non_dominant	NA	NA	NA	NA	NA	NA	NA	NA	NA	NA	NA	S092	NA	NA	NA	NA	NA	NA	NA	NA	NA	NA	NA	NA	NA	NA	NA	NA
2_Gymnospermae	Pinaceae	Abies	Abies_firma	Abies firma	NO	Tree	Non_invasive	Non_dominant	NA	NA	NA	NA	NA	NO-S102	NA	NA	NA	NA	NA	NA	NA	NA	NA	NA	NA	NA	NA	NA	NA	NA	NA	NA	NA	NA	NA	NA
2_Gymnospermae	Pinaceae	Abies	Abies_forrestii	Abies forrestii	NO	Tree	Non_invasive	Non_dominant	NA	NA	NA	NA	NA	NA	NO-S100	NA	NA	NA	NA	NA	NA	NA	NA	NA	NA	NA	NA	NA	NA	NA	NA	NA	NA	NA	NA	NA
2_Gymnospermae	Cupressaceae	Calocedrus	Calocedrus_macrolepis	Calocedrus macrolepis	NO	Tree	Non_invasive	Non_dominant	NA	NA	NA	NA	NA	NA	NA	NA	NA	NA	NA	NA	NA	NA	NO-S100	NO-S100	NA	NA	NA	NA	NA	NA	NA	NA	NA	NA	NA	NA
2_Gymnospermae	Pinaceae	Cedrus	Cedrus_deodara	Cedrus deodara	NO	Tree	Non_invasive	Non_dominant	NA	NA	NA	NA	NA	NA	NA	NA	NO-S112	NO-S098,S077	NA	NA	NA	NA	NA	NA	NA	NA	NA	NA	NO-S100	NA	NO-S033	NA	NA	NA	NA	NA
2_Gymnospermae	Cupressaceae	Chamaecyparis	Chamaecyparis_obtusa	Chamaecyparis obtusa	NO	Tree	Non_invasive	Non_dominant	NA	NA	NA	NA	NA	NO-S102	NA	NA	NA	NA	NA	NA	NA	NA	NA	NA	NA	NA	NA	NA	NA	NA	NA	NA	NA	NA	NA	NA
2_Gymnospermae	Cupressaceae	Chamaecyparis	Chamaecyparis_pisifera	Chamaecyparis pisifera	NO	Tree	Non_invasive	Non_dominant	NA	NA	NA	NA	NA	NO-S102	NA	NA	NA	NA	NA	NA	NA	NA	NA	NA	NA	NA	NA	NA	NA	NA	NA	NA	NA	NA	NA	NA
2_Gymnospermae	Cupressaceae	Cryptomeria	Cryptomeria_japonica	Cryptomeria japonica	NO	Tree	Non_invasive	Non_dominant	NA	NA	NA	NA	NA	NA	NA	NA	NA	NO-S098	NA	NA	NA	NA	NA	NA	NA	NO-S100,S091	NA	NA	NA	NA	NA	NA	NA	NA	NA	NA
2_Gymnospermae	Cupressaceae	Cryptomeria	Cryptomeria_japonica_var._sinensis	Cryptomeria fortunei	NO	Tree	Non_invasive	Non_dominant	NA	NA	NA	NA	NA	NO-S102	NA	NA	NA	NO-S098,S077	NA	NA	NA	NA	NO-S100	NA	NA	NA	NA	NA	NO-S100	NA	NA	NO-S100	NA	NA	NA	NA
2_Gymnospermae	Cupressaceae	Cunninghamia	Cunninghamia_lanceolata	Cunninghamia lanceolata	NO	Tree	Non_invasive	Non_dominant	NA	NA	NA	NA	NA	NO-S102	NA	NA	NO-S112	NO-S098;S077	NA	NA	NA	NA	NO-S100	NO-S100	NA	NA	NA	NA	NA	NA	NA	NA	NA	NA	NA	NA
2_Gymnospermae	Cupressaceae	Cupressus	Cupressus_funebris	Cupressus funebris	NO	Tree	Non_invasive	Non_dominant	NA	NA	NA	NA	NA	NA	NA	NA	NA	NO-S098	NA	NA	NA	NA	NO-S100	NO-S100	NA	NO-S100,S091	NA	NA	NA	NA	NA	NA	NA	NA	NA	NA
2_Gymnospermae	Cycadaceae	Cycas	Cycas_revoluta	Cycas revoluta	NO	Tree	Non_invasive	Non_dominant	NA	NA	NA	NA	NA	NA	NA	NA	NA	NO-S098	NA	NA	NA	NA	NA	NA	NA	NA	NA	NA	NA	NA	NO-S033	NA	NA	NA	NA	NA
2_Gymnospermae	Ginkgoaceae	Ginkgo	Ginkgo_biloba	Ginkgo biloba	NO	Tree	Non_invasive	Non_dominant	NA	NA	NA	NA	NA	NA	NA	NA	NO-S112	NO-S098,S077	NA	NA	NA	NA	NO-S100	NA	NA	NA	NA	NA	NO-S100	NA	NA	NA	NA	NA	NA	NA
2_Gymnospermae	Cupressaceae	Glyptostrobus	Glyptostrobus_pensilis	Glyptostrobus pensilis	YES[S000]	Tree	Non_invasive	Dominant	NA	NA	NA	NA	NA	NA	NA	NA	NA	NA	NA	NA	NA	NA	NA	NA	NA	NA	NA	Dominant[S108]	NA	NA	NA	NA	NA	NA	NA	NA
2_Gymnospermae	Cupressaceae	Juniperus	Juniperus_chinensis	Sabina chinensis/Juniperus chinensis 'Kaizuca'	NO	Tree	Non_invasive	Non_dominant	NA	NA	NA	NA	NA	NA	NA	NA	NA	NO-S098;S077	NA	NA	NA	NA	NA	NA	NA	NO-S100,S091	NA	NA	NO-S100	NA	NA	NA	NA	NA	NO-S100	NA
2_Gymnospermae	Cupressaceae	Juniperus	Juniperus_formosana	Juniperus formosana	NO	Shrub	Non_invasive	Non_dominant	NA	NA	NA	NA	NA	NA	NO-S100	NA	NA	NA	NA	NA	NA	NA	NA	NA	NA	NA	NA	NA	NO-S100	NA	NO-S033	NA	NA	NA	NA	NA
2_Gymnospermae	Cupressaceae	Juniperus	Juniperus_procumbens	Juniperus procumbens/Sabina procwnbens	NO	Shrub	Non_invasive	Non_dominant	NA	NA	NA	NA	NA	NA	NA	NA	NA	NO-S098,S077	NA	NA	NA	NA	NA	NA	NA	NA	NA	NA	NA	NA	NA	NA	NA	NA	NA	NA
2_Gymnospermae	Cupressaceae	Juniperus	Juniperus_przewalskii	Juniperus przewalskii	NO	Tree	Non_invasive	Non_dominant	NA	NA	NA	NA	NA	NA	NA	NA	NA	NA	NA	NA	NA	NA	NA	NA	NA	NA	NA	NA	NA	NA	NA	NA	NA	NA	NA	NA
2_Gymnospermae	Cupressaceae	Juniperus	Juniperus_rigida	Juniperus rigida	NO	Shrub	Non_invasive	Non_dominant	NA	NO-S096,S100	NA	NA	NA	NA	NA	NA	NA	NA	NA	NA	NA	NA	NA	NA	NA	NA	NA	NA	NA	NA	NA	NA	NA	NA	NA	NA
2_Gymnospermae	Cupressaceae	Juniperus	Juniperus_sabina	Juniperus sabina	NO	Shrub	Non_invasive	Non_dominant	NA	NA	NA	NA	NA	NA	NA	NA	NA	NA	NA	NA	NA	NA	NA	NA	NA	NA	NA	NO-S100	NA	NA	NA	NA	NA	NA	NA	NA
2_Gymnospermae	Cupressaceae	Juniperus	Juniperus_virginiana	Sabina virginiana	NO	Tree	Non_invasive	Non_dominant	NA	NA	NA	NA	NA	NA	NA	NA	NA	NO-S098	NA	NA	NA	NA	NA	NA	NA	NA	NA	NO-S100	NA	NA	NA	NA	NA	NA	NA	NA
2_Gymnospermae	Pinaceae	Keteleeria	Keteleeria_fortunei_var._cyclolepis	Keteleeria fortunei var. cyclolepis	NO	Tree	Non_invasive	Non_dominant	NA	NA	NA	NA	NA	NO-S102	NA	NA	NA	NA	NA	NA	NA	NA	NA	NA	NA	NA	NA	NA	NA	NA	NA	NA	NA	NA	NA	NA
2_Gymnospermae	Pinaceae	Larix	Larix_gmelinii	Larix gmelinii	YES[S000]	Tree	Non_invasive	Non_dominant	NA	NA	NA	NA	NA	NA	NA	NA	NA	NA	NA	NA	NA	NA	NA	NA	NA	NA	S113	NA	NA	NA	NA	S100	NA	NA	NA	NA
2_Gymnospermae	Cupressaceae	Metasequoia	Metasequoia_glyptostroboides	Metasequoia glyptostroboides	YES[S000]	Tree	Non_invasive	Dominant	NA	NA	NA	NA	NA	NA	NA	S095	S112	Dominant[S098];S089,S077	NA	S092	NA	NA	S100	S043	S097]S075	S100,S103,S091	Dominant[S113]	NA	Dominant[S075,S080,S082];S081,S083,S101	Dominant[S029,S030,S031,S120];S032	S033	NA	NA	Dominant[S104]	NA	NA
2_Gymnospermae	Pinaceae	Picea	Picea_crassifolia	Picea crassifolia	NO	Tree	Non_invasive	Non_dominant	NA	NA	NA	NA	NA	NA	NA	NA	NA	NA	NA	NA	NA	NA	NA	NA	NA	NA	NA	NO-S100	NA	NA	NA	NA	NA	NA	NA	NA
2_Gymnospermae	Pinaceae	Picea	Picea_koraiensis	Picea koraiensis	NO	Tree	Non_invasive	Non_dominant	NA	NA	NA	NA	NA	NA	NA	NA	NA	NA	NA	NA	NA	NA	NA	NA	NA	NA	NA	NO-S100	NA	NA	NA	NO-S100	NA	NA	NA	NA
2_Gymnospermae	Pinaceae	Pinus	Pinus_armandii	Pinus armandii	NO	Tree	Non_invasive	Non_dominant	NA	NA	NA	NA	NA	NA	NO-S100,S106	NA	NA	NA	NA	NA	NA	NA	NA	NA	NA	NA	NA	NA	NA	NA	NA	NA	NA	NA	NA	NA
2_Gymnospermae	Pinaceae	Pinus	Pinus_densata	Pinus densata	NO	Tree	Non_invasive	Non_dominant	NA	NA	NA	NA	NA	NA	NO-S100,S106	NA	NA	NA	NA	NA	NA	NA	NA	NA	NA	NA	NA	NA	NA	NA	NA	NA	NA	NA	NA	NA
2_Gymnospermae	Pinaceae	Pinus	Pinus_elliottii	Pinus elliottii	YES[S000]	Tree	Non_invasive	Dominant	NA	NA	NA	NA	NA	NA	NA	S095	Dominant[S112]	S098,S089	NA	S092	NA	NA	S100	S044	S097	S103	NA	NA	NA	NA	NA	NA	NA	NA	NA	S094
2_Gymnospermae	Pinaceae	Pinus	Pinus_koraiensis	Pinus koraiensis	NO	Tree	Non_invasive	Non_dominant	NA	NA	NA	NA	NA	NA	NA	NA	NA	NA	NA	NA	NA	NA	NA	NA	NA	NO-S100,S091	NA	NA	NA	NA	NA	NO-S100	NA	NA	NA	NA
2_Gymnospermae	Pinaceae	Pinus	Pinus_massoniana	Pinus massoniana	NO	Tree	Non_invasive	Non_dominant	NA	NA	NA	NA	NA	NA	NA	NA	NA	NA	NA	NO-S092	NA	NA	NO-S100	NO-S100	NA	NA	NA	NA	NA	NA	NA	NA	NA	NA	NA	NA
2_Gymnospermae	Pinaceae	Pinus	Pinus_pinaster	Pinus pinaster	YES[S000]	Tree	Non_invasive	Non_dominant	NA	NA	NA	NA	NA	NA	NA	NA	NA	S098	NA	NA	NA	NA	NA	S048	NA	S103	NA	NA	NA	NA	NA	NA	NA	NA	NA	NA
2_Gymnospermae	Pinaceae	Pinus	Pinus_sylvestris_var._mongolica	Pinus sylvestris var. mongolica	NO	Tree	Non_invasive	Non_dominant	NA	NO-S096,S100	NA	NA	NA	NA	NA	NA	NA	NA	NA	NA	NA	NA	NA	NA	NA	NA	NO-S113	NA	NA	NA	NA	NA	NA	NA	NA	NA
2_Gymnospermae	Pinaceae	Pinus	Pinus_sylvestris_var._sylvestriformis	Pinus sylvestris var. sylvestriformis	NO	Tree	Non_invasive	Non_dominant	NA	NO-S096,S100	NA	NA	NA	NA	NA	NA	NA	NA	NA	NA	NA	NA	NA	NA	NA	NA	NA	NA	NA	NA	NA	NA	NA	NA	NA	NA
2_Gymnospermae	Pinaceae	Pinus	Pinus_tabuliformis	Pinus tabulaeformis	YES[S000]	Tree	Non_invasive	Non_dominant	NA	NA	NA	NA	NA	NA	NA	NA	NA	NA	NA	NA	NA	NA	NA	NA	NA	NA	NA	NA	NA	NA	NA	NA	NA	NA	NA	NA
2_Gymnospermae	Pinaceae	Pinus	Pinus_taeda	Pinus taeda	NO	Tree	Non_invasive	Non_dominant	NA	NA	NA	NA	NA	NA	NA	NA	NA	NO-S098	NA	NA	NA	NA	NA	NA	NA	NA	NA	NA	NA	NA	NA	NA	NA	NA	NA	NA
2_Gymnospermae	Pinaceae	Pinus	Pinus_taiwanensis	Pinus taiwanensis	NO	Tree	Non_invasive	Non_dominant	NA	NA	NA	NA	NA	NO-S102	NA	NA	NA	NA	NA	NA	NA	NA	NA	NA	NA	NA	NA	NA	NA	NA	NA	NA	NA	NA	NA	NA
2_Gymnospermae	Pinaceae	Pinus	Pinus_thunbergii	Pinus thunbergii	YES[S000]	Tree	Non_invasive	Non_dominant	NA	NA	NA	NA	NA	NA	NA	NA	NA	S098	NA	NA	NA	NA	NA	NA	NA	NA	NA	NA	NA	NA	NA	NA	NA	NA	NA	NA
2_Gymnospermae	Pinaceae	Pinus	Pinus_yunnanensis	Pinus yunnanensis	NO	Tree	Non_invasive	Non_dominant	NA	NA	NA	NA	NA	NA	NO-S100	NA	NA	NA	NA	NA	NA	NA	NA	NA	NA	NA	NA	NA	NA	NA	NA	NA	NA	NA	NA	NA
2_Gymnospermae	Cupressaceae	Platycladus	Platycladus_orientalis	Platycladus orientalis	NO	Tree	Non_invasive	Non_dominant	NA	NO-S096,S100	NA	NA	NA	NA	NA	NA	NA	NO-S098,S089,S077	NO-S100	NA	NA	NO-S100,S111	NA	NA	NA	NO-S100,S091	NA	NA	NO-S100	NA	NO-S033	NA	NA	NA	NO-S100	NA
2_Gymnospermae	Podocarpaceae	Podocarpus	Podocarpus_macrophyllus	Podocarpus macrophyllus	NO	Tree	Non_invasive	Non_dominant	NA	NA	NA	NA	NA	NA	NA	NA	NA	NO-S098,S077	NA	NA	NA	NA	NA	NA	NA	NO-S100,S103,S091	NA	NA	NA	NA	NA	NA	NA	NA	NA	NA
2_Gymnospermae	Podocarpaceae	Podocarpus	Podocarpus_neriifolius	Podocarpus neriifolius D. Don	NO	Tree	Non_invasive	Non_dominant	NA	NA	NA	NA	NA	NA	NA	NA	NA	NA	NA	NA	NA	NA	NA	NA	NA	NA	NA	NO-S100	NA	NA	NA	NA	NA	NA	NA	NA
2_Gymnospermae	Pinaceae	Pseudolarix	Pseudolarix_amabilis	Pseudolarix amabilis	NO	Tree	Non_invasive	Non_dominant	NA	NA	NA	NA	NA	NO-S102	NA	NA	NA	NA	NA	NA	NA	NA	NA	NA	NA	NA	NA	NA	NA	NA	NA	NA	NA	NA	NA	NA
2_Gymnospermae	Cupressaceae	Sequoia	Sequoia_sempervirens	Sequoia sempervirens	NO	Tree	Non_invasive	Non_dominant	NA	NA	NA	NA	NA	NA	NA	NA	NA	NO-S098	NA	NA	NA	NA	NA	NA	NA	NA	NA	NA	NA	NA	NA	NA	NA	NA	NA	NA
2_Gymnospermae	Cupressaceae	Taxodium	Taxodium_distichum	Taxodium distichum	YES[S000]	Tree	Non_invasive	Non_dominant	NA	NA	NA	NA	NA	NA	NA	S095	NA	S098,S089	NA	NA	NA	NA	S100	S044	NA	S100,S103,S091	NA	NA	NA	NA	S034	NA	NA	NA	NA	NA
2_Gymnospermae	Cupressaceae	Taxodium	Taxodium_distichum_var._imbricatum	Taxodium ascendens	YES[S000,FOC]	Tree	Non_invasive	Non_dominant	NA	NA	NA	NA	NA	S102	NA	S095	S112	NA	NA	S092	NA	NA	S100	S100	NA	S100,S091	NA	NA	NA	NA	S033	NA	NA	NA	NA	NA
2_Gymnospermae	Cupressaceae	Thuja	Thuja_occidentalis	Thuja occidentalis	NO	Tree	Non_invasive	Non_dominant	NA	NA	NA	NA	NA	NO-S102	NA	NA	NA	NA	NA	NA	NA	NA	NA	NA	NA	NA	NA	NA	NA	NA	NA	NA	NA	NA	NA	NA
2_Gymnospermae	Cupressaceae	Thuja	Thuja_standishii	Thuja standishii	NO	Tree	Non_invasive	Non_dominant	NA	NA	NA	NA	NA	NO-S102	NA	NA	NA	NA	NA	NA	NA	NA	NA	NA	NA	NA	NA	NA	NA	NA	NA	NA	NA	NA	NA	NA
3_Angiospermae_Dicotyledoneae	Caprifoliaceae	Abelia	Abelia_chinensis	Abelia chinensis	YES[S000]	Shrub	Non_invasive	Non_dominant	NA	NA	NA	NA	NA	NA	NA	NA	NA	NA	NA	NA	NA	NA	S100	S100	NA	S103	NA	NA	NA	NA	NA	NA	NA	NA	NA	NA
3_Angiospermae_Dicotyledoneae	Caprifoliaceae	Abelia	Abelia_grandiflora	Abelia × grandiflora	NO	Shrub	Non_invasive	Non_dominant	NA	NA	NA	NA	NA	NA	NA	NA	NO-S112	NA	NA	NA	NA	NA	NA	NA	NA	NA	NA	NA	NA	NA	NO-S033	NA	NA	NA	NA	NA
3_Angiospermae_Dicotyledoneae	Caprifoliaceae	Abelia	Abelia_uniflora	Abelia parvifolia	NO	Shrub	Non_invasive	Non_dominant	NA	NA	NA	NA	NA	NA	NA	NA	NA	NA	NA	NA	NA	NA	NA	NA	NA	NA	NA	NA	NA	NA	NA	NA	NA	NA	NA	NA
3_Angiospermae_Dicotyledoneae	Malvaceae	Abelmoschus	Abelmoschus_esculentus	Hibiscus esculentus	NO	Annual	Non_invasive	Non_dominant	NA	NA	NA	NA	NA	NA	NA	NA	NA	NA	NA	NA	NA	NA	NA	NA	NA	NA	NA	NA	NA	NA	NA	NA	NA	NA	NA	NA
3_Angiospermae_Dicotyledoneae	Malvaceae	Abelmoschus	Abelmoschus_moschatus	Abelmoschus moschatus	NO	Annual	Non_invasive	Non_dominant	NA	NA	NA	NA	NA	NA	NA	NA	NA	NA	NA	NA	NA	NA	NA	NA	NA	NA	NA	NA	NA	NA	NA	NA	NA	NA	NA	NA
3_Angiospermae_Dicotyledoneae	Malvaceae	Abutilon	Abutilon_indicum	Abutilon indicum	YES[S000]	Annual	Non_invasive	Non_dominant	NA	NA	NA	NA	NA	NA	NA	NA	NA	NA	NA	NA	NA	NA	S100	S100	NA	NA	NA	NA	NA	NA	NA	NA	NA	NA	NA	NA
3_Angiospermae_Dicotyledoneae	Malvaceae	Abutilon	Abutilon_pictum	Abutilon striatum	NO	Shrub	Non_invasive	Non_dominant	NA	NA	NA	NA	NA	NA	NA	NA	NA	NA	NA	NA	NA	NA	NA	NA	NA	NA	NA	NA	NA	NA	NO-S033	NA	NA	NA	NA	NA
3_Angiospermae_Dicotyledoneae	Malvaceae	Abutilon	Abutilon_theophrasti	Abutilon theophrasti/Abutilon hybridum/Abutilon avicennae	YES[S000]	Annual	Invasive-[R1-R5]	Non_dominant	S002,S003,S100	S096	NA	NA	NA	NA	NA	S095,S119	NA	S098,S089,S077	S084,S100	S065,S066,S092	NA	S100,S111	S100	NA	NA	NA	NA	NA	S080	NA	NA	NA	NA	NA	S100	NA
3_Angiospermae_Dicotyledoneae	Fabaceae	Acacia	Acacia_dealbata	Acacia dealbata	NO	Shrub	Non_invasive	Non_dominant	NA	NA	NA	NA	NA	NA	NA	NA	NA	NA	NA	NA	NA	NA	NA	NA	NA	NA	NA	NA	NA	NA	NO-S033,S036	NA	NA	NA	NA	NA
3_Angiospermae_Dicotyledoneae	Fabaceae	Acacia	Acacia_mangium	Acacia mangium	NO	Tree	Non_invasive	Non_dominant	NA	NA	NA	NA	NA	NA	NA	NA	NA	NA	NA	NA	NA	NA	NA	NO-S100	NA	NA	NA	NA	NA	NA	NA	NA	NA	NA	NA	NA
3_Angiospermae_Dicotyledoneae	Fabaceae	Acacia	Acacia_mearnsii	Acacia mearnsii	NO	Tree	Non_invasive	Non_dominant	NA	NA	NA	NA	NA	NA	NA	NA	NA	NA	NA	NA	NA	NA	NA	NA	NA	NA	NA	NA	NA	NA	NO-S033	NA	NA	NA	NA	NA
3_Angiospermae_Dicotyledoneae	Euphorbiaceae	Acalypha	Acalypha_australis	Acalypha australis	YES[S000]	Annual	Non_invasive	Dominant	S002	NA	NA	NA	NA	NA	NA	S095	Dominant[S112]	S098,S089,S077	NA	S092	NA	S100,S111	S070	NA	S097	NA	S113	S100	S083,S100	NA	NA	NA	NA	NA	S100	NA
3_Angiospermae_Dicotyledoneae	Euphorbiaceae	Acalypha	Acalypha_supera	Acalypha brachystachya	NO	Annual	Non_invasive	Non_dominant	NA	NA	NA	NA	NA	NA	NA	NA	NA	NA	NA	NA	NA	NA	NA	NA	NA	NA	NA	NO-S100	NA	NA	NA	NA	NA	NA	NA	NA
3_Angiospermae_Dicotyledoneae	Caprifoliaceae	Acanthocalyx	Acanthocalyx_alba	Morina alba	YES[S000]	Perennial	Non_invasive	Non_dominant	NA	NA	NA	S105	NA	NA	NA	NA	NA	NA	NA	NA	NA	NA	NA	NA	NA	NA	NA	NA	NA	NA	NA	NA	NA	NA	NA	NA
3_Angiospermae_Dicotyledoneae	Caprifoliaceae	Acanthocalyx	Acanthocalyx_nepalensis	Acanthocalyx nepalensis	NO	Perennial	Non_invasive	Non_dominant	NA	NA	NA	NA	NA	NA	NO-S106	NA	NA	NA	NA	NA	NA	NA	NA	NA	NA	NA	NA	NA	NA	NA	NA	NA	NA	NA	NA	NA
3_Angiospermae_Dicotyledoneae	Acanthaceae	Acanthus	Acanthus_ilicifolius	Acanthus ilicifolius	YES[S000]	Shrub	Non_invasive	Dominant	NA	NA	NA	NA	NA	NA	NA	NA	NA	NA	NA	NA	NA	NA	NA	NA	NA	S100,S103,S091	NA	NA	NA	NA	NA	NA	NA	NA	NA	Dominant[S094]
3_Angiospermae_Dicotyledoneae	Sapindaceae	Acer	Acer_buergerianum	Acer buergerianum	NO	Tree	Non_invasive	Non_dominant	NA	NA	NA	NA	NA	NA	NA	NA	NA	NO-S098	NA	NA	NA	NA	NO-S100	NA	NA	NA	NA	NA	NA	NA	NA	NA	NA	NA	NA	NA
3_Angiospermae_Dicotyledoneae	Sapindaceae	Acer	Acer_davidii	Acer davidii	NO	Tree	Non_invasive	Non_dominant	NA	NA	NA	NA	NA	NO-S102	NO-S100	NA	NA	NA	NA	NA	NA	NA	NA	NA	NA	NA	NA	NA	NA	NA	NA	NA	NA	NA	NA	NA
3_Angiospermae_Dicotyledoneae	Sapindaceae	Acer	Acer_elegantulum	Acer elegantulum/Acer olivaceum	NO	Tree	Non_invasive	Non_dominant	NA	NA	NA	NA	NA	NO-S102	NA	NA	NA	NA	NA	NA	NA	NA	NA	NA	NA	NA	NA	NA	NA	NA	NA	NA	NA	NA	NA	NA
3_Angiospermae_Dicotyledoneae	Sapindaceae	Acer	Acer_laxiflorum	Acer laxiflorum	NO	Tree	Non_invasive	Non_dominant	NA	NA	NA	NA	NA	NA	NO-S106	NA	NA	NA	NA	NA	NA	NA	NA	NA	NA	NA	NA	NA	NA	NA	NA	NA	NA	NA	NA	NA
3_Angiospermae_Dicotyledoneae	Sapindaceae	Acer	Acer_oblongum	Acer oblongum	NO	Tree	Non_invasive	Non_dominant	NA	NA	NA	NA	NA	NA	NA	NA	NA	NA	NA	NA	NA	NA	NA	NA	NA	NA	NA	NA	NA	NA	NA	NA	NA	NA	NA	NA
3_Angiospermae_Dicotyledoneae	Sapindaceae	Acer	Acer_oliverianum	Acer oliverianum	NO	Tree	Non_invasive	Non_dominant	NA	NA	NA	NA	NA	NA	NA	NA	NA	NA	NA	NA	NA	NA	NA	NA	NA	NA	NA	NO-S100	NA	NA	NA	NA	NA	NA	NA	NA
3_Angiospermae_Dicotyledoneae	Sapindaceae	Acer	Acer_palmatum	Acer palmatum	NO	Tree	Non_invasive	Non_dominant	NA	NA	NA	NA	NA	NA	NA	NA	NO-S112	NO-S098	NA	NA	NA	NA	NA	NA	NA	NA	NA	NA	NO-S100	NA	NO-S033	NA	NA	NA	NA	NA
3_Angiospermae_Dicotyledoneae	Sapindaceae	Acer	Acer_pictum_subsp._mono	Acer mono	NO	Tree	Non_invasive	Non_dominant	NA	NA	NA	NA	NA	NA	NA	NA	NA	NA	NA	NA	NA	NA	NA	NA	NA	NA	NA	NA	NA	NA	NA	NA	NA	NA	NA	NA
3_Angiospermae_Dicotyledoneae	Sapindaceae	Acer	Acer_tataricum_subsp._ginnala	Acer ginnala	NO	Shrub	Non_invasive	Non_dominant	NA	NA	NA	NA	NA	NA	NA	NA	NA	NA	NA	NA	NA	NA	NA	NA	NA	NA	NA	NA	NA	NA	NA	NO-S100	NA	NA	NA	NA
3_Angiospermae_Dicotyledoneae	Sapindaceae	Acer	Acer_truncatum	Acer truncatum	NO	Tree	Non_invasive	Non_dominant	NA	NA	NA	NA	NA	NA	NA	NA	NA	NA	NA	NA	NA	NA	NA	NA	NA	NA	NA	NA	NO-S100	NA	NA	NA	NA	NA	NA	NA
3_Angiospermae_Dicotyledoneae	Asteraceae	Achillea	Achillea_acuminata	Achillea acuminata	YES[S000]	Perennial	Non_invasive	Non_dominant	S100	NA	NA	NA	NA	NA	NA	NA	NA	NA	NA	NA	NA	NA	NA	NA	NA	NA	NO-S113	NA	NA	NA	NA	NA	NA	NA	NA	NA
3_Angiospermae_Dicotyledoneae	Asteraceae	Achillea	Achillea_millefolium	Achillea millefolium	YES[S000]	Perennial	Non_invasive	Non_dominant	NA	NA	NA	NA	NA	NA	NA	S095	NA	NA	NA	NA	NA	NA	NA	NA	NA	NA	NA	NA	NA	NA	NA	NA	NA	NA	NA	NA
3_Angiospermae_Dicotyledoneae	Asteraceae	Achillea	Achillea_ptarmicoides	Achillea ptarmicoides	YES[S000]	Perennial	Non_invasive	Non_dominant	NA	NA	NA	NA	NA	NA	NA	NA	NA	NA	NA	NA	NA	NA	NA	NA	NA	NA	S113	NA	NA	NA	NA	NA	NA	NA	NA	NA
3_Angiospermae_Dicotyledoneae	Asteraceae	Achillea	Achillea_setacea	Achillea setacea	NO	Perennial	Non_invasive	Non_dominant	NA	NA	NA	NA	NA	NA	NA	NA	NA	NA	NA	NA	NA	NA	NA	NA	NA	NA	NO-S113	NA	NA	NA	NA	NA	NA	NA	NA	NA
3_Angiospermae_Dicotyledoneae	Amaranthaceae	Achyranthes	Achyranthes_aspera	Achyranthes aspera	YES[S000]	Perennial	Non_invasive	Non_dominant	NA	NA	NA	NA	NA	NA	NA	NA	NA	NA	NA	NA	NA	NA	S100	NO-S100	NA	NA	NA	NA	NA	NA	S033	NA	NA	NA	NA	S094
3_Angiospermae_Dicotyledoneae	Amaranthaceae	Achyranthes	Achyranthes_bidentata	Achyranthes bidentata/Achyranthes longifolia	YES[S000]	Perennial	Non_invasive	Non_dominant	NA	NA	NA	NA	NA	NA	NA	NA	S112	S098,S089,S077	NA	S092	NA	NA	NA	S044	NA	S100,S103,S091	S113	NA	S083	NA	S034	NA	NA	NA	NA	S094
3_Angiospermae_Dicotyledoneae	Ranunculaceae	Aconitum	Aconitum_coreanum	Aconitum coreanum	NO	Perennial	Non_invasive	Non_dominant	NA	NA	NA	NA	NA	NA	NA	NA	NA	NA	NA	NA	NA	NA	NA	NA	NA	NA	NA	NA	NA	NA	NA	NO-S100	NA	NA	NA	NA
3_Angiospermae_Dicotyledoneae	Ranunculaceae	Aconitum	Aconitum_gymnandrum	Aconitum gymnandrum	YES[S000]	Annual	Non_invasive	Dominant	NA	NA	Dominant[S017]	S105	NA	NA	NA	NA	NA	NA	NA	NA	NA	NA	NA	NA	NA	NA	NA	S100	NA	NA	NA	NA	NA	NA	NA	NA
3_Angiospermae_Dicotyledoneae	Ranunculaceae	Aconitum	Aconitum_kusnezoffii	Aconitum kusnezoffii	YES[S000]	Perennial	Non_invasive	Non_dominant	NA	NA	NA	NA	NA	NA	NA	NA	NA	NA	NA	NA	NA	NA	NA	NA	NA	NA	S113	NA	NA	NA	NA	S100	NA	NA	NA	NA
3_Angiospermae_Dicotyledoneae	Ranunculaceae	Aconitum	Aconitum_macrorhynchum	Aconitum macrorhynchum	YES[S000]	Perennial	Non_invasive	Non_dominant	NA	NA	NA	NA	NA	NA	NA	NA	NA	NA	NA	NA	NA	NA	NA	NA	NA	NA	S113	NA	NA	NA	NA	S100	NA	NA	NA	NA
3_Angiospermae_Dicotyledoneae	Ranunculaceae	Aconitum	Aconitum_pendulum	Aconitum szechenyianum	NO	Perennial	Non_invasive	Non_dominant	NA	NA	NA	NO-S105	NA	NA	NA	NA	NA	NA	NA	NA	NA	NA	NA	NA	NA	NA	NA	NA	NA	NA	NA	NA	NA	NA	NA	NA
3_Angiospermae_Dicotyledoneae	Amaranthaceae	Acroglochin	Acroglochin_persicarioides	Acroglochin persicarioides	NO	Annual	Non_invasive	Non_dominant	NA	NA	NA	NA	NA	NA	NA	NA	NA	NA	NA	NA	NA	NA	NA	NA	NA	NA	NA	NA	NA	NA	NA	NA	NA	NA	NA	NA
3_Angiospermae_Dicotyledoneae	Apiaceae	Acronema	Acronema_chinense_var._humile	Acronema chinense var. humile	NO	Perennial	Non_invasive	Non_dominant	NA	NA	NA	NA	NA	NA	NA	NA	NA	NA	NA	NA	NA	NA	NA	NO-S100	NA	NA	NA	NA	NA	NA	NA	NA	NA	NA	NA	NA
3_Angiospermae_Dicotyledoneae	Apiaceae	Acronema	Acronema_schneideri	Acronema schneideri	NO	Perennial	Non_invasive	Non_dominant	NA	NA	NA	NA	NA	NA	NA	NA	NA	NA	NA	NA	NA	NA	NA	S044	NA	NA	NA	NA	NA	S029	NA	NA	NA	NA	NA	NA
3_Angiospermae_Dicotyledoneae	Ranunculaceae	Actaea	Actaea_dahurica	Cimicifuga dahurica	YES[S000]	Perennial	Non_invasive	Non_dominant	NA	NA	NA	NA	NA	NA	NA	NA	NA	NA	NA	NA	NA	NA	NA	NA	NA	NA	NA	NA	NA	NA	NA	S100	NA	NA	NA	NA
3_Angiospermae_Dicotyledoneae	Ranunculaceae	Actaea	Actaea_simplex	Cimicifuga simplex	YES[S000]	Perennial	Non_invasive	Non_dominant	NA	NA	NA	NA	NA	NA	NA	NA	NA	NA	NA	NA	NA	NA	NA	NA	NA	NA	S113	NA	NA	NA	NA	NA	NA	NA	NA	NA
3_Angiospermae_Dicotyledoneae	Actinidiaceae	Actinidia	Actinidia_chinensis	Actinidia chinensis	YES[S000]	Liana	Non_invasive	Non_dominant	NA	NA	NA	NA	NA	NA	NA	NA	NA	NA	NA	NA	NA	NA	NA	NA	NA	NA	NA	NA	NA	NA	NA	NA	NA	NA	S100	NA
3_Angiospermae_Dicotyledoneae	Actinidiaceae	Actinidia	Actinidia_hemsleyana	Actinidia hemsleyana	NO	Liana	Non_invasive	Non_dominant	NA	NA	NA	NA	NA	NA	NA	NA	NA	NA	NA	NA	NA	NA	NA	NA	NA	NA	NA	NA	NA	NA	NA	NA	NA	NA	NA	NA
3_Angiospermae_Dicotyledoneae	Asteraceae	Adenocaulon	Adenocaulon_himalaicum	Adenocaulon himalaicum	YES[S000]	Perennial	Non_invasive	Non_dominant	NA	NA	NA	NA	NA	NA	NA	NA	NA	NA	NA	NA	NA	NA	NA	NA	NA	NA	NA	NA	NA	NA	NA	NA	NA	NA	NA	NA
3_Angiospermae_Dicotyledoneae	Campanulaceae	Adenophora	Adenophora_capillaris_subsp._leptosepala	Adenophora capillaris subsp. leptosepala	NO	Perennial	Non_invasive	Non_dominant	NA	NA	NA	NA	NA	NA	NO-S106	NA	NA	NA	NA	NA	NA	NA	NA	NA	NA	NA	NA	NA	NA	NA	NA	NA	NA	NA	NA	NA
3_Angiospermae_Dicotyledoneae	Campanulaceae	Adenophora	Adenophora_capillaris_subsp._paniculata	Adenophora paniculata	YES[S000]	Perennial	Non_invasive	Non_dominant	NA	NA	NA	NA	NA	NA	NA	NA	NA	NA	NA	NA	NA	NA	NA	NA	NA	S100,S103,S091	NA	NA	NA	NA	NA	NA	NA	NA	NA	NA
3_Angiospermae_Dicotyledoneae	Campanulaceae	Adenophora	Adenophora_cordifolia	Adenophora cordifolia	NO	Perennial	Non_invasive	Non_dominant	NA	NO-S100	NA	NA	NA	NA	NA	NA	NA	NA	NA	NA	NA	NA	NA	NA	NA	NA	NA	NA	NA	NA	NA	NA	NA	NA	NA	NA
3_Angiospermae_Dicotyledoneae	Campanulaceae	Adenophora	Adenophora_divaricata	Adenophora divaricata	NO	Perennial	Non_invasive	Non_dominant	NA	NA	NA	NA	NA	NA	NA	NA	NA	NA	NA	NA	NA	NA	NA	NA	NA	NA	NA	NA	NA	NA	NA	NA	NA	NA	NA	NA
3_Angiospermae_Dicotyledoneae	Campanulaceae	Adenophora	Adenophora_gmelinii	Adenophora gmelinii/Adenophora coronopifolia	YES[S000]	Perennial	Non_invasive	Non_dominant	S002	S096	NA	NA	NA	NA	NA	NA	NA	NA	NA	NA	NA	NA	NA	NA	NA	NA	NA	NA	NA	NA	NA	S100	NA	NA	NA	NA
3_Angiospermae_Dicotyledoneae	Campanulaceae	Adenophora	Adenophora_himalayana	Adenophora himalayana	NO	Perennial	Non_invasive	Non_dominant	NA	NA	NA	NO-S105	NA	NA	NA	NA	NA	NA	NA	NA	NA	NA	NA	NA	NA	NA	NA	NA	NA	NA	NA	NA	NA	NA	NA	NA
3_Angiospermae_Dicotyledoneae	Campanulaceae	Adenophora	Adenophora_liliifolioides	Adenophora liliifolioides	NO	Perennial	Non_invasive	Non_dominant	NA	NA	NA	NO-S105	NA	NA	NA	NA	NA	NA	NA	NA	NA	NA	NA	NA	NA	NA	NA	NA	NA	NA	NA	NA	NA	NA	NA	NA
3_Angiospermae_Dicotyledoneae	Campanulaceae	Adenophora	Adenophora_pereskiifolia	Adenophora pereskiifolia	NO	Perennial	Non_invasive	Non_dominant	NA	NO-S096,S100	NA	NA	NA	NA	NA	NA	NA	NA	NA	NA	NA	NA	NA	NA	NA	NA	NA	NO-S100	NA	NA	NA	NO-S100	NA	NA	NA	NA
3_Angiospermae_Dicotyledoneae	Campanulaceae	Adenophora	Adenophora_polyantha	Adenophora polyantha	NO	Perennial	Non_invasive	Non_dominant	NO-S100	NO-S096,S100	NA	NA	NA	NA	NA	NA	NA	NA	NA	NA	NA	NA	NA	NA	NA	NA	NA	NA	NO-S100	NA	NA	NA	NA	NA	NA	NA
3_Angiospermae_Dicotyledoneae	Campanulaceae	Adenophora	Adenophora_potaninii	Adenophora potaninii	NO	Perennial	Non_invasive	Non_dominant	NA	NA	NA	NA	NA	NA	NA	NA	NA	NA	NA	NA	NA	NA	NA	NA	NA	NA	NA	NA	NA	NA	NA	NA	NA	NA	NA	NA
3_Angiospermae_Dicotyledoneae	Campanulaceae	Adenophora	Adenophora_stenanthina	Adenophora stenanthina	NO	Perennial	Non_invasive	Non_dominant	NO-S100	NO-S096	NA	NA	NA	NA	NA	NA	NA	NA	NA	NA	NA	NA	NA	NA	NA	NA	NO-S113	NA	NA	NA	NA	NO-S100	NA	NA	NA	NA
3_Angiospermae_Dicotyledoneae	Campanulaceae	Adenophora	Adenophora_stenophylla	Adenophora stenophylla/Adenophora mongolica	NO	Perennial	Non_invasive	Non_dominant	NO-S100	NO-S096	NA	NA	NA	NA	NA	NA	NA	NA	NA	NA	NA	NA	NA	NA	NA	NA	NA	NA	NA	NA	NA	NA	NA	NA	NA	NA
3_Angiospermae_Dicotyledoneae	Campanulaceae	Adenophora	Adenophora_stricta	Adenophora stricta	YES[S000]	Perennial	Non_invasive	Non_dominant	NA	NA	NA	NA	NA	NA	NA	NA	NA	NA	NA	NA	NA	NA	NA	NA	NA	NA	NA	NA	NA	NA	NA	NA	NA	NA	NA	NA
3_Angiospermae_Dicotyledoneae	Campanulaceae	Adenophora	Adenophora_stricta_subsp._confusa	Adenophora confusa	NO	Perennial	Non_invasive	Non_dominant	NA	NA	NA	NA	NA	NA	NO-S027,S100	NA	NA	NA	NA	NA	NA	NA	NA	NA	NA	NA	NA	NA	NA	NA	NA	NA	NA	NA	NA	NA
3_Angiospermae_Dicotyledoneae	Campanulaceae	Adenophora	Adenophora_trachelioides	Adenophora trachelioides	NO	Perennial	Non_invasive	Non_dominant	NA	NA	NA	NA	NA	NA	NA	NA	NA	NA	NA	NA	NA	NA	NA	NA	NA	NA	NA	NA	NO-S100	NA	NA	NO-S100	NA	NA	NA	NA
3_Angiospermae_Dicotyledoneae	Campanulaceae	Adenophora	Adenophora_tricuspidata	Adenophora tricuspidata	YES[S000]	Perennial	Non_invasive	Non_dominant	NA	NA	NA	NA	NA	NA	NA	NA	NA	NA	NA	NA	NA	NA	NA	NA	NA	NA	S113	NA	NA	NA	NA	S100	NA	NA	NA	NA
3_Angiospermae_Dicotyledoneae	Campanulaceae	Adenophora	Adenophora_triphylla	Adenophora tetraphylla	YES[S000]	Perennial	Non_invasive	Non_dominant	S100	S096,S100	NA	NA	NA	S102	NA	NA	NA	NA	NA	NA	NA	NA	NA	NA	NA	NA	S113	NA	NA	NA	NA	S100	NA	NA	NA	NA
3_Angiospermae_Dicotyledoneae	Asteraceae	Adenostemma	Adenostemma_lavenia	Adenostemma lavenia	YES[S000]	Annual	Non_invasive	Non_dominant	NA	NA	NA	NA	NA	NA	NA	NA	NA	NA	NA	S092	NA	NA	NA	NA	NA	NA	NA	NA	NA	NA	S033	NA	NA	NA	NA	NA
3_Angiospermae_Dicotyledoneae	Rubiaceae	Adina	Adina_pilulifera	Adina pilulifera	YES[S000]	Shrub	Non_invasive	Non_dominant	NA	NA	NA	NA	NA	NA	NA	NA	NA	NA	NA	NA	NA	NA	S100	S100	NA	NA	NA	NA	NA	NA	NA	NA	NA	NA	NA	NA
3_Angiospermae_Dicotyledoneae	Rubiaceae	Adina	Adina_rubella	Adina rubella	YES[S000]	Shrub	Non_invasive	Dominant	NA	NA	NA	NA	NA	NA	NA	NA	NA	NA	NA	NA	NA	NA	NA	S100	S097	S100,S091	NA	NA	S083,S100	NA	NA	NA	NA	Dominant[S104]	NA	NA
3_Angiospermae_Dicotyledoneae	Pentaphylacaceae	Adinandra	Adinandra_millettii	Adinandra millettii	NO	Shrub	Non_invasive	Non_dominant	NA	NA	NA	NA	NA	NA	NA	NA	NA	NA	NA	NA	NA	NA	NA	NA	NA	NA	NA	NA	NA	NA	NA	NA	NA	NA	NA	NA
3_Angiospermae_Dicotyledoneae	Ranunculaceae	Adonis	Adonis_sibirica	Adonis sibirica	NO	Perennial	Non_invasive	Non_dominant	NA	NA	NA	NA	NA	NA	NA	NA	NA	NA	NA	NA	NA	NA	NA	NA	NA	NA	NO-S113	NA	NA	NA	NA	NA	NA	NA	NA	NA
3_Angiospermae_Dicotyledoneae	Adoxaceae	Adoxa	Adoxa_moschatellina	Adoxa moschatellina	NO	Perennial	Non_invasive	Non_dominant	NA	NA	NA	NA	NA	NA	NA	NA	NA	NA	NA	NA	NA	NA	NA	NA	NA	NA	NA	NO-S100	NA	NA	NA	NA	NA	NA	NA	NA
3_Angiospermae_Dicotyledoneae	Primulaceae	Aegiceras	Aegiceras_corniculatum	Aegiceras corniculatum	YES[S000]	Shrub	Non_invasive	Dominant	NA	NA	NA	NA	NA	NA	NA	NA	NA	NA	NA	NA	NA	NA	NA	NA	NA	NA	NA	NA	NA	NA	NA	NA	NA	NA	NA	Dominant[S094]
3_Angiospermae_Dicotyledoneae	Apiaceae	Aegopodium	Aegopodium_alpestre	Aegopodium alpestre	YES[S000]	Perennial	Non_invasive	Non_dominant	NA	NA	NA	NA	NA	NA	NA	NA	NA	NA	NA	NA	NA	NA	NA	NA	NA	NA	S113	NA	NA	NA	NA	S100	NA	NA	NA	NA
3_Angiospermae_Dicotyledoneae	Fabaceae	Aeschynomene	Aeschynomene_indica	Aeschynomene indica	YES[S000]	Annual	Non_invasive	Non_dominant	NA	NA	NA	NA	NA	NA	NA	NA	S112	NA	NA	S066,S067,S092,S100	NA	NA	S100	S100,S042,S043,S044,S045	S097	S100,S103,S091	NA	NA	S083,S100	NA	NA	NA	NA	S104	NA	NA
3_Angiospermae_Dicotyledoneae	Lamiaceae	Agastache	Agastache_rugosa	Agastache rugosa	YES[S000]	Perennial	Non_invasive	Non_dominant	NA	NA	NA	NA	NA	NA	NA	NA	NA	NA	NA	NA	NA	NA	NA	NA	NA	NA	NA	NA	NA	NO-S120	NA	S100	NA	NA	NA	NA
3_Angiospermae_Dicotyledoneae	Asteraceae	Ageratina	Ageratina_adenophora	Eupatorium coelestinum/Eupatorium adenophorum	YES[S000]	Shrub	Invasive-[R1-R7,R9,R10]	Non_dominant	NA	NA	NA	NA	NA	NA	NA	NA	NA	NA	NA	NA	NA	NA	NA	NA	NA	NA	NA	NA	NA	NA	S033	NA	NA	NA	NA	NA
3_Angiospermae_Dicotyledoneae	Asteraceae	Ageratum	Ageratum_conyzoides	Ageratum conyzoides	YES[S000]	Annual	Invasive-[R1-R7,R9]	Non_dominant	NA	NA	NA	NA	NA	NA	NA	S119	S112	NA	NA	NA	NA	NA	NA	NA	S097	NA	NA	NA	NA	NA	S033	NA	NA	S104	NA	S094
3_Angiospermae_Dicotyledoneae	Asteraceae	Ageratum	Ageratum_houstonianum	Ageratum houstonianum	YES[S000]	Annual	Non_invasive	Non_dominant	NA	NA	NA	NA	NA	NA	NA	NA	NA	NA	NA	NA	NA	NA	NA	NA	NA	NA	NA	NA	NA	NA	NA	NA	NA	NA	NA	NA
3_Angiospermae_Dicotyledoneae	Rosaceae	Agrimonia	Agrimonia_pilosa	Agrimonia pilosa	YES[S000]	Perennial	Non_invasive	Non_dominant	S100	S096,S100	NA	NA	NA	S102	NA	S095	S112	NA	NA	S092	NA	NA	S100	NA	NA	NA	S113	NA	S083,S100	NA	NA	S100	NA	NA	NA	NA
3_Angiospermae_Dicotyledoneae	Rosaceae	Agrimonia	Agrimonia_pilosa_var._nepalensis	Agrimonia pilosa var. nepalensis	NO	Perennial	Non_invasive	Non_dominant	NA	NA	NA	NA	NA	NA	NO-S100	NA	NA	NA	NA	NA	NA	NA	NA	NA	NA	NA	NA	NA	NA	NA	NA	NA	NA	NA	NA	NA
3_Angiospermae_Dicotyledoneae	Amaranthaceae	Agriophyllum	Agriophyllum_squarrosum	Agriophyllum squarrosum/Agriophyllum arenarium	NO	Annual	Non_invasive	Non_dominant	NA	NO-S096	NA	NA	NA	NA	NA	NA	NA	NA	NA	NA	NO-S114,S116	NA	NA	NA	NA	NA	NA	NA	NA	NA	NA	NA	NA	NA	NA	NA
3_Angiospermae_Dicotyledoneae	Simaroubaceae	Ailanthus	Ailanthus_altissima	Ailanthus altissima	YES[S000]	Tree	Non_invasive	Non_dominant	NA	NA	NA	NA	NA	NA	NA	NA	S112	S098,S077	S100	S092	NA	S100,S111	S100	S100,S044	S097	S100,S103,S091	NA	NA	S100	NA	NA	NA	NA	NA	S100	NA
3_Angiospermae_Dicotyledoneae	Asteraceae	Ajania	Ajania_fruticulosa	Ajania fruticulosa	YES[S000]	Shrub	Non_invasive	Non_dominant	NA	NA	NA	NA	NA	NA	NA	NA	NA	NA	NA	NA	NA	NA	NA	NA	NA	NA	NA	NA	NA	NA	NA	NA	NA	NA	NA	NA
3_Angiospermae_Dicotyledoneae	Asteraceae	Ajania	Ajania_khartensis	Ajania khartensis	YES[S000]	Perennial	Non_invasive	Non_dominant	NA	NA	NA	NA	NA	NA	NA	NA	NA	NA	NA	NA	NA	NA	NA	NA	NA	NA	NA	NA	NA	NA	NA	NA	NA	NA	NA	NA
3_Angiospermae_Dicotyledoneae	Asteraceae	Ajania	Ajania_pallasiana	Ajania pallasiana	YES[S000]	Perennial	Non_invasive	Non_dominant	NA	NA	S017	NA	NA	NA	NA	NA	NA	NA	NA	NA	NA	NA	NA	NA	NA	NA	NA	NA	NA	NA	NA	NA	NA	NA	NA	NA
3_Angiospermae_Dicotyledoneae	Asteraceae	Ajania	Ajania_tenuifolia	Ajania tenuifolia	YES[S000]	Perennial	Non_invasive	Non_dominant	NA	NA	NA	S105	NA	NA	NA	NA	NA	NA	NA	NA	NA	NA	NA	NA	NA	NA	NA	S100	NA	NA	NA	NA	NA	NA	NA	NA
3_Angiospermae_Dicotyledoneae	Asteraceae	Ajania	Ajania_variifolia	Ajania variifolia	YES[S000]	Shrub	Non_invasive	Non_dominant	NA	NA	NA	NA	NA	NA	NA	NA	NA	NA	NA	NA	NA	NA	NA	NA	NA	NA	NA	NA	NA	NA	NA	NA	NA	NA	NA	NA
3_Angiospermae_Dicotyledoneae	Lamiaceae	Ajuga	Ajuga_ciliata	Ajuga ciliata	YES[S000]	Perennial	Non_invasive	Non_dominant	NA	NA	NA	NA	NA	NA	NA	NA	NA	NA	NA	NA	NA	NA	NA	NA	NA	S103	NA	NA	NA	NA	NA	NA	NA	NA	NA	NA
3_Angiospermae_Dicotyledoneae	Lamiaceae	Ajuga	Ajuga_decumbens	Ajuga decumbens	YES[S000]	Annual	Non_invasive	Non_dominant	NA	NA	NA	NA	NA	NA	NA	NA	NA	NA	NA	NA	NA	NA	NA	NA	NA	NA	NA	NA	NA	NA	NA	NA	NA	NA	NA	NA
3_Angiospermae_Dicotyledoneae	Lamiaceae	Ajuga	Ajuga_dictyocarpa	Ajuga dictyocarpa	NO	Annual	Non_invasive	Non_dominant	NA	NA	NA	NA	NA	NA	NA	NA	NA	NA	NA	NA	NA	NA	NA	NA	NA	NO-S100,S091	NA	NA	NA	NA	NA	NA	NA	NA	NA	NO-S094
3_Angiospermae_Dicotyledoneae	Lamiaceae	Ajuga	Ajuga_linearifolia	Ajuga linearifolia	NO	Perennial	Non_invasive	Non_dominant	NA	NA	NA	NA	NA	NA	NA	NA	NA	NA	NA	NA	NA	NA	NA	NA	NA	NA	NA	NA	NA	NA	NA	NA	NA	NA	NO-S100	NA
3_Angiospermae_Dicotyledoneae	Lamiaceae	Ajuga	Ajuga_lupulina	Ajuga lupulina	YES[S000]	Perennial	Non_invasive	Non_dominant	NA	NA	NA	S038,S100,S105	NA	NA	NA	NA	NA	NA	NA	NA	NA	NA	NA	NA	NA	NA	NA	NA	NA	NA	NA	NA	NA	NA	NA	NA
3_Angiospermae_Dicotyledoneae	Lamiaceae	Ajuga	Ajuga_multiflora	Ajuga multiflora	NO	Perennial	Non_invasive	Non_dominant	NO-S100	NO-S096,S100	NA	NA	NA	NA	NA	NA	NA	NO-S098	NA	NA	NA	NA	NA	NA	NA	NA	NA	NA	NA	NA	NA	NA	NA	NA	NA	NA
3_Angiospermae_Dicotyledoneae	Lamiaceae	Ajuga	Ajuga_nipponensis	Ajuga nipponensis	NO	Annual	Non_invasive	Non_dominant	NA	NA	NA	NA	NA	NA	NA	NA	NA	NA	NA	NA	NA	NA	NA	NA	NA	NA	NA	NA	NA	NA	NA	NA	NA	NA	NA	NA
3_Angiospermae_Dicotyledoneae	Lardizabalaceae	Akebia	Akebia_quinata	Akebia quinata	YES[S000]	Liana	Non_invasive	Non_dominant	NA	NA	NA	NA	NA	NA	NA	NA	NA	NA	NA	S092	NA	NA	NA	NA	NA	NA	NA	NA	NA	NA	NA	NA	NA	NA	NA	NA
3_Angiospermae_Dicotyledoneae	Lardizabalaceae	Akebia	Akebia_trifoliata	Akebia trifoliata	YES[S000]	Liana	Non_invasive	Non_dominant	NA	NA	NA	NA	NA	S102	NA	NA	NA	NA	NA	S092	NA	NA	NA	NA	NA	S100,S091	NA	NA	NA	NA	NA	NA	NA	NA	NA	NA
3_Angiospermae_Dicotyledoneae	Lardizabalaceae	Akebia	Akebia_trifoliata_subsp._australis	Akebia trifoliata subsp. australis/Akebia trifolia var. australis	NO	Liana	Non_invasive	Non_dominant	NA	NA	NA	NA	NA	NA	NA	NA	NA	NA	NA	NA	NA	NA	NA	NA	NA	NA	NA	NA	NA	NA	NA	NA	NA	NA	NA	NA
3_Angiospermae_Dicotyledoneae	Cornaceae	Alangium	Alangium_chinense	Alangium chinense	NO	Shrub	Non_invasive	Non_dominant	NA	NA	NA	NA	NA	NA	NA	NA	NA	NA	NA	NA	NA	NA	NA	NA	NA	NA	NA	NA	NA	NA	NA	NA	NA	NA	NA	NA
3_Angiospermae_Dicotyledoneae	Cornaceae	Alangium	Alangium_faberi_var._heterophyllum	Alangium faberi var. heterophyllum	NO	Shrub	Non_invasive	Non_dominant	NA	NA	NA	NA	NA	NA	NA	NA	NA	NA	NA	NA	NA	NA	NA	NA	NA	NA	NA	NA	NA	NA	NA	NA	NA	NA	NA	NA
3_Angiospermae_Dicotyledoneae	Cornaceae	Alangium	Alangium_platanifolium	Alangium platanifolium	NO	Shrub	Non_invasive	Non_dominant	NA	NA	NA	NA	NA	NA	NA	NA	NA	NA	NA	NA	NA	NA	NA	NA	NA	NA	NA	NA	NA	NA	NA	NA	NA	NA	NA	NA
3_Angiospermae_Dicotyledoneae	Fabaceae	Albizia	Albizia_julibrissin	Albizia julibrissin	NO	Tree	Non_invasive	Non_dominant	NA	NA	NA	NA	NA	NA	NA	NA	NO-S112	NO-S098,S077	NO-S100	NA	NA	NO-S100,S111	NA	NO-S043	NA	NA	NA	NO-S100	NO-S100	NA	NO-S033,S036	NA	NA	NA	NA	NA
3_Angiospermae_Dicotyledoneae	Fabaceae	Albizia	Albizia_kalkora	Albizia kalkora	YES[S000]	Shrub	Non_invasive	Non_dominant	NA	NA	NA	NA	NA	NA	NA	NA	S112	NA	NA	NA	NA	NA	NA	S044	NA	S103	NA	S100	S100	NA	NA	NA	NA	NA	NA	NA
3_Angiospermae_Dicotyledoneae	Fabaceae	Albizia	Albizia_mollis	Albizia mollis	NO	Tree	Non_invasive	Non_dominant	NA	NA	NA	NA	NA	NA	NA	NA	NA	NA	NA	NA	NA	NA	NA	NA	NA	NA	NA	NO-S100	NA	NA	NO-S033	NA	NA	NA	NA	NA
3_Angiospermae_Dicotyledoneae	Fabaceae	Albizia	Albizia_procera	Albizia procera	NO	Tree	Non_invasive	Non_dominant	NA	NA	NA	NA	NA	NA	NA	NA	NA	NA	NA	NA	NA	NA	NA	NA	NA	NA	NA	NA	NA	NA	NA	NA	NA	NA	NA	NA
3_Angiospermae_Dicotyledoneae	Malvaceae	Alcea	Alcea_rosea	Alcea rosea/Althaea rosea	YES[S000]	Perennial	Non_invasive	Non_dominant	NA	NA	NA	NA	NA	NA	NA	NA	S112	S098,S077	NA	S092	NA	NA	NA	NA	NA	NA	NA	NA	NA	NA	NA	NA	NA	NA	NA	NA
3_Angiospermae_Dicotyledoneae	Euphorbiaceae	Alchornea	Alchornea_davidii	Alchornea davidii	NO	Shrub	Non_invasive	Non_dominant	NA	NA	NA	NA	NA	NA	NA	NA	NA	NA	NA	NA	NA	NA	NA	NA	NA	NA	NA	NA	NA	NA	NA	NA	NA	NA	NA	NA
3_Angiospermae_Dicotyledoneae	Droseraceae	Aldrovanda	Aldrovanda_vesiculosa	Aldrovanda vesiculosa	YES[FOC]	Perennial	Non_invasive	Non_dominant	NA	NA	NA	NA	NA	NA	NA	NA	NA	NA	NA	NA	NA	NA	NA	NA	NA	NA	NA	NA	NA	NA	NA	S100	NA	NA	NA	NA
3_Angiospermae_Dicotyledoneae	Fabaceae	Alhagi	Alhagi_sparsifolia	Alhagi sparsifolia	NO	Perennial	Non_invasive	Non_dominant	NA	NA	NA	NA	NA	NA	NA	NA	NA	NA	NA	NA	NO-S114,S115,S116,S117]	NA	NA	NA	NA	NA	NA	NA	NA	NA	NA	NA	NO-S018	NA	NA	NA
3_Angiospermae_Dicotyledoneae	Styracaceae	Alniphyllum	Alniphyllum_fortunei	Alniphyllum macgregorii	NO	Tree	Non_invasive	Non_dominant	NA	NA	NA	NA	NA	NA	NA	NA	NA	NA	NA	NA	NA	NA	NA	NA	NA	NA	NA	NA	NA	NA	NA	NA	NA	NA	NA	NA
3_Angiospermae_Dicotyledoneae	Betulaceae	Alnus	Alnus_cremastogyne	Alnus cremastogyne	YES[S000]	Tree	Non_invasive	Non_dominant	NA	NA	NA	NA	NA	NA	NA	NA	NA	NA	NA	NA	NA	NA	NA	NA	NA	NA	NA	NA	NA	NA	NA	NA	NA	NA	NA	NA
3_Angiospermae_Dicotyledoneae	Betulaceae	Alnus	Alnus_hirsuta	Alnus sibirica	YES[S000]	Tree	Non_invasive	Non_dominant	NA	NA	NA	NA	NA	NA	NA	NA	NA	NA	NA	NA	NA	NA	NA	NA	S097	NA	S113	NA	NA	NA	NA	S100	NA	NA	NA	NA
3_Angiospermae_Dicotyledoneae	Betulaceae	Alnus	Alnus_trabeculosa	Alnus trabeculosa	YES[S000]	Tree	Non_invasive	Dominant	NA	NA	NA	NA	NA	Dominant[S102]	NA	S095	NA	NA	NA	NA	NA	NA	NA	NA	NA	NA	NA	NA	NA	NA	NA	NA	NA	NA	NA	NA
3_Angiospermae_Dicotyledoneae	Amaranthaceae	Alternanthera	Alternanthera_bettzickiana	Alternanthera versicolor	NO	Perennial	Non_invasive	Non_dominant	NA	NA	NA	NA	NA	NA	NA	NA	NA	NA	NA	NA	NA	NA	NA	NA	NA	NA	NA	NA	NA	NA	NO-S033	NA	NA	NA	NA	NA
3_Angiospermae_Dicotyledoneae	Amaranthaceae	Alternanthera	Alternanthera_paronychioides	Alternanthera paronychioides	NO	Perennial	Non_invasive	Non_dominant	NA	NA	NA	NA	NA	NA	NA	NA	NO-S112	NA	NA	NA	NA	NA	NA	NA	NA	NA	NA	NA	NA	NA	NA	NA	NA	NA	NA	NA
3_Angiospermae_Dicotyledoneae	Amaranthaceae	Alternanthera	Alternanthera_philoxeroides	Alternanthera philoxeroides	YES[S000]	Perennial	Invasive-[R1-R7,R8,R9,R10]	Dominant	NA	NA	NA	NA	NA	S102	NA	S095,S119	Dominant[S112]	Dominant[S098];S089,S077	NA	S066,S067,S092	NA	S100,S111	Dominant[S070],S100	S043,S044	S097	S100,S103,S091	NA	NA	S083,S080,S081,S082,S101	Dominant[S029,S120];S032	Dominant[S035,S034,S033]	NA	NA	Dominant[S104]	S100	NA
3_Angiospermae_Dicotyledoneae	Amaranthaceae	Alternanthera	Alternanthera_pungens	Alternanthera pungens	NO	Annual	Non_invasive	Non_dominant	NA	NA	NA	NA	NA	NA	NA	NA	NA	NA	NA	NA	NA	NA	NA	NA	NA	NA	NA	NA	NA	NA	NA	NA	NA	NA	NA	NO-S094
3_Angiospermae_Dicotyledoneae	Amaranthaceae	Alternanthera	Alternanthera_sessilis	Alternanthera sessilis/Alternanthera nodiflora	YES[S000]	Perennial	Non_invasive	Non_dominant	NA	NA	NA	NA	NA	NA	NA	S095	NA	S098,S089,S077	NA	S065,S066,S067,S092	NA	NA	NA	S043	NA	S103	NA	NA	S080,S100	NA	NA	NA	NA	S104	NA	S094
3_Angiospermae_Dicotyledoneae	Brassicaceae	Alyssum	Alyssum_canescens	Ptilotricum canescens	NO	Perennial	Non_invasive	Non_dominant	NA	NO-S096	NA	NA	NA	NA	NA	NA	NA	NA	NA	NA	NA	NA	NA	NA	NA	NA	NA	NA	NA	NA	NA	NA	NA	NA	NA	NA
3_Angiospermae_Dicotyledoneae	Amaranthaceae	Amaranthus	Amaranthus_albus	Amaranthus albus	YES[S000]	Annual	Invasive-[R1-R6,R9]	Non_dominant	NA	NA	NA	NA	NA	NA	NA	NA	NA	NA	NA	NA	NA	NA	NA	NA	NA	NA	NA	NA	NA	NA	NA	NA	NA	NA	NA	NA
3_Angiospermae_Dicotyledoneae	Amaranthaceae	Amaranthus	Amaranthus_blitoides	Amaranthus_blitoides	NO	Annual	Non_invasive	Non_dominant	NO-S100	NA	NA	NA	NA	NA	NA	NA	NA	NA	NA	NA	NA	NO-S100,S111	NA	S044	NA	S100,S091	NA	NA	NA	NA	NA	NA	NA	NA	NA	NA
3_Angiospermae_Dicotyledoneae	Amaranthaceae	Amaranthus	Amaranthus_blitum	Amaranthus blitum/Amaranthus lividus/Amaranthus ascendens	YES[S000]	Annual	Invasive-[R1-R5]	Non_dominant	S003	S096	NA	NA	NA	NA	NA	NA	S112	S098,S089,S077	S084,S100	S065,S066,	NA	S100,S111	NA	NA	NA	NA	S113	NA	S083,S100	NA	NA	S100	S018	NA	NA	NA
3_Angiospermae_Dicotyledoneae	Amaranthaceae	Amaranthus	Amaranthus_caudatus	Amaranthus caudatus	YES[S000]	Annual	Invasive-[R1-R6]	Non_dominant	NA	NA	NA	NA	NA	NA	NA	NA	NA	NA	S100	NA	NA	NA	NA	NA	NA	NA	NA	NA	NA	NA	NA	S100	NA	NA	NA	NA
3_Angiospermae_Dicotyledoneae	Amaranthaceae	Amaranthus	Amaranthus_cruentus	Amaranthus paniculatus	YES[S000]	Annual	Non_invasive	Non_dominant	NA	NA	NA	NA	NA	NA	NA	NA	NA	NA	NA	NA	NA	NA	NA	NA	NA	NA	NA	NA	NA	NA	NA	NA	NA	NA	NA	NA
3_Angiospermae_Dicotyledoneae	Amaranthaceae	Amaranthus	Amaranthus_hybridus	Amaranthus hybridus	YES[S000]	Annual	Invasive-[R1-R6,R9]	Non_dominant	NA	NA	NA	NA	NA	NA	NA	NA	NA	NA	S100	S092	NA	NA	NA	NA	NA	NA	NA	NA	NA	NO-S120	NA	NA	NA	NA	NA	NA
3_Angiospermae_Dicotyledoneae	Amaranthaceae	Amaranthus	Amaranthus_hypochondriacus	Amaranthus hypochondriacus	YES[S000]	Annual	Non_invasive	Non_dominant	NA	NA	NA	NA	NA	NA	NA	NA	NA	NA	NA	NA	NA	NA	NA	NA	NA	NA	NA	NA	NA	NA	NA	NA	NA	NA	NA	NA
3_Angiospermae_Dicotyledoneae	Amaranthaceae	Amaranthus	Amaranthus_polygonoides	Amaranthus polygonoides/Amaranthus taishanensis	YES[S000]	Annual	Invasive-[R1-R6,R9]	Non_dominant	NA	NA	NA	NA	NA	NA	NA	NA	NA	NA	NA	NA	NA	NA	NA	NA	NA	NA	NA	NA	S081,S101	NA	NA	NA	NA	NA	NA	NA
3_Angiospermae_Dicotyledoneae	Amaranthaceae	Amaranthus	Amaranthus_retroflexus	Amaranthus retroflexus	YES[S000]	Annual	Invasive-[R1-R7,R9]	Non_dominant	S003,S100	S096	NA	NA	NA	NA	NA	S119	NA	S089,S077	NA	NA	S114	S100,S111	NA	NA	NA	NA	NA	NA	S080	NA	S033	S100	S018	NA	NA	NA
3_Angiospermae_Dicotyledoneae	Amaranthaceae	Amaranthus	Amaranthus_roxburghianus	Amaranthus roxburghianus	YES[S000]	Annual	Non_invasive	Non_dominant	NA	NA	NA	NA	NA	NA	NA	NA	NA	NA	NA	NA	NA	NA	NA	NA	NA	NA	NA	NA	NA	NA	NA	NA	NA	NA	S100	NA
3_Angiospermae_Dicotyledoneae	Amaranthaceae	Amaranthus	Amaranthus_spinosus	Amaranthus spinosus/Alternanthera spinosus	YES[S000]	Annual	Invasive-[R1-R7,R9]	Non_dominant	NA	NA	NA	NA	NA	NA	NA	S119	NA	S098,S089,S077	NA	NA	NA	S100,S111	NA	S044	NA	S100,S103,S091	NA	NA	S079,S100	NA	NA	NA	NA	NA	NA	S094
3_Angiospermae_Dicotyledoneae	Amaranthaceae	Amaranthus	Amaranthus_tenuifolius	Amaranthus tenuifolius	YES[S000]	Annual	Non_invasive	Non_dominant	NA	NA	NA	NA	NA	NA	NA	NA	NA	NA	NA	NA	NA	NA	NA	S044	S097	S056,S103,S091	S113	NA	S081,S100,S101	NA	NA	NA	NA	NA	NA	NA
3_Angiospermae_Dicotyledoneae	Amaranthaceae	Amaranthus	Amaranthus_tricolor	Amaranthus tricolor/Amaranthus mangostanus	YES[S000]	Annual	Invasive-[R1-R6]	Non_dominant	NA	S007,S100	NA	NA	NA	NA	NA	NA	NA	S098,S089,S077	NA	S092	NA	NA	S100	NA	NA	NA	NA	NA	S081,S101	NA	S033,S034	NA	NA	NA	NA	NA
3_Angiospermae_Dicotyledoneae	Amaranthaceae	Amaranthus	Amaranthus_viridis	Amaranthus viridis	YES[S000]	Annual	Invasive-[R1-R6,R9]	Non_dominant	NA	S096,S100	NA	NA	NA	NA	NA	NA	NA	S098,S089,S077	S100	NA	NA	S100,S111	NA	NA	NA	NA	NA	NA	S080	NA	NA	S100	NA	NA	NA	NA
3_Angiospermae_Dicotyledoneae	Boraginaceae	Amblynotus	Amblynotus_rupestris	Amblynotus rupestris	NO	Perennial	Non_invasive	Non_dominant	NO-S100	NA	NA	NA	NA	NA	NA	NA	NA	NA	NA	NA	NA	NA	NA	NA	NA	NA	NA	NA	NA	NA	NA	NA	NA	NA	NA	NA
3_Angiospermae_Dicotyledoneae	Asteraceae	Ambrosia	Ambrosia_artemisiifolia	Ambrosia artemisiifolia	YES[S000]	Annual	Invasive-[R1-R7,R9]	Non_dominant	NA	NA	NA	NA	NA	NA	NA	S119	NA	NA	NA	NA	NA	NA	NA	NA	NA	NA	NA	NA	NA	NA	NA	NA	NA	NA	NA	NA
3_Angiospermae_Dicotyledoneae	Asteraceae	Ambrosia	Ambrosia_trifida	Ambrosia trifida	YES[S000]	Annual	Non_invasive	Non_dominant	NA	NA	NA	NA	NA	NA	NA	NA	NA	NA	NA	NA	NA	NA	NA	NA	NA	NA	NA	NA	NA	NA	NA	NA	NA	NA	NA	NA
3_Angiospermae_Dicotyledoneae	Lamiaceae	Amethystea	Amethystea_caerulea	Amethystea caerulea	YES[S000]	Annual	Non_invasive	Non_dominant	S004,S100	S096,S100	NA	NA	NA	NA	NA	NA	NA	NA	NA	NA	NA	NA	NA	NA	NA	NA	S113	NA	NA	NA	NA	S100	NA	NA	NA	NA
3_Angiospermae_Dicotyledoneae	Lythraceae	Ammannia	Ammannia_auriculata	Ammannia auriculata	YES[S000]	Annual	Non_invasive	Non_dominant	NA	NA	NA	NA	NA	NA	NA	NA	NA	NA	NA	S100	NA	NA	NA	NA	NA	NA	NA	NA	NA	NA	NA	NA	NA	NA	S100	NA
3_Angiospermae_Dicotyledoneae	Lythraceae	Ammannia	Ammannia_baccifera	Ammannia baccifera/Ammannia viridis	YES[S000]	Annual	Non_invasive	Non_dominant	NA	NA	NA	NA	NA	NA	NA	NA	S112	NA	NA	NA	NA	NA	S100	S044	NA	S049,S058,S064,S103	NA	NA	S083,S100	NA	NA	NA	NA	S104	NA	NA
3_Angiospermae_Dicotyledoneae	Lythraceae	Ammannia	Ammannia_coccinea	Ammannia coccinea	YES[FOC]	Annual	Non_invasive	Non_dominant	NA	NA	NA	NA	NA	NA	NA	NA	NA	NA	NA	NA	NA	NA	NA	S100,S043,S044	S097	S100,S103,S091	S113	NA	S081,S100,S101	NA	NA	NA	NA	NA	NA	NA
3_Angiospermae_Dicotyledoneae	Lythraceae	Ammannia	Ammannia_multiflora	Ammannia multiflora	YES[S000]	Annual	Non_invasive	Non_dominant	NA	NA	NA	NA	NA	NA	NA	NA	NA	S077,S089	NA	S066,S067,	NA	NA	NA	NO-S048	NA	NA	NA	NA	NA	NA	NA	NA	NA	NA	NA	NA
3_Angiospermae_Dicotyledoneae	Fabaceae	Amorpha	Amorpha_fruticosa	Amorpha fruticosa	YES[S000]	Shrub	Non_invasive	Non_dominant	NA	NA	NA	NA	NA	NA	NA	NA	NA	S098,S089,S077]	S084,S100	NA	NA	S100,S111	NA	S043,S044	S097	NA	S113	NA	S083,S080,S100	NA	NA	NA	NA	NA	NA	NA
3_Angiospermae_Dicotyledoneae	Vitaceae	Ampelopsis	Ampelopsis_aconitifolia	Ampelopsis aconitifolia	YES[S000]	Liana	Non_invasive	Non_dominant	NA	S096,S100	NA	NA	NA	NA	NA	NA	NA	NA	NA	NA	NA	NA	NA	NA	NA	NA	NA	NA	NA	NA	NA	NA	NA	NA	NA	NA
3_Angiospermae_Dicotyledoneae	Vitaceae	Ampelopsis	Ampelopsis_aconitifolia_var._palmiloba	Ampelopsis aconitifolia var. palmiloba	NO	Liana	Non_invasive	Non_dominant	NA	NO-S096,S100	NA	NA	NA	NA	NA	NA	NA	NA	NA	NA	NA	NA	NA	NA	NA	NA	NA	NA	NA	NA	NA	NA	NA	NA	NA	NA
3_Angiospermae_Dicotyledoneae	Vitaceae	Ampelopsis	Ampelopsis_bodinieri	Ampelopsis bodinieri	YES[S000]	Liana	Non_invasive	Non_dominant	NA	NA	NA	NA	NA	NA	NA	NA	NA	NA	NA	NA	NA	NA	S100	S100	NA	S100,S091	NA	NA	NA	NA	NA	NA	NA	NA	NA	NA
3_Angiospermae_Dicotyledoneae	Vitaceae	Ampelopsis	Ampelopsis_delavayana	Ampelopsis delavayana	YES[S000]	Liana	Non_invasive	Non_dominant	NA	NA	NA	NA	NA	NA	NA	NA	NA	NA	NA	NA	NA	NA	NA	NA	NA	NA	NA	NA	NA	NA	NA	NA	NA	NA	NA	NA
3_Angiospermae_Dicotyledoneae	Vitaceae	Ampelopsis	Ampelopsis_delavayana_var._glabra	Ampelopsis aconitifolia var. glabra	NO	Liana	Non_invasive	Non_dominant	NA	NO-S096	NA	NA	NA	NA	NA	NA	NA	NA	NA	NA	NA	NA	NA	NA	NA	NA	NA	NA	NA	NA	NA	NA	NA	NA	NA	NA
3_Angiospermae_Dicotyledoneae	Vitaceae	Ampelopsis	Ampelopsis_delavayana_var._setulosa	Ampelopsis delavayana var. setulosa/Ampelopsis delavayana var. gentilliana	YES[S000]	Liana	Non_invasive	Non_dominant	NA	NA	NA	NA	NA	NA	NA	NA	NA	NA	NA	NA	NA	NA	NA	NA	NA	NA	NA	NA	NA	NA	NA	NA	NA	NA	NA	NA
3_Angiospermae_Dicotyledoneae	Vitaceae	Ampelopsis	Ampelopsis_glandulosa	Ampelopsis glandulosa/Ampelopsis heterophylla var. vestita/Ampelopsis sinica/Ampelopsis brevipedunculata	YES[S000]	Liana	Non_invasive	Non_dominant	NA	NA	NA	NA	NA	NA	NA	NA	NA	NA	NA	S092	NA	NA	NA	NA	NA	NA	NA	NA	NA	NA	NA	NA	NA	NA	NA	NA
3_Angiospermae_Dicotyledoneae	Vitaceae	Ampelopsis	Ampelopsis_glandulosa_var._hancei	Ampelopsis heterophylla var. hancei	NO	Liana	Non_invasive	Non_dominant	NA	NA	NA	NA	NA	NA	NA	NA	NA	NA	NA	NA	NA	NA	NA	NA	NA	NA	NA	NA	NA	NA	NA	NA	NA	NA	NA	NA
3_Angiospermae_Dicotyledoneae	Vitaceae	Ampelopsis	Ampelopsis_humulifolia	Ampelopsis humulifolia	YES[S000]	Liana	Non_invasive	Non_dominant	NA	NA	NA	NA	NA	NA	NA	NA	NA	NA	NA	NA	NA	NA	NA	S043,S044	NA	NA	NA	NA	S083,S100,S081]	NA	NA	NA	NA	NA	NA	NA
3_Angiospermae_Dicotyledoneae	Vitaceae	Ampelopsis	Ampelopsis_hypoglauca	Ampelopsis_hypoglauca	NO	Liana	Non_invasive	Non_dominant	NA	NA	NA	NA	NA	NA	NA	NA	NA	NA	NA	NA	NA	NA	NO-S100	NA	NA	NA	NA	NA	NA	NA	NA	NA	NA	NA	NA	NA
3_Angiospermae_Dicotyledoneae	Vitaceae	Ampelopsis	Ampelopsis_japonica	Ampelopsis japonica	NO	Liana	Non_invasive	Non_dominant	NA	NO-S096,S100	NA	NA	NA	NA	NA	NA	NA	NA	NA	NA	NA	NA	NA	NA	NA	NA	NA	NA	NA	NA	NA	NA	NA	NA	NA	NA
3_Angiospermae_Dicotyledoneae	Fabaceae	Amphicarpaea	Amphicarpaea_bracteata_subsp._edgeworthii	Amphicarpaea edgeworthii/Amphicarpaea trisperma	YES[S000]	Annual	Non_invasive	Non_dominant	NA	NA	NA	NA	NA	NA	NA	NA	NA	NA	NA	NA	NA	NA	NA	NA	NA	NA	NA	NA	S100	NA	NA	NA	NA	NA	NA	NA
3_Angiospermae_Dicotyledoneae	Fabaceae	Amphicarpaea	Amphicarpaea_ferruginea	Amphicarpaea rufescens	NO	Perennial	Non_invasive	Non_dominant	NA	NA	NA	NA	NA	NA	NO-S106	NA	NA	NA	NA	NA	NA	NA	NA	NA	NA	NA	NA	NA	NA	NA	NA	NA	NA	NA	NA	NA
3_Angiospermae_Dicotyledoneae	Rosaceae	Amygdalus	Amygdalus_davidiana	Amygdalus davidiana	NO	Tree	Non_invasive	Non_dominant	NA	NA	NA	NA	NA	NA	NO-S100	NA	NA	NA	NA	NA	NA	NA	NA	NA	NA	NA	NA	NA	NO-S100	NA	NA	NA	NA	NA	NA	NA
3_Angiospermae_Dicotyledoneae	Rosaceae	Amygdalus	Amygdalus_persica	Amygdalus persica/Amygdalus persica f. rubro-plena	NO	Tree	Non_invasive	Non_dominant	NA	NA	NA	NA	NA	NA	NA	NA	NO-S112	NO-S098	NO-S100	NA	NA	NO-S111];S100	NO-S100	NA	NA	NA	NA	NA	NO-S100	NA	NO-S033	NA	NA	NA	NO-S100	NO-S094
3_Angiospermae_Dicotyledoneae	Primulaceae	Anagallis	Anagallis_arvensis	Anagallis coerulea	NO	Annual	Non_invasive	Non_dominant	NA	NA	NA	NA	NA	NA	NA	NA	NA	NA	NA	NA	NA	NA	NA	NA	NA	NA	NA	NA	NA	NA	NA	NA	NA	NA	NA	NO-S094
3_Angiospermae_Dicotyledoneae	Asteraceae	Anaphalis	Anaphalis_aureopunctata	Anaphalis aureopunctata	NO	Perennial	Non_invasive	Non_dominant	NA	NA	NA	NA	NA	NA	NO-S106	NA	NA	NA	NA	NA	NA	NA	NA	NA	NA	NA	NA	NA	NA	NA	NA	NA	NA	NA	NA	NA
3_Angiospermae_Dicotyledoneae	Asteraceae	Anaphalis	Anaphalis_bicolor	Anaphalis bicolor	YES[S000]	Perennial	Non_invasive	Non_dominant	NA	NA	NA	S100	NA	NA	S106	NA	NA	NA	NA	NA	NA	NA	NA	NA	NA	NA	NA	NA	NA	NA	NA	NA	NA	NA	NA	NA
3_Angiospermae_Dicotyledoneae	Asteraceae	Anaphalis	Anaphalis_bicolor_var._kokonorica	Anaphalis bicolor var. kokonorica	NO	Perennial	Non_invasive	Non_dominant	NA	NA	NA	NA	NA	NA	NA	NA	NA	NA	NA	NA	NA	NA	NA	NA	NA	NA	NA	NA	NA	NA	NA	NA	NA	NA	NA	NA
3_Angiospermae_Dicotyledoneae	Asteraceae	Anaphalis	Anaphalis_bulleyana	Anaphalis bulleyana	NO	Annual	Non_invasive	Non_dominant	NA	NA	NA	NA	NA	NA	NO-S100	NA	NA	NA	NA	NA	NA	NA	NA	NA	NA	NA	NA	NA	NA	NA	NA	NA	NA	NA	NA	NA
3_Angiospermae_Dicotyledoneae	Asteraceae	Anaphalis	Anaphalis_busua	Anaphalis busua	YES[S000]	Perennial	Non_invasive	Non_dominant	NA	NA	NA	NA	NA	NA	S106	NA	NA	NA	NA	NA	NA	NA	NA	NA	NA	NA	NA	NA	NA	NA	NA	NA	NA	NA	NA	NA
3_Angiospermae_Dicotyledoneae	Asteraceae	Anaphalis	Anaphalis_chungtienensis	Anaphalis chungtienensis	YES[S000]	Perennial	Non_invasive	Non_dominant	NA	NA	NA	NA	NA	NA	S106	NA	NA	NA	NA	NA	NA	NA	NA	NA	NA	NA	NA	NA	NA	NA	NA	NA	NA	NA	NA	NA
3_Angiospermae_Dicotyledoneae	Asteraceae	Anaphalis	Anaphalis_contorta	Anaphalis contorta var. pellucida	NO	Perennial	Non_invasive	Non_dominant	NA	NA	NA	NA	NA	NA	NO-S106	NA	NA	NA	NA	NA	NA	NA	NA	NA	NA	NA	NA	NA	NA	NA	NA	NA	NA	NA	NA	NA
3_Angiospermae_Dicotyledoneae	Asteraceae	Anaphalis	Anaphalis_contortiformis	Anaphalis contortiformis	NO	Perennial	Non_invasive	Non_dominant	NA	NA	NA	NA	NA	NA	NA	NA	NA	NA	NA	NA	NA	NA	NA	NA	NA	NA	NA	NA	NA	NA	NO-S035	NA	NA	NA	NA	NA
3_Angiospermae_Dicotyledoneae	Asteraceae	Anaphalis	Anaphalis_flavescens	Anaphalis flavescens	YES[S000]	Perennial	Non_invasive	Non_dominant	NA	NA	NA	S100,S105	NA	NA	NA	NA	NA	NA	NA	NA	NA	NA	NA	NA	NA	NA	NA	NA	NA	NA	NA	NA	NA	NA	NA	NA
3_Angiospermae_Dicotyledoneae	Asteraceae	Anaphalis	Anaphalis_hancockii	Anaphalis hancockii	NO	Perennial	Non_invasive	Non_dominant	NA	NA	NA	NO-S100,S105	NA	NA	NA	NA	NA	NA	NA	NA	NA	NA	NA	NA	NA	NA	NA	NO-S100	NA	NA	NA	NA	NA	NA	NA	NA
3_Angiospermae_Dicotyledoneae	Asteraceae	Anaphalis	Anaphalis_lactea	Anaphalis lactea	YES[S000]	Shrub	Non_invasive	Non_dominant	NA	NA	S016	NA	NA	NA	NA	NA	NA	NA	NA	NA	NA	NA	NA	NA	NA	NA	NA	NA	NA	NA	NA	NA	S025	NA	NA	NA
3_Angiospermae_Dicotyledoneae	Asteraceae	Anaphalis	Anaphalis_likiangensis	Anaphalis likiangensis	NO	Perennial	Non_invasive	Non_dominant	NA	NA	NA	NA	NA	NA	NO-S106	NA	NA	NA	NA	NA	NA	NA	NA	NA	NA	NA	NA	NA	NA	NA	NA	NA	NA	NA	NA	NA
3_Angiospermae_Dicotyledoneae	Asteraceae	Anaphalis	Anaphalis_margaritacea	Anaphalis margaritacea	YES[S000]	Perennial	Non_invasive	Non_dominant	NA	NA	NA	S038	NA	NA	S028	NA	NA	NA	NA	NA	NA	NA	NA	NA	NA	NA	NA	NA	NA	NA	NA	NA	NA	NA	NA	NA
3_Angiospermae_Dicotyledoneae	Asteraceae	Anaphalis	Anaphalis_margaritacea_var._cinnamomea	Anaphalis margaritacea var. cinnamomea	NO	Perennial	Non_invasive	Non_dominant	NA	NA	NA	NA	NA	NA	NO-S106	NA	NA	NA	NA	NA	NA	NA	NA	NA	NA	NA	NA	NA	NA	NA	NA	NA	NA	NA	NA	NA
3_Angiospermae_Dicotyledoneae	Asteraceae	Anaphalis	Anaphalis_nepalensis	Anaphalis nepalensis)	YES[S000]	Perennial	Non_invasive	Non_dominant	NA	NA	NA	NA	NA	NA	S027,S028,S100,S106	NA	NA	NA	NA	NA	NA	NA	NA	NA	NA	NA	NA	NA	NA	NA	NA	NA	NA	NA	NA	NA
3_Angiospermae_Dicotyledoneae	Asteraceae	Anaphalis	Anaphalis_sinica	Anaphalis sinica	YES[S000]	Perennial	Non_invasive	Non_dominant	NA	NA	S015	S105	NA	NA	NA	NA	NA	NA	NA	NA	NA	NA	NA	NA	NA	NA	NA	S100	NA	NA	NA	NA	NA	NA	NA	NA
3_Angiospermae_Dicotyledoneae	Boraginaceae	Anchusa	Anchusa_ovata	Lycopsis orientalis	NO	Annual	Non_invasive	Non_dominant	NA	NA	NA	NO-S105	NA	NA	NA	NA	NA	NA	NA	NA	NA	NA	NA	NA	NA	NA	NA	NO-S100	NA	NA	NA	NA	NA	NA	NA	NA
3_Angiospermae_Dicotyledoneae	Primulaceae	Androsace	Androsace_bulleyana	Androsace bulleyana	NO	Annual	Non_invasive	Non_dominant	NA	NA	NA	NO-S105	NA	NA	NA	NA	NA	NA	NA	NA	NA	NA	NA	NA	NA	NA	NA	NA	NA	NA	NA	NA	NA	NA	NA	NA
3_Angiospermae_Dicotyledoneae	Primulaceae	Androsace	Androsace_erecta	Androsace erecta	NO	Annual	Non_invasive	Non_dominant	NA	NA	NA	NO-S105	NA	NA	NA	NA	NA	NA	NA	NA	NA	NA	NA	NA	NA	NA	NA	NA	NA	NA	NA	NA	NA	NA	NA	NA
3_Angiospermae_Dicotyledoneae	Primulaceae	Androsace	Androsace_filiformis	Androsace filiformis	YES[S000]	Annual	Non_invasive	Non_dominant	NA	NA	NA	NA	NA	NA	NA	NA	NA	NA	NA	NA	NA	NA	NA	NA	NA	NA	NA	NA	NA	NA	NA	S100	NA	NA	NA	NA
3_Angiospermae_Dicotyledoneae	Primulaceae	Androsace	Androsace_gmelinii	Androsace gmelinii	NO	Annual	Non_invasive	Non_dominant	NA	NA	NA	NA	NA	NA	NA	NA	NA	NA	NA	NA	NA	NA	NA	NA	NA	NO-S100	NA	NA	NA	NA	NA	NO-S100	NA	NA	NA	NA
3_Angiospermae_Dicotyledoneae	Primulaceae	Androsace	Androsace_longifolia	Androsace longifolia	NO	Perennial	Non_invasive	Non_dominant	NO-S100	NA	NA	NA	NA	NA	NA	NA	NA	NA	NA	NA	NA	NA	NA	NA	NA	NA	NA	NA	NA	NA	NA	NA	NA	NA	NA	NA
3_Angiospermae_Dicotyledoneae	Primulaceae	Androsace	Androsace_spinulifera	Androsace spinulifera	NO	Perennial	Non_invasive	Non_dominant	NA	NA	NA	NO-S105	NA	NA	NA	NA	NA	NA	NA	NA	NA	NA	NA	NA	NA	NA	NA	NO-S100	NA	NA	NA	NA	NA	NA	NA	NA
3_Angiospermae_Dicotyledoneae	Primulaceae	Androsace	Androsace_tibetica_var._mairae	Androsace mariae	YES[S000]	Perennial	Non_invasive	Dominant	NA	NA	NA	S100,S105	NA	NA	NA	NA	NA	NA	NA	NA	NA	NA	NA	NA	NA	NA	NA	Dominant[S108]	NA	NA	NA	NA	NA	NA	NA	NA
3_Angiospermae_Dicotyledoneae	Primulaceae	Androsace	Androsace_umbellata	Androsace umbellata/Androsace saxifragifolia	YES[S000]	Annual	Non_invasive	Non_dominant	S100	S096,S100	NA	NA	NA	NA	NA	NA	NA	S098,S089,S077	NA	NA	NA	S100,S111	NA	S100	NA	S100,S091	NA	NA	S083,S100	NA	NA	S100	NA	NA	S100	NA
3_Angiospermae_Dicotyledoneae	Primulaceae	Androsace	Androsace_yargongensis	Androsace yargongensis	NO	Perennial	Non_invasive	Non_dominant	NA	NA	NA	NO-S105	NA	NA	NA	NA	NA	NA	NA	NA	NA	NA	NA	NA	NA	NA	NA	NA	NA	NA	NA	NA	NA	NA	NA	NA
3_Angiospermae_Dicotyledoneae	Ranunculaceae	Anemone	Anemone_coelestina_var._linearis	Anemone trullifolia var. linearis	YES[S038-S041]	Perennial	Non_invasive	Non_dominant	NA	NA	NA	S105];S038,S039,S040,S041,S100,S105	NA	NA	NA	NA	NA	NA	NA	NA	NA	NA	NA	NA	NA	NA	NA	NA	NA	NA	NA	NA	NA	NA	NA	NA
3_Angiospermae_Dicotyledoneae	Ranunculaceae	Anemone	Anemone_demissa	Anemone demissa	YES[S000]	Perennial	Non_invasive	Non_dominant	NA	NA	NA	S105];S100	S099	NA	NA	NA	NA	NA	NA	NA	NA	NA	NA	NA	NA	NA	NA	NA	NA	NA	NA	NA	NA	NA	NA	NA
3_Angiospermae_Dicotyledoneae	Ranunculaceae	Anemone	Anemone_dichotoma	Anemone dichotoma	YES[S000]	Perennial	Non_invasive	Non_dominant	S002	NA	NA	NA	NA	NA	NA	NA	NA	NA	NA	NA	NA	NA	NA	NA	NA	NA	NO-S113	NA	NA	NA	NA	S100	NA	NA	NA	NA
3_Angiospermae_Dicotyledoneae	Ranunculaceae	Anemone	Anemone_geum_subsp._ovalifolia	Anemone geum subsp. ovalifolia	NO	Perennial	Non_invasive	Non_dominant	NA	NA	NA	NA	NA	NA	NA	NA	NA	NA	NA	NA	NA	NA	NA	NA	NA	NA	NA	NA	NA	NA	NA	NA	NA	NA	NA	NA
3_Angiospermae_Dicotyledoneae	Ranunculaceae	Anemone	Anemone_imbricata	Anemone imbricata	YES[S000]	Perennial	Non_invasive	Non_dominant	NA	NA	NA	S105]	NA	NA	NA	NA	NA	NA	NA	NA	NA	NA	NA	NA	NA	NA	NA	NA	NA	NA	NA	NA	NA	NA	NA	NA
3_Angiospermae_Dicotyledoneae	Ranunculaceae	Anemone	Anemone_obtusiloba	Anemone obtusiloba	YES[S000]	Perennial	Non_invasive	Dominant	NA	NA	Dominant[S016]	NA	NA	NA	NA	NA	NA	NA	NA	NA	NA	NA	NA	NA	NA	NA	NA	NA	NA	NA	NA	NA	NA	NA	NA	NA
3_Angiospermae_Dicotyledoneae	Ranunculaceae	Anemone	Anemone_rivularis	Anemone rivularis	YES[S000]	Perennial	Non_invasive	Non_dominant	NA	NA	S015	S040,S100,S105	NA	NA	S106	NA	NA	NA	NA	NA	NA	NA	NA	NA	NA	NA	NA	NA	NA	NA	NA	NA	NA	NA	NA	NA
3_Angiospermae_Dicotyledoneae	Ranunculaceae	Anemone	Anemone_rivularis_var._flore_minore	Anemone rivularis var. flore-minore	NO	Perennial	Non_invasive	Non_dominant	NA	NA	NA	NA	NA	NA	NA	NA	NA	NA	NA	NA	NA	NA	NA	NA	NA	NA	NA	NA	NA	NA	NA	NA	NA	NA	NA	NA
3_Angiospermae_Dicotyledoneae	Ranunculaceae	Anemone	Anemone_rockii	Anemone rockii	NO	Perennial	Non_invasive	Non_dominant	NA	NA	NA	NA	NA	NA	NO-S106	NA	NA	NA	NA	NA	NA	NA	NA	NA	NA	NA	NA	NA	NA	NA	NA	NA	NA	NA	NA	NA
3_Angiospermae_Dicotyledoneae	Ranunculaceae	Anemone	Anemone_rupestris	Anemone rupestris	YES[S000]	Perennial	Non_invasive	Non_dominant	NA	NA	NA	NA	NA	NA	S028],S106	NA	NA	NA	NA	NA	NA	NA	NA	S100,S043	NA	S056,S103	S113	NA	S083,S100	S029	NA	NA	NA	NA	NA	NA
3_Angiospermae_Dicotyledoneae	Ranunculaceae	Anemone	Anemone_sylvestris	Anemone silvestris	YES[S000]	Perennial	Non_invasive	Non_dominant	NA	NA	NA	NA	NA	NA	NA	NA	NA	NA	NA	NA	NA	NA	NA	NA	NA	NA	S113	NA	NA	NA	NA	NA	NA	NA	NA	NA
3_Angiospermae_Dicotyledoneae	Ranunculaceae	Anemone	Anemone_udensis	Anemone udensis	NO	Perennial	Non_invasive	Non_dominant	NA	NA	NA	NA	NA	NA	NA	NA	NA	NA	NA	NA	NA	NA	NA	NA	NA	NA	NA	NA	NA	NA	NA	NA	NA	NA	NA	NA
3_Angiospermae_Dicotyledoneae	Ranunculaceae	Anemone	Anemone_umbrosa	Anemone umbrosa	YES[S000]	Perennial	Non_invasive	Non_dominant	NA	NA	NA	NA	NA	NA	NA	NA	NA	NA	NA	NA	NA	NA	NA	NA	NA	NA	NA	NA	NA	NA	NA	S100	NA	NA	NA	NA
3_Angiospermae_Dicotyledoneae	Ranunculaceae	Anemone	Anemone_vitifolia	Anemone vitifolia	YES[S000]	Perennial	Non_invasive	Non_dominant	NA	NA	NA	NA	NA	NA	S100	NA	NA	NA	NA	NA	NA	NA	NA	NA	NA	NA	NA	NA	NA	NA	NA	NA	NA	NA	NA	NA
3_Angiospermae_Dicotyledoneae	Apiaceae	Anethum	Anethum_graveolens	Anethum graveolens	NO	Annual	Non_invasive	Non_dominant	NA	NA	NA	NA	NA	NA	NA	NA	NA	NA	NA	NA	NA	NA	NA	NA	NA	NA	NA	NA	NA	NA	NA	NA	NA	NA	NA	NA
3_Angiospermae_Dicotyledoneae	Apiaceae	Angelica	Angelica_amurensis	Angelica amurensis	YES[S000]	Perennial	Non_invasive	Non_dominant	NA	NA	NA	NA	NA	NA	NA	NA	NA	NA	NA	NA	NA	NA	NA	NA	NA	NA	S113	NA	NA	NA	NA	S100	NA	NA	NA	NA
3_Angiospermae_Dicotyledoneae	Apiaceae	Angelica	Angelica_anomala	Angelica anomala	YES[S000]	Perennial	Non_invasive	Non_dominant	NA	NA	NA	NA	NA	NA	NA	NA	NA	NA	NA	NA	NA	NA	NA	NA	NA	NA	NA	NA	NA	NA	NA	S100	NA	NA	NA	NA
3_Angiospermae_Dicotyledoneae	Apiaceae	Angelica	Angelica_dahurica	Angelica dahurica	YES[S000]	Perennial	Non_invasive	Non_dominant	NA	NA	NA	NA	NA	NA	NA	NA	NA	NA	NA	NA	NA	NA	NA	NA	NA	NA	S113	NA	NA	NA	NA	S100	NA	NA	NA	NA
3_Angiospermae_Dicotyledoneae	Apiaceae	Angelica	Angelica_decursiva	Angelica decursiva	YES[S000]	Perennial	Non_invasive	Non_dominant	NA	NA	NA	NA	NA	S102	NA	S095	NA	NA	NA	NA	NA	NA	NA	NA	NA	NA	NA	NA	NA	NA	NA	NA	NA	NA	NA	NA
3_Angiospermae_Dicotyledoneae	Apiaceae	Angelica	Angelica_gigas	Angelica gigas	NO	Perennial	Non_invasive	Non_dominant	NA	NO-S096,S100	NA	NA	NA	NA	NA	NA	NA	NA	NA	NA	NA	NA	NA	NA	NA	NA	NA	NA	NA	NA	NA	NA	NA	NA	NA	NA
3_Angiospermae_Dicotyledoneae	Apiaceae	Angelica	Angelica_polymorpha	Angelica polymorpha	YES[S000]	Perennial	Non_invasive	Dominant	NA	NA	NA	NA	NA	NA	NA	NA	NA	NA	NA	NA	NA	NA	NA	S100,S043,S044,S045,S047]	S097	S049,S053,S061,S060,S062;S050],S100,S103,S091	Dominant[S113]	NA	S100	NA	NA	NA	NA	NA	NA	NA
3_Angiospermae_Dicotyledoneae	Apiaceae	Angelica	Angelica_sinensis	Angelica sinensis	NO	Perennial	Non_invasive	Non_dominant	NA	NA	NA	NO-S039	NA	NA	NA	NA	NA	NA	NA	NA	NA	NA	NA	NA	NA	NA	NA	NA	NA	NA	NA	NA	NA	NA	NA	NA
3_Angiospermae_Dicotyledoneae	Plantaginaceae	Angelonia	Angelonia_angustifolia	Angelonia angustifolia	NO	Perennial	Non_invasive	Non_dominant	NA	NA	NA	NA	NA	NA	NA	NA	NO-S112	NA	NA	NA	NA	NA	NA	NA	NA	NA	NA	NA	NA	NA	NA	NA	NA	NA	NA	NA
3_Angiospermae_Dicotyledoneae	Solanaceae	Anisodus	Anisodus_tanguticus	Anisodus tanguticus	NO	Perennial	Non_invasive	Non_dominant	NA	NA	NA	NO-S100,S105	NA	NA	NA	NA	NA	NA	NA	NA	NA	NA	NA	NA	NA	NA	NA	NA	NA	NA	NA	NA	NA	NA	NA	NA
3_Angiospermae_Dicotyledoneae	Lamiaceae	Anisomeles	Anisomeles_indica	Epimeredi indica	NO	Perennial	Non_invasive	Non_dominant	NA	NA	NA	NA	NA	NA	NA	NA	NA	NA	NA	NA	NA	NA	NA	NA	NA	NO-S103	NA	NA	NA	NA	NA	NA	NA	NA	NA	NA
3_Angiospermae_Dicotyledoneae	Basellaceae	Anredera	Anredera_cordifolia	Anredera cordifolia	YES[S000]	Liana	Invasive-[R1-R7,R9,R10]	Non_dominant	NA	NA	NA	NA	NA	NA	NA	NA	NA	NA	NA	NA	NA	NA	NA	S044	NA	NA	NA	NA	NA	NA	S033	NA	NA	NA	NA	NA
3_Angiospermae_Dicotyledoneae	Asteraceae	Antennaria	Antennaria_rosea_subsp._confinis	Leontopodium leontopodioides	YES[S000]	Perennial	Non_invasive	Non_dominant	S100	S096,S100	NA	S039,S041,S105	NA	NA	NA	NA	NA	NA	NA	NA	NA	NA	NA	NA	NA	NA	NA	S100	NA	NA	NA	NA	NA	NA	NA	NA
3_Angiospermae_Dicotyledoneae	Polygonaceae	Antenoron	Antenoron_filiforme	Antenoron filiforme	YES[S000]	Perennial	Non_invasive	Non_dominant	NA	NA	NA	NA	NA	S102	NA	NA	NA	NA	NA	NA	NA	NA	NA	NA	NA	NA	NA	NA	NA	NA	NA	NA	NA	NA	NA	NA
3_Angiospermae_Dicotyledoneae	Cannabaceae	Aphananthe	Aphananthe_aspera	Aphananthe aspera	NO	Tree	Non_invasive	Non_dominant	NA	NA	NA	NA	NA	NA	NA	NA	NA	NA	NA	NA	NA	NA	NA	NA	NA	NA	NA	NA	NA	NA	NA	NA	NA	NA	NA	NA
3_Angiospermae_Dicotyledoneae	Fabaceae	Apios	Apios_fortunei	Apios fortunei	NO	Annual	Non_invasive	Non_dominant	NA	NA	NA	NA	NA	NA	NA	NA	NA	NO-S098	NA	NA	NA	NA	NA	NA	NA	NA	NA	NO-S100	NA	NA	NA	NA	NA	NA	NA	NA
3_Angiospermae_Dicotyledoneae	Apiaceae	Apium	Apium_graveolens	Apium graveolens	YES[S000]	Perennial	Non_invasive	Non_dominant	NA	NA	NA	NA	NA	NA	NA	NA	NA	NA	S100	NA	NA	NA	NA	NA	NA	S100,S091	NA	NA	NA	NA	S033	NA	NA	NA	S100	NA
3_Angiospermae_Dicotyledoneae	Apocynaceae	Apocynum	Apocynum_pictum	Poacynum hendersonii	YES[S000]	Shrub	Non_invasive	Dominant	NA	NA	NA	NA	NA	NA	NA	NA	NA	NA	NA	NA	Dominant[S114,S115]	NA	NA	NA	NA	NA	NA	NA	NA	NA	NA	NA	NA	NA	NA	NA
3_Angiospermae_Dicotyledoneae	Apocynaceae	Apocynum	Apocynum_venetum	Apocynum venetum/Apocynum lancifolium	YES[S000]	Shrub	Non_invasive	Non_dominant	NA	S096,S100	NA	NA	NA	NA	NA	NA	NA	S098,S089,S077]	S084,S085,S087,S088,S100	NA	S114,S116;S117]	S100,S111	NA	NA	S097	NA	NA	NA	NA	NA	NA	NA	NA	NA	NA	NA
3_Angiospermae_Dicotyledoneae	Aponogetonaceae	Aponogeton	Aponogeton_lakhonensis	Aponogeton lakhonensis	YES[S000]	Perennial	Non_invasive	Non_dominant	NA	NA	NA	NA	NA	NA	NA	NA	NA	NA	NA	NA	NA	NA	NA	NA	NA	NA	NA	NA	NA	NA	NA	NA	NA	NA	NA	NA
3_Angiospermae_Dicotyledoneae	Ranunculaceae	Aquilegia	Aquilegia_ecalcarata	Aquilegia ecalcarata	NO	Perennial	Non_invasive	Non_dominant	NA	NA	NA	NO-S105	NA	NA	NA	NA	NA	NA	NA	NA	NA	NA	NA	NA	NA	NA	NA	NA	NA	NA	NA	NA	NA	NA	NA	NA
3_Angiospermae_Dicotyledoneae	Ranunculaceae	Aquilegia	Aquilegia_viridiflora	Aquilegia viridiflora	YES[S000]	Perennial	Non_invasive	Non_dominant	NA	NA	NA	NA	NA	NA	NA	NA	NA	NA	NA	NA	NA	NA	NA	NA	NA	NA	NA	NA	NA	NA	NA	S100	NA	NA	NA	NA
3_Angiospermae_Dicotyledoneae	Brassicaceae	Arabidopsis	Arabidopsis_thaliana	Arabidopsis thaliana	NO	Annual	Non_invasive	Non_dominant	NA	NA	NA	NA	NA	NA	NA	NA	NA	NA	NA	NA	NA	NA	NA	NA	NA	NA	NA	NO-S100	NA	NA	NA	NA	NA	NA	NA	NA
3_Angiospermae_Dicotyledoneae	Brassicaceae	Arabis	Arabis_hirsuta	Arabis hirsuta	YES[S000]	Perennial	Non_invasive	Non_dominant	NA	NA	NA	NA	NA	NA	NA	NA	NA	NA	NA	NA	NA	NA	NA	NA	NA	NA	S113	NA	NA	NA	NA	S100	NA	NA	NA	NA
3_Angiospermae_Dicotyledoneae	Fabaceae	Arachis	Arachis_hypogaea	Arachis hypogaea	NO	Annual	Non_invasive	Non_dominant	NA	NA	NA	NA	NA	NA	NA	NA	NA	NO-S098	NO-S100	NA	NA	NO-S100,S111	NA	NA	NA	NA	NA	NA	NA	NA	NA	NA	NA	NA	NO-S100	NA
3_Angiospermae_Dicotyledoneae	Araliaceae	Aralia	Aralia_chinensis	Aralia chinensis	NO	Shrub	Non_invasive	Non_dominant	NA	NA	NA	NA	NA	NA	NO-S100	NA	NA	NA	NA	NA	NA	NA	NO-S100	NA	NA	NA	NA	NA	NA	NA	NA	NA	NA	NA	NA	NO-S094
3_Angiospermae_Dicotyledoneae	Araliaceae	Aralia	Aralia_chinensis_var._nuda	Aralia chinensis var. nuda	NO	Shrub	Non_invasive	Non_dominant	NA	NA	NA	NA	NA	NA	NO-S106	NA	NA	NA	NA	NA	NA	NA	NA	NA	NA	NA	NA	NA	NA	NA	NA	NA	NA	NA	NA	NA
3_Angiospermae_Dicotyledoneae	Araliaceae	Aralia	Aralia_dasyphylla	Aralia chinensis var. dasyphylloides	NO	Shrub	Non_invasive	Non_dominant	NA	NA	NA	NA	NA	NA	NA	NA	NA	NA	NA	NA	NA	NA	NO-S100	NA	NA	NA	NA	NA	NA	NA	NA	NA	NA	NA	NA	NA
3_Angiospermae_Dicotyledoneae	Araliaceae	Aralia	Aralia_echinocaulis	Aralia echinocaulis	NO	Tree	Non_invasive	Non_dominant	NA	NA	NA	NA	NA	NA	NA	NA	NA	NA	NA	NA	NA	NA	NA	NA	NA	NA	NA	NO-S100	NA	NA	NA	NA	NA	NA	NA	NA
3_Angiospermae_Dicotyledoneae	Asteraceae	Archiserratula	Archiserratula_forrestii	Archiserratula forrestii/Serratula forrestii	NO	Perennial	Non_invasive	Non_dominant	NA	NA	NA	NA	NA	NA	NA	NA	NA	NA	NA	NA	NA	NA	NA	NA	NA	NA	NA	NO-S100	NA	NA	NA	NA	NA	NA	NA	NA
3_Angiospermae_Dicotyledoneae	Asteraceae	Arctium	Arctium_lappa	Arctium lappa	YES[S000]	Perennial	Non_invasive	Non_dominant	S002	S096	NA	NA	NA	NA	NA	NA	NA	S077	NA	NA	NA	NA	NA	NA	NA	NA	NA	NA	NA	NA	S033	S100	NA	NA	S100	NA
3_Angiospermae_Dicotyledoneae	Primulaceae	Ardisia	Ardisia_crenata	Ardisia crenata/Ardisia bicolor	NO	Shrub	Non_invasive	Non_dominant	NA	NA	NA	NA	NA	NA	NA	NA	NA	NA	NA	NA	NA	NA	NO-S100	NO-S100	NA	NA	NA	NA	NA	NA	NA	NA	NA	NA	NA	NA
3_Angiospermae_Dicotyledoneae	Primulaceae	Ardisia	Ardisia_crispa	Ardisia crispa	YES[S000]	Shrub	Non_invasive	Non_dominant	NA	NA	NA	NA	NA	NA	NA	NA	NA	NA	NA	NA	NA	NA	NA	NA	NA	NA	NA	NA	NA	NA	NA	NA	NA	NA	NA	NA
3_Angiospermae_Dicotyledoneae	Primulaceae	Ardisia	Ardisia_japonica	Ardisia japonica	YES[S000]	Perennial	Non_invasive	Non_dominant	NA	NA	NA	NA	NA	NA	NA	NA	NA	NA	NA	S092	NA	NA	S100	S100	NA	NA	NA	NA	NA	NA	NA	NA	NA	NA	NA	NA
3_Angiospermae_Dicotyledoneae	Primulaceae	Ardisia	Ardisia_quinquegona	Ardisia jinyunensis	NO	Shrub	Non_invasive	Non_dominant	NA	NA	NA	NA	NA	NA	NA	NA	NA	NA	NA	NA	NA	NA	NA	NA	NA	NA	NA	NO-S100	NA	NA	NA	NA	NA	NA	NA	NA
3_Angiospermae_Dicotyledoneae	Caryophyllaceae	Arenaria	Arenaria_edgeworthiana	Arenaria edgeworthiana	NO	Perennial	Non_invasive	Non_dominant	NA	NA	NA	NA	NA	NA	NA	NA	NA	NA	NA	NA	NA	NA	NA	NA	NA	NA	NA	NO-S100	NA	NA	NA	NA	NA	NA	NA	NA
3_Angiospermae_Dicotyledoneae	Caryophyllaceae	Arenaria	Arenaria_forrestii	Arenaria forrestii	YES[S000]	Perennial	Non_invasive	Non_dominant	NA	NA	NA	NA	NA	NA	S106	NA	NA	NA	NA	NA	NA	NA	NA	NA	NA	NA	NA	NA	NA	NA	NA	NA	NA	NA	NA	NA
3_Angiospermae_Dicotyledoneae	Caryophyllaceae	Arenaria	Arenaria_juncea	Arenaria juncea	NO	Perennial	Non_invasive	Non_dominant	NO-S100	NA	NA	NA	NA	NA	NA	NA	NA	NA	NA	NA	NA	NA	NA	NA	NA	NA	NA	NA	NA	NA	NA	NA	NA	NA	NA	NA
3_Angiospermae_Dicotyledoneae	Caryophyllaceae	Arenaria	Arenaria_leptoclados	Arenaria leptoclados	NO	Annual	Non_invasive	Non_dominant	NA	NA	NA	NA	NA	NA	NA	NA	NA	NA	NA	NA	NA	NA	NA	NA	NA	NA	NA	NO-S100	NA	NA	NA	NA	NA	NA	NO-S100	NA
3_Angiospermae_Dicotyledoneae	Caryophyllaceae	Arenaria	Arenaria_orbiculata	Arenaria orbiculata	NO	Perennial	Non_invasive	Non_dominant	NA	NA	NA	NA	NA	NA	NO-S106	NA	NA	NA	NA	NA	NA	NA	NA	NA	NA	NA	NA	NA	NA	NA	NA	NA	NA	NA	NA	NA
3_Angiospermae_Dicotyledoneae	Caryophyllaceae	Arenaria	Arenaria_quadridentata	Arenaria quadridentata	NO	Perennial	Non_invasive	Non_dominant	NA	NA	NA	NO-S105	NA	NA	NA	NA	NA	NA	NA	NA	NA	NA	NA	NA	NA	NA	NA	NA	NA	NA	NA	NA	NO-S020]	NA	NA	NA
3_Angiospermae_Dicotyledoneae	Caryophyllaceae	Arenaria	Arenaria_saginoides	Arenaria saginoides	NO	Annual	Non_invasive	Non_dominant	NA	NA	NA	NA	NA	NA	NA	NA	NA	NA	NA	NA	NA	NA	NA	NA	NA	NA	NA	NO-S100	NA	NA	NA	NA	NA	NA	NA	NA
3_Angiospermae_Dicotyledoneae	Caryophyllaceae	Arenaria	Arenaria_serpyllifolia	Arenaria serpyllifolia	YES[S000]	Annual	Non_invasive	Non_dominant	NA	NA	NA	S105	NA	NA	S106	NA	NA	S098	NA	S065,S066,	NA	NA	NA	S100,S043,S044,S045]	S097	S049,S052,S055,S056,S063];S051],S100,S103	NA	NA	S080,S081,S101	NA	NA	NA	NA	NA	NA	NA
3_Angiospermae_Dicotyledoneae	Caryophyllaceae	Arenaria	Arenaria_trichophora	Arenaria trichophora	NO	Perennial	Non_invasive	Non_dominant	NA	NA	NA	NA	NA	NA	NO-S106	NA	NA	NA	NA	NA	NA	NA	NA	NA	NA	NA	NA	NA	NA	NA	NA	NA	NA	NA	NA	NA
3_Angiospermae_Dicotyledoneae	Aristolochiaceae	Aristolochia	Aristolochia_contorta	Aristolochia_contorta	NO	Liana	Non_invasive	Non_dominant	NA	NA	NA	NA	NA	NA	NA	NA	NA	NA	NA	NA	NA	NO-S100,S111	NA	NA	NA	NO-S100,S103,S091	NA	NA	NO-S100	NA	NA	NA	NA	NA	NA	NA
3_Angiospermae_Dicotyledoneae	Aristolochiaceae	Aristolochia	Aristolochia_debilis	Aristolochia debilis	YES[S000]	Liana	Non_invasive	Non_dominant	NA	NA	NA	NA	NA	NA	NA	NA	S112	S098,S089,S077	NA	NA	NA	NA	NA	NA	NA	NA	NA	NA	NA	NA	NA	NA	NA	NA	NA	NA
3_Angiospermae_Dicotyledoneae	Aristolochiaceae	Aristolochia	Aristolochia_mollissima	Aristolochia mollissima	YES[S000]	Liana	Non_invasive	Non_dominant	NA	NA	NA	NA	NA	NA	NA	NA	NA	S098,S077	NA	NA	NA	NA	NA	NA	NA	S103	S113	NA	S100	NA	NA	NA	NA	NA	NA	NA
3_Angiospermae_Dicotyledoneae	Cleomaceae	Arivela	Arivela_viscosa	Arivela viscosa/Cleome viscosa	YES[S000]	Annual	Non_invasive	Non_dominant	NA	S100	NA	NA	NA	NA	NA	NA	NA	NA	NA	NA	NA	NA	NA	NA	NA	NA	NA	NA	NA	NA	NA	NA	NA	NA	NA	NA
3_Angiospermae_Dicotyledoneae	Rosaceae	Armeniaca	Armeniaca_mume	Armeniaca mume/Prunus mume	NO	Tree	Non_invasive	Non_dominant	NA	NA	NA	NA	NA	NA	NA	NA	NO-S112	NO-S098	NA	NA	NA	NA	NA	NA	NA	NA	NA	NA	NA	NA	NA	NA	NA	NA	NA	NA
3_Angiospermae_Dicotyledoneae	Rosaceae	Armeniaca	Armeniaca_sibirica	Armeniaca sibirica/Prunus sibirica	NO	Shrub	Non_invasive	Non_dominant	NA	NO-S096,S100	NA	NA	NA	NA	NA	NA	NA	NA	NA	NA	NA	NA	NA	NA	NA	NA	NA	NA	NA	NA	NA	NA	NA	NA	NA	NA
3_Angiospermae_Dicotyledoneae	Rosaceae	Armeniaca	Armeniaca_vulgaris	Armeniaca vulgaris	NO	Tree	Non_invasive	Non_dominant	NA	NA	NA	NA	NA	NA	NA	NA	NA	NO-S098	NO-S100	NA	NA	NO-S100,S111	NA	NA	NA	NA	NA	NA	NO-S100	NA	NA	NA	NA	NA	NO-S100	NA
3_Angiospermae_Dicotyledoneae	Rosaceae	Armeniaca	Armeniaca_vulgaris_var._ansu	Armeniaca vulgaris var. ansu	NO	Tree	Non_invasive	Non_dominant	NA	NA	NA	NA	NA	NA	NA	NA	NA	NA	NA	NA	NA	NA	NA	NA	NO-S097	NO-S091	NA	NA	NO-S100	NA	NA	NA	NA	NA	NA	NA
3_Angiospermae_Dicotyledoneae	Asteraceae	Artemisia	Artemisia_adamsii	Artemisia adamsii	NO	Perennial	Non_invasive	Non_dominant	NA	NA	NA	NA	NA	NA	NA	NA	NA	NA	NA	NA	NA	NA	NA	NA	NA	NA	NA	NA	NA	NA	NA	NA	NA	NA	NA	NA
3_Angiospermae_Dicotyledoneae	Asteraceae	Artemisia	Artemisia_anethifolia	Artemisia anethifolia	YES[S000]	Annual	Non_invasive	Non_dominant	S004],S100	S007,S096,S100	NA	NA	NA	NA	NA	NA	NA	NA	NA	NA	NA	NA	NA	NA	NA	NA	S113	S108,S109	NA	NA	NA	NA	S025	NA	S100	NA
3_Angiospermae_Dicotyledoneae	Asteraceae	Artemisia	Artemisia_anethoides	Artemisia anethoides	YES[S000]	Annual	Non_invasive	Non_dominant	NA	NA	NA	NA	NA	NA	NA	NA	NA	NA	NA	NA	NA	NA	NA	NA	NA	NA	NA	NA	NA	NA	NA	NA	NA	NA	NA	NA
3_Angiospermae_Dicotyledoneae	Asteraceae	Artemisia	Artemisia_annua	Artemisia annua	YES[S000]	Annual	Non_invasive	Non_dominant	S001,S100	S007,S096,S100	NA	NA	NA	NA	NA	S095	S112	S098,S089,S077	S084,S085,S100	S065,S066,S092	NA	S100,S111	S100	NA	NA	NA	S113	NA	S083,S100	NA	S034	NA	NA	NA	S100	S094
3_Angiospermae_Dicotyledoneae	Asteraceae	Artemisia	Artemisia_anomala	Artemisia anomala	YES[S000]	Perennial	Non_invasive	Non_dominant	NA	NA	NA	NA	NA	NA	NA	NA	NA	NA	NA	S092	NA	NA	NA	NA	NA	NA	NA	NA	NA	NA	NA	NA	NA	NA	NA	NA
3_Angiospermae_Dicotyledoneae	Asteraceae	Artemisia	Artemisia_argyi	Artemisia argyi	YES[S000]	Perennial	Non_invasive	Non_dominant	S002]	S096,S100	NA	NA	NA	NA	NA	NA	NA	S098,S089,S077	S100	S092	NA	S100,S111	S100	S100	NA	NA	NA	NA	S100	NA	S034	S100	S019	NA	NA	S094
3_Angiospermae_Dicotyledoneae	Asteraceae	Artemisia	Artemisia_argyi_var._gracilis	Artemisia argyi var. gracilis	NO	Perennial	Non_invasive	Non_dominant	NA	NA	NA	NA	NA	NA	NA	NA	NA	NA	NA	NA	NA	NA	NA	NA	NA	NA	NA	NA	NA	NA	NA	NA	NA	NA	NO-S100	NA
3_Angiospermae_Dicotyledoneae	Asteraceae	Artemisia	Artemisia_atrovirens	Artemisia atrovirens	YES[S000]	Perennial	Non_invasive	Non_dominant	NA	NA	NA	NA	NA	NA	NA	NA	NA	NA	NA	NA	NA	NA	NA	NA	NA	NA	NA	S100	NA	NA	NA	NA	NA	NA	NA	NA
3_Angiospermae_Dicotyledoneae	Asteraceae	Artemisia	Artemisia_aurata	Artemisia aurata	NO	Annual	Non_invasive	Non_dominant	NO-S100	NO-S096,S100	NA	NA	NA	NA	NA	NA	NA	NA	NA	NA	NA	NA	NA	NA	NA	NA	NA	NA	NA	NA	NA	NA	NA	NA	NA	NA
3_Angiospermae_Dicotyledoneae	Asteraceae	Artemisia	Artemisia_brachyloba	Artemisia brachyloba	YES[S000]	Shrub	Non_invasive	Non_dominant	NA	NA	NA	NA	NA	NA	NA	NA	NA	NA	NA	NA	NA	NA	NA	NA	NA	NA	NA	NA	NA	NA	NA	NA	NA	NA	NA	NA
3_Angiospermae_Dicotyledoneae	Asteraceae	Artemisia	Artemisia_caerulescens	Artemisia lavandulaefolia	YES[S000]	Perennial	Non_invasive	Non_dominant	NA	S096,S100	NA	NA	NA	NA	NA	S095	S112	S098,S089,S077	NA	S065,S066,	NA	S100,S111	S100	NA	NA	NA	NA	NA	NA	S029,S120	S034	S100	S021	NA	S100	NA
3_Angiospermae_Dicotyledoneae	Asteraceae	Artemisia	Artemisia_campestris	Artemisia campestris	NO	Shrub	Non_invasive	Non_dominant	NA	NA	NA	NA	NA	NA	NA	NA	NA	NA	NA	NA	NA	NA	NA	NA	NA	NA	NA	NA	NA	NA	NA	NA	NA	NA	NA	NA
3_Angiospermae_Dicotyledoneae	Asteraceae	Artemisia	Artemisia_capillaris	Artemisia capillaris	YES[S000]	Perennial	Non_invasive	Dominant	S002]	S096,S100	NA	NA	NA	NA	NA	NA	NA	Dominant[S077,S098];S089	S084,S087,S100	S092	S114	Dominant[S111];S100	NA	NA	NA	NA	Dominant[S113]	NA	S100	S032,S120	NA	NA	S018	NA	S100	S094
3_Angiospermae_Dicotyledoneae	Asteraceae	Artemisia	Artemisia_carvifolia	Artemisia carvifolia/Artemisia apiacea	YES[S000]	Annual	Non_invasive	Non_dominant	NA	S096	NA	NA	NA	NA	NA	NA	NA	S077,S089	NA	NA	NA	S100,S111	S100	S044	S097	S100,S103,S091	NA	NA	S083,S081,S100,S101	NA	S033	S100	NA	NA	NA	NA
3_Angiospermae_Dicotyledoneae	Asteraceae	Artemisia	Artemisia_chamaemelifolia	Artemisia stechmanniana/Artemisia sacrorum	YES[S000]	Perennial	Non_invasive	Non_dominant	S100	NA	NA	NA	NA	NA	NA	NA	NA	S077	NA	NA	NA	NA	NA	NA	NA	NA	NA	NA	NA	NA	NA	NA	NA	NA	NA	NA
3_Angiospermae_Dicotyledoneae	Asteraceae	Artemisia	Artemisia_chingii	Artemisia chingii	NO	Perennial	Non_invasive	Non_dominant	NA	NA	NA	NA	NA	NA	NA	NA	NA	NA	NA	NA	NA	NA	NA	NA	NA	NA	NA	NA	NA	NA	NA	NA	NA	NA	NA	NA
3_Angiospermae_Dicotyledoneae	Asteraceae	Artemisia	Artemisia_demissa	Artemisia demissa	NO	Annual	Non_invasive	Non_dominant	NA	NA	NA	NA	NA	NA	NA	NA	NA	NA	NA	NA	NA	NA	NA	NA	NA	NO-S103	NA	NA	NA	NA	NA	NA	NA	NA	NA	NA
3_Angiospermae_Dicotyledoneae	Asteraceae	Artemisia	Artemisia_desertorum	Artemisia desertorum	YES[S000]	Perennial	Non_invasive	Non_dominant	NA	NA	NA	S100,S105	NA	NA	NA	NA	NA	NA	NA	NA	NA	NA	NA	NA	NA	NA	NA	NA	NA	NA	NA	NA	NA	NA	NA	NA
3_Angiospermae_Dicotyledoneae	Asteraceae	Artemisia	Artemisia_desertorum_var._foetida	Artemisia desertorum var. foetida	NO	Perennial	Non_invasive	Non_dominant	NA	NA	NA	NA	NA	NA	NA	NA	NA	NA	NA	NA	NA	NA	NA	NA	NA	NA	NA	NA	NA	NA	NA	NA	NA	NA	NA	NA
3_Angiospermae_Dicotyledoneae	Asteraceae	Artemisia	Artemisia_dracunculus	Artemisia dracunculus	NO	Perennial	Non_invasive	Non_dominant	NA	NA	NA	NA	NA	NA	NA	NA	NA	NA	NA	NA	NA	NA	NA	NA	NA	NA	NA	NA	NA	NA	NA	NA	NA	NA	NA	NA
3_Angiospermae_Dicotyledoneae	Asteraceae	Artemisia	Artemisia_dracunculus_var._changaica	Artemisia dracunculus var. changaica	NO	Shrub	Non_invasive	Non_dominant	NA	NA	NA	NA	NA	NA	NA	NA	NA	NA	NA	NA	NA	NA	NA	NA	NA	NA	NA	NA	NA	NA	NA	NA	NA	NA	NA	NA
3_Angiospermae_Dicotyledoneae	Asteraceae	Artemisia	Artemisia_dubia	Artemisia dubia	YES[S000]	Shrub	Non_invasive	Non_dominant	NA	NA	NA	NA	NA	NA	S100	NA	NA	NA	NA	NA	NA	NA	NA	NA	NA	NA	NA	NA	NA	NA	NA	NA	NA	NA	NA	NA
3_Angiospermae_Dicotyledoneae	Asteraceae	Artemisia	Artemisia_eriopoda	Artemisia eriopoda	YES[S000]	Perennial	Non_invasive	Non_dominant	NA	NA	NA	NA	NA	NA	S106	NA	NA	S098,S089,S077	NA	NA	NA	S100,S111	NA	NA	NA	S100,S091	NA	NA	S100	NA	NA	NA	NA	NA	NA	NA
3_Angiospermae_Dicotyledoneae	Asteraceae	Artemisia	Artemisia_frigida	Artemisia frigida	YES[S000]	Perennial	Non_invasive	Non_dominant	NA	S096,S100	S015	NA	NA	NA	NA	NA	NA	NA	NA	NA	NA	S100,S111	NA	NA	NA	NA	NA	NA	NA	NA	NA	NA	NA	NA	NA	NA
3_Angiospermae_Dicotyledoneae	Asteraceae	Artemisia	Artemisia_frigida_var._atropurpurea	Artemisia frigida var. atropurpurea	NO	Perennial	Non_invasive	Non_dominant	NA	NA	NA	NA	NA	NA	NA	NA	NA	NA	NA	NA	NA	NA	NA	NA	NA	NA	NA	NA	NA	NA	NA	NA	NA	NA	NA	NA
3_Angiospermae_Dicotyledoneae	Asteraceae	Artemisia	Artemisia_gmelinii	Artemisia gmelinii	NO	Perennial	Non_invasive	Non_dominant	NA	NO-S096,S100	NA	NA	NA	NA	NA	NA	NA	NA	NA	NA	NA	NA	NA	NA	NA	NA	NA	NA	NA	NA	NA	NA	NA	NA	NA	NA
3_Angiospermae_Dicotyledoneae	Asteraceae	Artemisia	Artemisia_gmelinii_var._messerschmidiana	Artemisia sacrorum var. messerschmidtiana	NO	Annual	Non_invasive	Non_dominant	NA	NA	NO-[S015,S017]	NA	NA	NA	NA	NA	NA	NA	NA	NA	NA	NA	NA	NA	NA	NA	NA	NA	NA	NA	NA	NA	NA	NA	NA	NA
3_Angiospermae_Dicotyledoneae	Asteraceae	Artemisia	Artemisia_gyangzeensis	Artemisia gyangzeensis	NO	Perennial	Non_invasive	Non_dominant	NA	NA	NA	NA	NA	NA	NA	NA	NA	NA	NA	NA	NA	NA	NA	NA	NA	NA	NA	NA	NA	NA	NA	NA	NA	NA	NA	NA
3_Angiospermae_Dicotyledoneae	Asteraceae	Artemisia	Artemisia_halodendron	Artemisia halodendron	YES[S000]	Shrub	Non_invasive	Non_dominant	NA	S096,S100	NA	NA	NA	NA	NA	NA	NA	S098,S089,S077	NA	NA	NA	NA	NA	NA	NA	NA	NA	NA	NA	NA	NA	NA	NA	NA	NA	NA
3_Angiospermae_Dicotyledoneae	Asteraceae	Artemisia	Artemisia_indica	Artemisia indica	YES[S000]	Perennial	Non_invasive	Non_dominant	NA	NA	NA	NA	NA	NA	NA	NA	NA	NA	NA	NA	NA	NA	NA	NA	NA	NA	NA	NA	NA	NA	NA	NA	NA	NA	NA	NA
3_Angiospermae_Dicotyledoneae	Asteraceae	Artemisia	Artemisia_integrifolia	Artemisia integrifolia	YES[S000]	Annual	Non_invasive	Non_dominant	S001	S096,S100	NA	NA	NA	NA	NA	NA	NA	NA	NA	NA	NA	NA	NA	NA	NA	NA	S113	S100	NA	NA	NA	S100	NA	NA	NA	NA
3_Angiospermae_Dicotyledoneae	Asteraceae	Artemisia	Artemisia_japonica	Artemisia japonica	YES[S000]	Perennial	Non_invasive	Non_dominant	NA	NA	NA	NA	NA	S102	NA	NA	NA	S098,S089,S077	NA	S092	NA	S100,S111	S100	NA	NA	NA	NA	NA	S083,S100	NA	NA	S100	NA	NA	NA	NA
3_Angiospermae_Dicotyledoneae	Asteraceae	Artemisia	Artemisia_lactiflora	Artemisia lactiflora	YES[S000]	Perennial	Non_invasive	Non_dominant	NA	NA	NA	S105	NA	NA	S106	NA	NA	NA	NA	NA	NA	NA	NA	NA	NA	NA	NA	NA	NA	NA	NA	NA	NA	NA	NA	NA
3_Angiospermae_Dicotyledoneae	Asteraceae	Artemisia	Artemisia_lancea	Artemisia lancea	YES[S000]	Perennial	Non_invasive	Non_dominant	NA	NA	NA	NA	NA	S102	NA	NA	NA	NA	NA	NA	NA	NA	NA	NA	NA	NA	NA	NA	S100	NA	NA	NA	NA	NA	NA	NA
3_Angiospermae_Dicotyledoneae	Asteraceae	Artemisia	Artemisia_latifolia	Artemisia latifolia	NO	Perennial	Non_invasive	Non_dominant	NO-S100	NA	NA	NA	NA	NA	NA	NA	NA	NA	NA	NA	NA	NA	NA	NA	NA	NA	NA	NA	NA	NA	NA	NO-S100	NA	NA	NA	NA
3_Angiospermae_Dicotyledoneae	Asteraceae	Artemisia	Artemisia_manshurica	Artemisia japonica var. manshurica	NO	Perennial	Non_invasive	Non_dominant	NA	NO-S096,S100	NA	NA	NA	NA	NA	NA	NA	NA	NA	NA	NA	NA	NA	NA	NA	NA	NA	NA	NA	NA	NA	NA	NA	NA	NA	NA
3_Angiospermae_Dicotyledoneae	Asteraceae	Artemisia	Artemisia_minor	Artemisia minor	NO	Annual	Non_invasive	Non_dominant	NA	NA	NA	NA	NA	NA	NA	NA	NA	NA	NA	NA	NA	NA	NA	NA	NA	NA	NA	NO-S100	NA	NA	NA	NA	NA	NA	NA	NA
3_Angiospermae_Dicotyledoneae	Asteraceae	Artemisia	Artemisia_mongolica	Artemisia mongolica	YES[S000]	Perennial	Non_invasive	Non_dominant	S100	S096	NA	NA	NA	NA	NA	NA	NA	S077	NA	NA	NA	NA	NA	NA	NA	NA	NA	NA	S100	NA	NA	NA	NA	NA	NA	NA
3_Angiospermae_Dicotyledoneae	Asteraceae	Artemisia	Artemisia_moorcroftiana	Artemisia moorcroftiana	NO	Perennial	Non_invasive	Non_dominant	NA	NA	NA	NO-S100,S105	NA	NA	NA	NA	NA	NA	NA	NA	NA	NA	NA	NA	NA	NA	NA	NA	NA	NA	NA	NA	NA	NA	NA	NA
3_Angiospermae_Dicotyledoneae	Asteraceae	Artemisia	Artemisia_nanschanica	Artemisia nanschanica	NO	Perennial	Non_invasive	Non_dominant	NA	NA	NA	NA	NA	NA	NA	NA	NA	NA	NA	NA	NA	NA	NA	NA	NA	NA	NA	NO-S100	NA	NA	NA	NA	NA	NA	NA	NA
3_Angiospermae_Dicotyledoneae	Asteraceae	Artemisia	Artemisia_ordosica	Artemisia ordosica	YES[S000]	Shrub	Non_invasive	Non_dominant	NA	NA	NA	NA	NA	NA	NA	NA	NA	NA	NA	NA	NA	NA	NA	NA	NA	NA	NA	NA	NA	NA	NA	NA	S018	NA	NA	NA
3_Angiospermae_Dicotyledoneae	Asteraceae	Artemisia	Artemisia_oxycephala	Artemisia oxycephala	YES[S000]	Shrub	Non_invasive	Non_dominant	NA	S096,S100	NA	NA	NA	NA	NA	NA	NA	NA	NA	NA	NA	NA	NA	S043;S048	NA	NA	NA	NA	NA	NA	NA	NA	NA	NA	NA	NA
3_Angiospermae_Dicotyledoneae	Asteraceae	Artemisia	Artemisia_palustris	Artemisia palustris	YES[S000]	Annual	Non_invasive	Non_dominant	NA	S096,S100	NA	NA	NA	NA	NA	NA	NA	NA	NA	NA	NA	NA	NA	NA	NA	NA	NA	NA	NA	NA	NA	S100	NA	NA	NA	NA
3_Angiospermae_Dicotyledoneae	Asteraceae	Artemisia	Artemisia_pewzowii	Artemisia pewzowii	NO	Annual	Non_invasive	Non_dominant	NA	NA	NA	NA	NA	NA	NA	NA	NA	NA	NA	NA	NA	NA	NA	NA	NA	NA	NA	NO-S100	NA	NA	NA	NA	NA	NA	NA	NA
3_Angiospermae_Dicotyledoneae	Asteraceae	Artemisia	Artemisia_phaeolepis	Artemisia phaeolepis	NO	Perennial	Non_invasive	Non_dominant	NA	NA	NA	NA	NA	NA	NA	NA	NA	NA	NA	NA	NA	NA	NA	NA	NA	NA	NA	NA	NA	NA	NA	NA	NA	NA	NA	NA
3_Angiospermae_Dicotyledoneae	Asteraceae	Artemisia	Artemisia_prattii	Artemisia prattii	NO	Perennial	Non_invasive	Non_dominant	NA	NA	NA	NA	NA	NA	NA	NA	NA	NA	NA	NA	NA	NA	NA	NA	NA	NA	NA	NA	NA	NA	NA	NA	NA	NA	NA	NA
3_Angiospermae_Dicotyledoneae	Asteraceae	Artemisia	Artemisia_princeps	Artemisia princeps	YES[S000]	Perennial	Non_invasive	Non_dominant	NA	NA	NA	NA	NA	NA	NA	NA	NA	S077	NA	S100	NA	NA	NA	NA	NA	NA	NA	NA	NA	NA	NA	NA	NA	NA	NA	NA
3_Angiospermae_Dicotyledoneae	Asteraceae	Artemisia	Artemisia_pubescens	Artemisia commutata	NO	Perennial	Non_invasive	Non_dominant	NA	NO-S096	NA	NA	NA	NA	NA	NA	NA	NA	NA	NA	NA	NA	NA	NA	NA	NA	NA	NA	NA	NA	NA	NA	NA	NA	NA	NA
3_Angiospermae_Dicotyledoneae	Asteraceae	Artemisia	Artemisia_roxburghiana	Artemisia roxburghiana	YES[S000]	Perennial	Non_invasive	Non_dominant	NA	NA	NA	NA	NA	NA	S028,S106	NA	NA	NA	NA	NA	NA	NA	NA	NA	NA	NA	NA	NA	NA	S120	NA	NA	NA	NA	NA	NA
3_Angiospermae_Dicotyledoneae	Asteraceae	Artemisia	Artemisia_rubripes	Artemisia rubripes	YES[S000]	Perennial	Non_invasive	Non_dominant	NA	NA	NA	NA	NA	NA	NA	NA	NA	S077	NA	S092	NA	NA	NA	NA	NA	NA	NA	NA	NA	NA	NA	NA	NA	NA	NA	NA
3_Angiospermae_Dicotyledoneae	Asteraceae	Artemisia	Artemisia_scoparia	Artemisia scoparia	YES[S000]	Perennial	Non_invasive	Non_dominant	S002],S100	S096,S100	NA	NA	NA	NA	NA	NA	NA	S077	S100	NA	NA	S111	NA	NA	NA	NA	NA	NA	NA	NA	NA	NA	NA	NA	S100	NA
3_Angiospermae_Dicotyledoneae	Asteraceae	Artemisia	Artemisia_sieversiana	Artemisia sieversiana	YES[S000]	Annual	Non_invasive	Non_dominant	S100	S007,S096,S100	NA	NA	NA	NA	NA	NA	NA	NA	NA	NA	NA	NA	NA	NA	NA	NA	S113	NA	NA	NA	NA	NA	NA	NA	NA	NA
3_Angiospermae_Dicotyledoneae	Asteraceae	Artemisia	Artemisia_sphaerocephala	Artemisia sphaerocephala	NO	Shrub	Non_invasive	Non_dominant	NO-S002	NA	NA	NA	NA	NA	NA	NA	NA	NA	NA	NA	NA	NA	NA	NA	NA	NA	NA	NA	NA	NA	NA	NA	NA	NA	NA	NA
3_Angiospermae_Dicotyledoneae	Asteraceae	Artemisia	Artemisia_stricta	Artemisia stricta	NO	Annual	Non_invasive	Non_dominant	NA	NA	NA	NA	NA	NA	NA	NA	NA	NA	NA	NA	NA	NA	NA	NA	NA	NA	NA	NA	NA	NA	NA	NA	NA	NA	NA	NA
3_Angiospermae_Dicotyledoneae	Asteraceae	Artemisia	Artemisia_subulata	Artemisia subulata	YES[S000]	Perennial	Non_invasive	Non_dominant	NA	NA	NA	NA	NA	NA	NA	NA	NA	NA	NA	NA	NA	NA	NA	NA	NA	删除-S091	NA	NA	NA	NA	NA	NA	NA	NA	NA	NA
3_Angiospermae_Dicotyledoneae	Asteraceae	Artemisia	Artemisia_sylvatica	Artemisia sylvatica	YES[S000]	Perennial	Non_invasive	Non_dominant	NA	NA	NA	NA	NA	NA	NA	NA	NA	S089	NA	NA	NA	NA	NA	NA	NA	NA	NA	NA	NA	NO-S120	NA	S100	NA	NA	NA	NA
3_Angiospermae_Dicotyledoneae	Asteraceae	Artemisia	Artemisia_tanacetifolia	Artemisia tanacetifolia/Artemisia laciniata	YES[S000]	Perennial	Non_invasive	Non_dominant	NA	S096,S100	NA	NA	NA	NA	NA	NA	NA	NA	NA	NA	NA	NA	NA	NA	NA	NA	NA	S108,S100	NA	NA	NA	NA	NA	NA	NA	NA
3_Angiospermae_Dicotyledoneae	Asteraceae	Artemisia	Artemisia_tangutica	Artemisia tangutica	YES[S000]	Perennial	Non_invasive	Non_dominant	NA	NA	S016	NA	NA	NA	S028	NA	NA	NA	NA	NA	NA	NA	NA	NA	NA	NA	NA	NA	NA	NA	NA	NA	S022	NA	NA	NA
3_Angiospermae_Dicotyledoneae	Asteraceae	Artemisia	Artemisia_tangutica_var._tomentosa	Artemisia tangutica var. tomentosa	NO	Perennial	Non_invasive	Non_dominant	NA	NA	NA	NA	NA	NA	NO-S106	NA	NA	NA	NA	NA	NA	NA	NA	NA	NA	NA	NA	NA	NA	NA	NA	NA	NA	NA	NA	NA
3_Angiospermae_Dicotyledoneae	Asteraceae	Artemisia	Artemisia_verbenacea	Artemisia verbenacea	YES[S000]	Perennial	Non_invasive	Non_dominant	NA	NA	NA	NA	NA	NA	NA	NA	NA	NA	NA	NA	NA	NA	NA	NA	NA	NA	NA	NA	NA	NA	NA	NA	NA	NA	NA	NA
3_Angiospermae_Dicotyledoneae	Asteraceae	Artemisia	Artemisia_verlotorum	Artemisia verlotorum	YES[S000]	Perennial	Non_invasive	Non_dominant	NA	NA	NA	NA	NA	NA	NA	NA	NA	NA	NA	NA	NA	NA	NA	NA	NA	NA	NA	NA	NA	NA	NA	NA	NA	NA	NA	NA
3_Angiospermae_Dicotyledoneae	Asteraceae	Artemisia	Artemisia_vestita	Artemisia vestita	YES[S000]	Annual	Non_invasive	Non_dominant	NA	S096	NA	NA	NA	NA	S028	NA	NA	NA	NA	NA	NA	NA	NA	NA	NA	NO-S103	NA	NA	NA	NA	NA	NA	NA	NA	NA	NA
3_Angiospermae_Dicotyledoneae	Asteraceae	Artemisia	Artemisia_viridissima	Artemisia viridissima	YES[S000]	Perennial	Non_invasive	Non_dominant	NA	NA	NA	NA	NA	NA	NA	NA	NA	NA	NA	NA	NA	NA	NA	NA	NA	NA	NA	NA	NA	NA	NA	NA	NA	NA	NA	NA
3_Angiospermae_Dicotyledoneae	Asteraceae	Artemisia	Artemisia_vulgaris	Artemisia vulgaris/Artemisia selengensis	YES[S000]	Perennial	Non_invasive	Dominant	S100	S096,S100	NA	NA	NA	NA	NA	NA	NA	NA	NA	S092;S066],S100	NA	NA	NA	Dominant[S043,S046];S047	S097	Dominant[S049,S051,S055,S057,S060];S050,S056,S058,S062,S063,S064,S100,S103,S091	S113	NA	NA	S030];S029;S120	S034	S100	NA	NA	NA	NA
3_Angiospermae_Dicotyledoneae	Asteraceae	Artemisia	Artemisia_wudanica	Artemisia wudanica	NO	Shrub	Non_invasive	Non_dominant	NA	NO-S096,S100	NA	NA	NA	NA	NA	NA	NA	NA	NA	NA	NA	NA	NA	NA	NA	NA	NA	NA	NA	NA	NA	NA	NA	NA	NA	NA
3_Angiospermae_Dicotyledoneae	Rosaceae	Aruncus	Aruncus_dioicus	Aruncus sylvester	YES[S000]	Perennial	Non_invasive	Non_dominant	NA	NA	NA	NA	NA	S102	NA	NA	NA	NA	NA	NA	NA	NA	NA	NA	NA	NA	S113	NA	NA	NA	NA	NA	NA	NA	NA	NA
3_Angiospermae_Dicotyledoneae	Aristolochiaceae	Asarum	Asarum_caudigerum	Asarum caudigerum	NO	Perennial	Non_invasive	Non_dominant	NA	NA	NA	NA	NA	NA	NA	NA	NA	NA	NA	NA	NA	NA	NO-S100	NO-S100	NA	NA	NA	NA	NA	NA	NA	NA	NA	NA	NA	NA
3_Angiospermae_Dicotyledoneae	Apocynaceae	Asclepias	Asclepias_curassavica	Asclepias curassavica	NO	Perennial	Non_invasive	Non_dominant	NA	NA	NA	NA	NA	NA	NA	NA	NA	NA	NA	NA	NA	NA	NA	NA	NA	NA	NA	NA	NA	NA	NA	NA	NA	NA	NA	NA
3_Angiospermae_Dicotyledoneae	Asteraceae	Askellia	Askellia_flexuosa	Crepis flexuosa	NO	Perennial	Non_invasive	Non_dominant	NA	NA	NA	NA	NA	NA	NA	NA	NA	NA	NA	NA	NO-S114	NA	NA	NA	NA	NA	NA	NA	NA	NA	NA	NA	NA	NA	NA	NA
3_Angiospermae_Dicotyledoneae	Boraginaceae	Asperugo	Asperugo_procumbens	Asperugo procumbens	NO	Annual	Non_invasive	Non_dominant	NA	NA	NA	NA	NA	NA	NA	NA	NA	NA	NA	NA	NA	NA	NA	NA	S097	NA	NA	NA	NA	NA	NA	NA	NA	NA	NA	NA
3_Angiospermae_Dicotyledoneae	Asteraceae	Aster	Aster_ageratoides	Aster trinervius subsp. Ageratoides/Aster ageratoides	YES[S000]	Perennial	Non_invasive	Non_dominant	NA	NA	NA	NA	NA	S102	NA	NA	NA	S077	NA	S092	NA	NA	NA	NA	NA	NA	NA	NA	NA	NA	NA	S100	NA	NA	NA	NA
3_Angiospermae_Dicotyledoneae	Asteraceae	Aster	Aster_ageratoides_var._scaberulus	Aster ageratoides var. scaberulus	NO	Perennial	Non_invasive	Non_dominant	NA	NA	NA	NA	NA	NO-S102	NA	NA	NA	NA	NA	NA	NA	NA	NA	NA	NA	NA	NA	NA	NA	NA	NA	NA	NA	NA	NA	NA
3_Angiospermae_Dicotyledoneae	Asteraceae	Aster	Aster_albescens	Aster albescens	YES[S000]	Shrub	Non_invasive	Non_dominant	NA	NA	NA	NA	NA	NA	S106	NA	NA	NA	NA	NA	NA	NA	NA	NA	NA	NA	NA	NA	NA	NA	NA	NA	NA	NA	NA	NA
3_Angiospermae_Dicotyledoneae	Asteraceae	Aster	Aster_alpinus	Aster alpinum(alpinus)	YES[S000]	Perennial	Non_invasive	Non_dominant	NA	NA	NA	S040,S105	NA	NA	NA	NA	NA	NA	NA	NA	NA	NA	NA	NA	NA	NA	NA	NA	NA	NA	NA	NA	NA	NA	NA	NA
3_Angiospermae_Dicotyledoneae	Asteraceae	Aster	Aster_auriculatus	Aster auriculatus	YES[S000]	Perennial	Non_invasive	Non_dominant	NA	NA	NA	NA	NA	NA	S106	NA	NA	NA	NA	NA	NA	NA	NA	NA	S097	NA	NA	NA	NA	NA	NA	NA	NA	NA	NA	NA
3_Angiospermae_Dicotyledoneae	Asteraceae	Aster	Aster_diplostephioides	Aster diplostephioides	NO	Perennial	Non_invasive	Non_dominant	NA	NA	NA	NA	NA	NA	NA	NA	NA	NA	NA	NA	NA	NA	NA	NA	NA	NA	NA	NA	NA	NA	NA	NA	NA	NA	NA	NA
3_Angiospermae_Dicotyledoneae	Asteraceae	Aster	Aster_hispidus	Heteropappus hispidus	YES[S000]	Annual	Non_invasive	Non_dominant	NA	S096,S100	NA	NA	NA	NA	NA	NA	NA	S077	NA	NA	NA	NA	NA	NA	NA	NA	NA	NA	S100	NA	NA	S100	NA	NA	NA	NA
3_Angiospermae_Dicotyledoneae	Asteraceae	Aster	Aster_incisus	Kalimeris incisa	YES[S000]	Perennial	Non_invasive	Non_dominant	NA	NA	NA	NA	NA	NA	NA	NA	NA	NA	NA	NA	NA	NA	NA	NA	NA	NA	NA	NA	NA	NA	NA	NA	NA	NA	NA	NA
3_Angiospermae_Dicotyledoneae	Asteraceae	Aster	Aster_lautureanus	Kalimeris lautureana	YES[S000]	Perennial	Non_invasive	Non_dominant	NA	NA	NA	NA	NA	NA	NA	NA	NA	NA	NA	NA	NA	NA	NA	NA	NA	NA	NA	NA	NA	NA	NA	S100	NA	NA	NA	NA
3_Angiospermae_Dicotyledoneae	Asteraceae	Aster	Aster_maackii	Aster maackii	YES[S000]	Perennial	Non_invasive	Non_dominant	NA	NA	NA	NA	NA	NA	NA	NA	NA	NA	NA	NA	NA	NA	NA	NA	NA	NA	NA	NA	NA	NA	NA	S100	NA	NA	NA	NA
3_Angiospermae_Dicotyledoneae	Asteraceae	Aster	Aster_moupinensis	Aster moupinsensis	YES[S000]	Perennial	Non_invasive	Non_dominant	NA	NA	NA	NA	NA	NA	NA	NA	NA	NA	NA	NA	NA	NA	NA	NA	NA	NA	NA	NA	NA	NA	NA	NA	NA	NA	NA	NA
3_Angiospermae_Dicotyledoneae	Asteraceae	Aster	Aster_novi_belgii	Aster novi-belgii	NO	Perennial	Non_invasive	Non_dominant	NA	NA	NA	NA	NA	NA	NA	NA	NO-S112	NA	NA	NA	NA	NA	NA	NA	NA	NA	NA	NA	NA	NA	NA	NA	NA	NA	NA	NA
3_Angiospermae_Dicotyledoneae	Asteraceae	Aster	Aster_oreophilus	Aster oreophilus	YES[S000]	Perennial	Non_invasive	Non_dominant	NA	NA	NA	NA	NA	NA	S106	NA	NA	NA	NA	NA	NA	NA	NA	NA	NA	NA	NA	NA	NA	S120	NA	NA	NA	NA	NA	NA
3_Angiospermae_Dicotyledoneae	Asteraceae	Aster	Aster_panduratus	Aster panduratus	YES[S000]	Perennial	Non_invasive	Non_dominant	NA	NA	NA	NA	NA	NA	NA	NA	NA	NA	NA	NA	NA	NA	NA	NA	NA	NA	NA	NA	NA	NA	NA	NA	NA	NA	NA	NA
3_Angiospermae_Dicotyledoneae	Asteraceae	Aster	Aster_poliothamnus	Aster poliothamnus	NO	Perennial	Non_invasive	Non_dominant	NA	NA	NA	NA	NA	NA	NA	NA	NA	NA	NA	NA	NA	NA	NA	NA	NA	NA	NA	NO-S100	NA	NA	NA	NA	NA	NA	NA	NA
3_Angiospermae_Dicotyledoneae	Asteraceae	Aster	Aster_scaber	Doellingeria scaber	NO	Perennial	Non_invasive	Non_dominant	NO-S002	NA	NA	NA	NA	NO-S102	NA	NA	NA	NA	NA	NA	NA	NA	NA	NA	NA	NA	NA	NA	NA	NA	NA	NO-S100	NA	NA	NA	NA
3_Angiospermae_Dicotyledoneae	Asteraceae	Aster	Aster_semiprostratus	Aster semiprostratus	NO	Perennial	Non_invasive	Non_dominant	NA	NA	NA	NA	NA	NA	NA	NA	NA	NA	NA	NA	NA	NA	NA	NA	NA	NA	NA	NO-S100	NA	NA	NA	NA	NA	NA	NA	NA
3_Angiospermae_Dicotyledoneae	Asteraceae	Aster	Aster_shimadae	Kalimeris shimadae	NO	Perennial	Non_invasive	Non_dominant	NA	NA	NA	NA	NA	NA	NA	NA	NA	NO-S077	NA	NA	NA	NA	NA	NO-S100	NA	NA	NA	NA	NA	NA	NA	NA	NA	NA	NA	NA
3_Angiospermae_Dicotyledoneae	Asteraceae	Aster	Aster_sinoangustifolius	Miyamayomena angustifolia	NO	Perennial	Non_invasive	Non_dominant	NA	NA	NA	NA	NA	NO-S102	NA	NA	NA	NA	NA	NA	NA	NA	NA	NA	NA	NA	NA	NA	NA	NA	NA	NA	NA	NA	NA	NA
3_Angiospermae_Dicotyledoneae	Asteraceae	Aster	Aster_souliei	Aster souliei	YES[S000]	Perennial	Non_invasive	Non_dominant	NA	NA	NA	S038,S039	NA	NA	NA	NA	NA	NA	NA	NA	NA	NA	NA	NA	NA	NA	NA	NA	NA	NA	NA	NA	NA	NA	NA	NA
3_Angiospermae_Dicotyledoneae	Asteraceae	Aster	Aster_subulatus	Aster subulatus Michx.	YES[S000]	Annual	Invasive-[R1-R7,R9]	Dominant	NA	NA	NA	NA	NA	NA	NA	S119	Dominant[S112]	Dominant[S098];S089,S077	NA	S092	NA	NA	S070	NA	S097	NA	NA	NA	S080	NA	S033	NA	NA	NA	NA	S094
3_Angiospermae_Dicotyledoneae	Asteraceae	Aster	Aster_tataricus	Aster tataricus/Aster trinexvins Roxb.	YES[S000]	Perennial	Non_invasive	Non_dominant	S100	S096,S100	NA	S105]	NA	NA	NA	NA	NA	S089	S084,S100	NA	NA	S100,S111	NA	S100,S044	S097	S100,S103;S054],,S091	NA	NA	S083,S080,S081,S082,S100,S101	NA	S035	S100	NA	NA	NA	NA
3_Angiospermae_Dicotyledoneae	Asteraceae	Aster	Aster_tongolensis	Aster tongolensis	YES[S000]	Perennial	Non_invasive	Non_dominant	NA	NA	NA	S100,S105	NA	NA	NA	NA	NA	NA	NA	NA	NA	NA	NA	NA	NA	NA	NA	NA	NA	NA	NA	NA	NA	NA	NA	NA
3_Angiospermae_Dicotyledoneae	Asteraceae	Aster	Aster_tsarungensis	Aster tsarungensis	NO	Perennial	Non_invasive	Non_dominant	NA	NA	NA	NA	NA	NA	NA	NA	NA	NA	NA	NA	NA	NA	NA	NA	NA	NA	NA	NA	NA	NA	NA	NA	NA	NA	NA	NA
3_Angiospermae_Dicotyledoneae	Asteraceae	Aster	Aster_turbinatus	Aster turbinatus	NO	Perennial	Non_invasive	Non_dominant	NA	NA	NA	NA	NA	NA	NA	NA	NA	NA	NA	NA	NA	NA	NA	NA	NA	NA	NA	NA	NA	NA	NA	NA	NA	NA	NA	NA
3_Angiospermae_Dicotyledoneae	Asteraceae	Aster	Aster_verticillatus	Rhynchospermum verticillatum	YES[S000]	Perennial	Non_invasive	Non_dominant	NA	NA	NA	NA	NA	NA	NA	NA	NA	NA	NA	NA	NA	NA	NA	NA	NA	S103	NA	NA	NA	NA	NA	NA	NA	NA	NA	NA
3_Angiospermae_Dicotyledoneae	Asteraceae	Aster	Aster_yunnanensis	Aster yunnanensis	NO	Perennial	Non_invasive	Non_dominant	NA	NA	NA	NA	NA	NA	NO-S100	NA	NA	NA	NA	NA	NA	NA	NA	NA	NA	NA	NA	NA	NA	NA	NA	NA	NA	NA	NA	NA
3_Angiospermae_Dicotyledoneae	Asteraceae	Asterothamnus	Asterothamnus_centrali_asiaticus	Asterothamnus centrali-asiaticus	YES[S000]	Perennial	Non_invasive	Non_dominant	NA	NA	NA	NA	NA	NA	NA	NA	NA	NA	NA	NA	NA	NA	NA	NA	NA	NA	NA	NA	NA	NA	NA	NA	S018,S025	NA	NA	NA
3_Angiospermae_Dicotyledoneae	Saxifragaceae	Astilbe	Astilbe_grandis	Astilbe grandis	NO	Perennial	Non_invasive	Non_dominant	NA	NA	NA	NA	NA	NO-S102	NA	NA	NA	NA	NA	NA	NA	NA	NA	NA	NA	NA	NA	NA	NA	NA	NA	NA	NA	NA	NA	NA
3_Angiospermae_Dicotyledoneae	Saxifragaceae	Astilbe	Astilbe_macrocarpa	Astilbe macrocarpa	NO	Perennial	Non_invasive	Non_dominant	NA	NA	NA	NA	NA	NO-S102	NA	NA	NA	NA	NA	NA	NA	NA	NA	NA	NA	NO-S100,S103,S091	NA	NA	NA	NA	NA	NA	NA	NA	NA	NA
3_Angiospermae_Dicotyledoneae	Saxifragaceae	Astilbe	Astilbe_rivularis	Astilbe rivularis	NO	Perennial	Non_invasive	Non_dominant	NA	NA	NA	NA	NA	NA	NA	NA	NA	NA	NA	NA	NA	NA	NA	NA	NA	NA	NA	NA	NA	NA	NA	NA	NA	NA	NA	NA
3_Angiospermae_Dicotyledoneae	Saxifragaceae	Astilbe	Astilbe_rubra	Astilbe chinensis	YES[S000]	Perennial	Non_invasive	Non_dominant	NA	NA	NA	NA	NA	S102	NA	NA	NA	NA	NA	NA	NA	NA	NA	NA	NA	NA	NA	NA	NA	NA	NA	S100	NA	NA	NA	NA
3_Angiospermae_Dicotyledoneae	Fabaceae	Astragalus	Astragalus_bhotanensis	Astragalus bhotanensis	NO	Perennial	Non_invasive	Non_dominant	NA	NA	NA	NO-S105	NA	NA	NA	NA	NA	NA	NA	NA	NA	NA	NA	NA	NA	NA	NA	NO-S100	NA	NA	NO-S033	NA	NA	NA	NA	NA
3_Angiospermae_Dicotyledoneae	Fabaceae	Astragalus	Astragalus_chinensis	Astragalus chinensis	YES[S000]	Perennial	Non_invasive	Non_dominant	S100	NA	NA	NA	NA	NA	NA	NA	NA	NA	NA	NA	NA	NA	NA	S100,S044	S097	S100,S103,S091	NA	NA	S081,S100,S101	NA	NA	NA	NA	NA	NA	NA
3_Angiospermae_Dicotyledoneae	Fabaceae	Astragalus	Astragalus_contortuplicatus	Astragalus contortuplicatus	NO	Annual	Non_invasive	Non_dominant	NA	NA	NA	NA	NA	NA	NA	NA	NA	NA	NA	NA	NA	NA	NA	NA	NA	NA	NA	NA	NA	NA	NA	NA	NA	NA	NA	NA
3_Angiospermae_Dicotyledoneae	Fabaceae	Astragalus	Astragalus_dahuricus	Astragalus dahuricus	YES[S000]	Annual	Non_invasive	Non_dominant	S100	NA	NA	NA	NA	NA	NA	NA	NA	NA	NA	NA	NA	NA	NA	NA	NA	NA	NA	NA	NA	NA	NA	NA	NA	NA	NA	NA
3_Angiospermae_Dicotyledoneae	Fabaceae	Astragalus	Astragalus_dendroides	Astragalus dendroides	NO	Shrub	Non_invasive	Non_dominant	NA	NA	NA	NA	NA	NA	NA	NA	NA	NA	NA	NA	NO-S114	NA	NA	NA	NA	NA	NA	NA	NA	NA	NA	NA	NA	NA	NA	NA
3_Angiospermae_Dicotyledoneae	Fabaceae	Astragalus	Astragalus_densiflorus	Astragalus densiflorus	YES[S000]	Perennial	Non_invasive	Non_dominant	NA	NA	NA	S100,S105	NA	NA	NA	NA	NA	NA	NA	NA	NA	NA	NA	NA	NA	NA	NA	NA	NA	NA	NA	NA	NA	NA	NA	NA
3_Angiospermae_Dicotyledoneae	Fabaceae	Astragalus	Astragalus_fangensis	Astragalus fangensis	NO	Perennial	Non_invasive	Non_dominant	NA	NA	NA	NA	NA	NA	NA	NA	NA	NA	NA	NA	NA	NA	NA	NA	NA	NA	NA	NA	NA	NA	NA	NA	NA	NA	NA	NA
3_Angiospermae_Dicotyledoneae	Fabaceae	Astragalus	Astragalus_galactites	Astragalus galactites	NO	Perennial	Non_invasive	Non_dominant	NO-S100	NO-S096	NA	NA	NA	NA	NA	NA	NA	NA	NA	NA	NA	NA	NA	NA	NA	NA	NA	NA	NA	NA	NA	NA	NA	NA	NA	NA
3_Angiospermae_Dicotyledoneae	Fabaceae	Astragalus	Astragalus_grubovii	Astragalus alaschanensis	NO	Perennial	Non_invasive	Non_dominant	NA	NA	NA	NA	NA	NA	NA	NA	NA	NA	NA	NA	NA	NA	NA	NA	NA	NA	NA	NA	NA	NA	NA	NA	NA	NA	NA	NA
3_Angiospermae_Dicotyledoneae	Fabaceae	Astragalus	Astragalus_laxmannii	Astragalus adsurgens	YES[S000]	Perennial	Non_invasive	Non_dominant	S100	S007,S096,S100	NA	S105	NA	NA	NA	NA	NA	NA	S100	NA	NA	S100,S111	NA	NA	NA	NA	S113	NA	NA	NA	NA	NA	S021	NA	NA	NA
3_Angiospermae_Dicotyledoneae	Fabaceae	Astragalus	Astragalus_luteiflorus	Astragalus_luteiflorus	NO	Annual	Non_invasive	Non_dominant	NA	NO-S096,S100	NA	NA	NA	NA	NA	NA	NA	NA	NA	NA	NA	NA	NA	NA	NA	NA	NA	NA	NA	NA	NA	NA	NA	NA	NA	NA
3_Angiospermae_Dicotyledoneae	Fabaceae	Astragalus	Astragalus_melilotoides	Astragalus melilotoides	YES[S000]	Perennial	Non_invasive	Non_dominant	S100	S096,S100	NA	NA	NA	NA	NA	NA	NA	NA	NA	NA	NA	S100,S111	NA	NA	NA	NA	NA	NA	S100	NA	NA	NA	NA	NA	NA	NA
3_Angiospermae_Dicotyledoneae	Fabaceae	Astragalus	Astragalus_mongholicus	Astragalus membranaceus	YES[S000]	Perennial	Non_invasive	Non_dominant	S002	NA	NA	NA	NA	NA	NA	NA	NA	NA	NA	NA	NA	NA	NA	NA	NA	S100,S091	S113	NA	S083,S100	NA	NA	S100	NA	NA	NA	NA
3_Angiospermae_Dicotyledoneae	Fabaceae	Astragalus	Astragalus_polycladus	Astragalus polycladus	YES[S000]	Perennial	Non_invasive	Non_dominant	NA	NA	NA	NA	NA	NA	NA	NA	NA	NA	NA	NA	NA	NA	NA	NA	NA	NA	NA	NA	NA	NA	NA	NA	NA	NA	NA	NA
3_Angiospermae_Dicotyledoneae	Fabaceae	Astragalus	Astragalus_przewalskii	Astragalus przewalskii	NO	Perennial	Non_invasive	Non_dominant	NA	NA	NA	NA	NA	NA	NA	NA	NA	NA	NA	NA	NA	NA	NA	NA	NA	NA	NA	NA	NA	NA	NA	NA	NA	NA	NA	NA
3_Angiospermae_Dicotyledoneae	Fabaceae	Astragalus	Astragalus_saxorum	Astragalus saxorum	NO	Perennial	Non_invasive	Non_dominant	NA	NA	NA	NO-S105	NA	NA	NA	NA	NA	NA	NA	NA	NA	NA	NA	NA	NA	NA	NA	NA	NA	NA	NA	NA	NA	NA	NA	NA
3_Angiospermae_Dicotyledoneae	Fabaceae	Astragalus	Astragalus_scaberrimus	Astragalus scaberrimus	NO	Perennial	Non_invasive	Non_dominant	NO-S100	NO-S096,S100	NA	NA	NA	NA	NA	NA	NA	NA	NA	NA	NA	NO-S100,S111	NA	NA	NA	NA	NA	NA	NO-S100	NA	NA	NA	NA	NA	NO-S100	NA
3_Angiospermae_Dicotyledoneae	Fabaceae	Astragalus	Astragalus_sikkimensis	Astragalus sikkimensis/Astragalus tenuicaulis	NO	Perennial	Non_invasive	Non_dominant	NA	NO-S096,S100	NA	NA	NA	NA	NA	NA	NA	NA	NA	NA	NA	NA	NA	NA	NA	NA	NA	NA	NA	NA	NA	NA	NA	NA	NA	NA
3_Angiospermae_Dicotyledoneae	Fabaceae	Astragalus	Astragalus_sinicus	Astragalus sinicus	YES[S000]	Annual	Non_invasive	Dominant	NA	NA	NA	S100,S105	NA	NA	S027,S106	NA	S112	NA	NA	S065,S066,S092,S100	NA	NA	NA	S043;S044]	Dominant[S075,S097]	S053,S100,S103,S091	Dominant[S113]	NA	Dominant[S075,S080,S081,S082,S101],S083,S100	Dominant[S032,S120]	S034	NA	NA	Dominant[S104]	NA	NA
3_Angiospermae_Dicotyledoneae	Fabaceae	Astragalus	Astragalus_souliei	Astragalus souliei	NO	Perennial	Non_invasive	Non_dominant	NA	NA	NA	NO-S100	NA	NA	NA	NA	NA	NA	NA	NA	NA	NA	NA	NA	NA	NA	NA	NO-S100	NA	NA	NA	NA	NA	NA	NA	NA
3_Angiospermae_Dicotyledoneae	Fabaceae	Astragalus	Astragalus_sungpanensis	Astragalus sungpanensis	YES[S000]	Perennial	Non_invasive	Non_dominant	NA	NA	NA	S100,S105	NA	NA	NA	NA	NA	NA	NA	NA	NA	NA	NA	NA	NA	NA	NA	NA	NA	NA	NA	NA	NA	NA	NA	NA
3_Angiospermae_Dicotyledoneae	Fabaceae	Astragalus	Astragalus_sutchuenensis	Astragalus sutchuenensis	NO	Perennial	Non_invasive	Non_dominant	NA	NA	NA	NO-S100,S105	NA	NA	NA	NA	NA	NA	NA	NA	NA	NA	NA	NA	NA	NA	NA	NO-S100	NA	NA	NA	NA	NA	NA	NA	NA
3_Angiospermae_Dicotyledoneae	Fabaceae	Astragalus	Astragalus_tongolensis	Astragalus tongolensis/Astragalus glabra	NO	Annual	Non_invasive	Non_dominant	NA	NA	NA	NO-S100,S105	NA	NA	NA	NA	NA	NA	NA	NA	NA	NA	NA	NA	NA	NA	NA	NA	NA	NA	NA	NA	NA	NA	NA	NA
3_Angiospermae_Dicotyledoneae	Fabaceae	Astragalus	Astragalus_uliginosus	Astragalus uliginosus	YES[S000]	Perennial	Non_invasive	Non_dominant	S002	NA	NA	NA	NA	NA	NA	NA	NA	NA	NA	NA	NA	NA	NA	NA	NA	NA	NA	NA	NA	NA	NA	S100	NA	NA	NA	NA
3_Angiospermae_Dicotyledoneae	Fabaceae	Astragalus	Astragalus_variabilis	Astragalus variabilis	NO	Perennial	Non_invasive	Non_dominant	NA	NA	NA	NA	NA	NA	NA	NA	NA	NA	NA	NA	NA	NA	NA	NA	NA	NA	NA	NA	NA	NA	NA	NA	NA	NA	NA	NA
3_Angiospermae_Dicotyledoneae	Asteraceae	Atractylodes	Atractylodes_koreana	Atractylodes koreana	NO	Perennial	Non_invasive	Non_dominant	NO-S100	NA	NA	NA	NA	NA	NA	NA	NA	NA	NA	NA	NA	NA	NA	NA	NA	NA	NA	NA	NA	NA	NA	NA	NA	NA	NA	NA
3_Angiospermae_Dicotyledoneae	Asteraceae	Atractylodes	Atractylodes_lancea	Atractylodes lancea	YES[S000]	Perennial	Non_invasive	Non_dominant	S100	NA	NA	NA	NA	NA	NA	NA	NA	NA	NA	NA	NA	NA	NA	NA	NA	NA	NA	S100	NA	NA	NA	S100	NA	NA	NA	NA
3_Angiospermae_Dicotyledoneae	Asteraceae	Atractylodes	Atractylodes_macrocephala	Atractylodes macrocephala	NO	Perennial	Non_invasive	Non_dominant	NA	NA	NA	NA	NA	NA	NA	NA	NA	NO-S077	NA	NA	NA	NA	NA	NA	NA	NA	NA	NA	NA	NA	NA	NA	NA	NA	NA	NA
3_Angiospermae_Dicotyledoneae	Polygonaceae	Atraphaxis	Atraphaxis_manshurica	Atraphaxis manshurica	NO	Shrub	Non_invasive	Non_dominant	NA	NO-S096,S100	NA	NA	NA	NA	NA	NA	NA	NA	NA	NA	NA	NA	NA	NA	NA	NA	NA	NA	NA	NA	NA	NA	NA	NA	NA	NA
3_Angiospermae_Dicotyledoneae	Amaranthaceae	Atriplex	Atriplex_centralasiatica	Atriplex centralasiatica	YES[S000]	Annual	Non_invasive	Non_dominant	NA	S096,S100	NA	NA	NA	NA	NA	NA	NA	NA	S084,S100	NA	NA	NA	NA	NA	NA	NA	NA	NA	NA	NA	NA	NA	NA	NA	NA	NA
3_Angiospermae_Dicotyledoneae	Amaranthaceae	Atriplex	Atriplex_fera	Atriplex fera	NO	Annual	Non_invasive	Non_dominant	NA	NA	NA	NA	NA	NA	NA	NA	NA	NA	NA	NA	NA	NA	NA	NA	NA	NA	NA	NA	NA	NA	NA	NA	NA	NA	NA	NA
3_Angiospermae_Dicotyledoneae	Amaranthaceae	Atriplex	Atriplex_laevis	Atriplex patens	YES[S000]	Annual	Non_invasive	Non_dominant	S100	S096,S100	NA	NA	NA	NA	NA	NA	NA	NA	NA	NA	NA	NA	NA	NA	NA	NA	NA	NA	NA	NA	NA	S100	NA	NA	NA	NA
3_Angiospermae_Dicotyledoneae	Amaranthaceae	Atriplex	Atriplex_maximowicziana	Atriplex maximowicziana	YES[S000]	Perennial	Non_invasive	Non_dominant	NA	NA	NA	NA	NA	NA	NA	NA	NA	NA	NA	NA	NA	NA	NA	NA	NA	NA	NA	NA	NA	NA	NA	NA	NA	NA	NA	S094
3_Angiospermae_Dicotyledoneae	Amaranthaceae	Atriplex	Atriplex_sibirica	Atriplex sibirica	YES[S000]	Annual	Non_invasive	Non_dominant	NA	S096	NA	NA	NA	NA	NA	NA	NA	NA	S084,S100	NA	NA	S100,S111	NA	NA	NA	NA	S113	S100	NA	NA	NA	NA	NA	NA	NA	NA
3_Angiospermae_Dicotyledoneae	Amaranthaceae	Atriplex	Atriplex_tatarica	Atriplex tatarica	NO	Annual	Non_invasive	Non_dominant	NA	NA	NA	NA	NA	NA	NA	NA	NA	NA	NA	NA	NA	NA	NA	NO-S100,S043	NA	NA	NA	NA	NA	NA	NA	NA	NA	NA	NA	NA
3_Angiospermae_Dicotyledoneae	Solanaceae	Atropa	Atropa_belladonna	Atropa belladonna	YES[S000]	Perennial	Non_invasive	Non_dominant	NA	NA	NA	NA	NA	NA	NA	NA	NA	NA	NA	NA	NA	NA	NA	NA	NA	NA	NA	NA	NA	NA	NA	NA	NA	NA	NA	NA
3_Angiospermae_Dicotyledoneae	Garryaceae	Aucuba	Aucuba_japonica_var._variegata	Aucuba japonica var. variegata	NO	Shrub	Non_invasive	Non_dominant	NA	NA	NA	NA	NA	NA	NA	NA	NA	NO-S098,S077	NA	NA	NA	NA	NA	NA	NA	NA	NA	NA	NA	NA	NO-S033	NA	NA	NA	NA	NA
3_Angiospermae_Dicotyledoneae	Acanthaceae	Avicennia	Avicennia_marina	Avicennia marina	YES[S000]	Shrub	Non_invasive	Dominant	NA	NA	NA	NA	NA	NA	NA	NA	NA	NA	NA	NA	NA	NA	NA	NA	NA	NA	NA	NA	NA	NA	NA	NA	NA	NA	NA	Dominant[S094]
3_Angiospermae_Dicotyledoneae	Amaranthaceae	Axyris	Axyris_amaranthoides	Axyris amaranthoides	YES[S000]	Annual	Non_invasive	Non_dominant	S100	S096,S100	NA	NA	NA	NA	NA	NA	NA	NA	NA	NA	NA	NA	NA	NA	NA	NA	S113	NA	NA	NA	NA	S100	NA	NA	NA	NA
3_Angiospermae_Dicotyledoneae	Amaranthaceae	Axyris	Axyris_hybrida	Axyris hybrida	NO	Annual	Non_invasive	Non_dominant	NA	NA	NA	NA	NA	NA	NA	NA	NA	NA	NA	NA	NA	NA	NA	NA	NA	NA	NA	NA	NA	NA	NA	NA	NA	NA	NA	NA
3_Angiospermae_Dicotyledoneae	Amaranthaceae	Axyris	Axyris_prostrata	Axyris prostrata	NO	Annual	Non_invasive	Non_dominant	NA	NA	NA	NA	NA	NA	NA	NA	NA	NA	NA	NA	NA	NA	NA	NA	NA	NA	NA	NA	NA	NA	NA	NA	NA	NA	NA	NA
3_Angiospermae_Dicotyledoneae	Plantaginaceae	Bacopa	Bacopa_monnieri	Bacopa monnieri	YES[S000]	Annual	Non_invasive	Non_dominant	NA	NA	NA	NA	NA	NA	NA	NA	NA	NA	NA	NA	NA	NA	NA	NA	NA	NA	NA	NA	NA	NA	NA	NA	NA	NA	NA	NA
3_Angiospermae_Dicotyledoneae	Brassicaceae	Barbarea	Barbarea_orthoceras	Barbarea orthoceras	NO	Perennial	Non_invasive	Non_dominant	NA	NO-S096,S100	NA	NA	NA	NA	NA	NA	NA	NA	NA	NA	NA	NA	NA	NA	NA	NA	NA	NA	NA	NA	NA	NO-S100	NA	NA	NA	NA
3_Angiospermae_Dicotyledoneae	Basellaceae	Basella	Basella_alba	Basella alba	YES[S000]	Annual	Non_invasive	Non_dominant	NA	NA	NA	NA	NA	NA	NA	NA	NA	S098,S089,S077	NA	S092	NA	NA	NA	NA	NA	NA	NA	NA	NA	NA	S034	NA	NA	NA	NA	NA
3_Angiospermae_Dicotyledoneae	Amaranthaceae	Bassia	Bassia_dasyphylla	Bassia dasyphylla/Echinopsilon divaricatum	YES[S000]	Annual	Non_invasive	Non_dominant	NA	S096,S100	NA	NA	NA	NA	NA	NA	NA	NA	NA	NA	S114	NA	NA	NA	NA	NA	NA	NA	NA	NA	NA	NA	S021;S018	NA	NA	NA
3_Angiospermae_Dicotyledoneae	Amaranthaceae	Bassia	Bassia_hyssopifolia	Echinopsilon hyssopifolium	NO	Annual	Non_invasive	Non_dominant	NA	NA	NA	NA	NA	NA	NA	NA	NA	NA	NA	NA	NA	NA	NA	NA	NA	NA	NA	NA	NA	NA	NA	NA	NA	NA	NA	NA
3_Angiospermae_Dicotyledoneae	Amaranthaceae	Bassia	Bassia_scoparia	Kochia scoparia	YES[S000]	Annual	Non_invasive	Non_dominant	S004,S100	S096,S100	NA	NA	NA	NA	NA	NA	S112	S098,S089,S077	S084,S100	NA	NA	S100,S111	NA	S044	NA	S100,S103,S091	NA	NA	S083,S100	NA	S034	S100	NA	NA	S100	NA
3_Angiospermae_Dicotyledoneae	Ranunculaceae	Batrachium	Batrachium_bungei	Batrachium bungei	YES[S000]	Perennial	Non_invasive	Dominant	S001,S100	NA	Dominant[S017]	Dominant[S037,S105]	NA	NA	S106]	NA	NA	NA	NA	S092	NA	NA	NA	NA	NA	NA	NA	NA	S083,S100	S029,S120	S033	NA	NA	NA	NA	NA
3_Angiospermae_Dicotyledoneae	Ranunculaceae	Batrachium	Batrachium_bungei_var._flavidum	Batrachium bungei var. flavidum	YES[FOC]	Perennial	Non_invasive	Non_dominant	NA	NA	NA	S105	NA	NA	NA	NA	NA	NA	NA	NA	NA	NA	NA	NA	NA	NA	NA	NA	NA	NA	NA	NA	NA	NA	NA	NA
3_Angiospermae_Dicotyledoneae	Ranunculaceae	Batrachium	Batrachium_foeniculaceum	Batrachium foeniculaceum	YES[FOC,S099]	Perennial	Non_invasive	Dominant	NA	NA	NA	NA	Dominant[S099]	NA	NA	NA	NA	NA	NA	NA	NA	NA	NA	NA	NA	NA	NA	NA	NA	NA	NA	S100	NA	NA	NA	NA
3_Angiospermae_Dicotyledoneae	Fabaceae	Bauhinia	Bauhinia_brachycarpa	Bauhinia brachycarpa/Bauhinia faberi/Bauhinia brachycarpa var. microphylla	YES[S000]	Shrub	Non_invasive	Non_dominant	NA	NA	NA	NA	NA	NA	NA	NA	NA	NA	NA	NA	NA	NA	NA	NA	NA	S103	NA	NA	NA	NA	NA	NA	NA	NA	NA	NA
3_Angiospermae_Dicotyledoneae	Fabaceae	Bauhinia	Bauhinia_championii	Bauhinia championii	YES[S000]	Liana	Non_invasive	Non_dominant	NA	NA	NA	NA	NA	NA	NA	NA	NA	NA	NA	NA	NA	NA	NA	NA	NA	NA	NA	NA	NA	NA	NA	NA	NA	NA	NA	NA
3_Angiospermae_Dicotyledoneae	Fabaceae	Bauhinia	Bauhinia_purpurea	Bauhinia purpurea	YES[S000]	Tree	Non_invasive	Non_dominant	NA	NA	NA	NA	NA	NA	NA	NA	NA	NA	NA	NA	NA	NA	NA	NA	NA	NA	NA	NA	NA	NA	S033	NA	NA	NA	NA	NA
3_Angiospermae_Dicotyledoneae	Begoniaceae	Begonia	Begonia_cucullata_var._hookeri	Begonia semperflorens	NO	Perennial	Non_invasive	Non_dominant	NA	NA	NA	NA	NA	NA	NA	NA	NA	NA	NA	NA	NA	NA	NA	S048	NA	NA	NA	NA	NA	NA	NO-S036	NA	NA	NA	NA	NA
3_Angiospermae_Dicotyledoneae	Begoniaceae	Begonia	Begonia_fimbristipula	Begonia fimbristipula	NO	Perennial	Non_invasive	Non_dominant	NA	NA	NA	NA	NA	NA	NA	NA	NA	NA	NA	NA	NA	NA	NA	NA	NA	NA	NA	NA	NA	NA	NA	NA	NA	NA	NA	NA
3_Angiospermae_Dicotyledoneae	Cucurbitaceae	Benincasa	Benincasa_hispida	Benincasa hispida	NO	Annual	Non_invasive	Non_dominant	NA	NA	NA	NA	NA	NA	NA	NA	NA	NO-S098	NO-S100	NA	NA	NO-S100,S111	NA	NA	NO-S097	NA	NA	NA	NA	NA	NA	NA	NA	NA	NO-S100	NA
3_Angiospermae_Dicotyledoneae	Berberidaceae	Berberis	Berberis_aemulans	Berberis aemulans	NO	Shrub	Non_invasive	Non_dominant	NA	NA	NA	NA	NA	NA	NO-S100	NA	NA	NA	NA	NA	NA	NA	NA	NA	NA	NA	NA	NA	NA	NA	NA	NA	NA	NA	NA	NA
3_Angiospermae_Dicotyledoneae	Berberidaceae	Berberis	Berberis_aggregata	Berberis aggregata	YES[S000]	Shrub	Non_invasive	Non_dominant	NA	NA	NA	NA	NA	NA	S106	NA	NA	NA	NA	NA	NA	NA	NA	NA	NA	NA	NA	NA	NA	NA	NA	NA	NA	NA	NA	NA
3_Angiospermae_Dicotyledoneae	Berberidaceae	Berberis	Berberis_alpicola	Berberis alpicola	NO	Shrub	Non_invasive	Non_dominant	NA	NA	NA	NA	NA	NA	NA	NA	NA	NA	NA	NA	NA	NA	NA	NA	NA	NA	NA	NA	NA	NA	NA	NA	NA	NA	NA	NA
3_Angiospermae_Dicotyledoneae	Berberidaceae	Berberis	Berberis_amoena	Berberis amoena	NO	Shrub	Non_invasive	Non_dominant	NA	NA	NA	NA	NA	NA	NA	NA	NA	NA	NA	NA	NA	NA	NA	NA	NA	NA	NA	NA	NA	NA	NA	NA	NA	NA	NA	NA
3_Angiospermae_Dicotyledoneae	Berberidaceae	Berberis	Berberis_approximata	Berberis approximata	NO	Shrub	Non_invasive	Non_dominant	NA	NA	NA	NO-S105	NA	NA	NA	NA	NA	NA	NA	NA	NA	NA	NA	NA	NA	NA	NA	NA	NA	NA	NA	NA	NA	NA	NA	NA
3_Angiospermae_Dicotyledoneae	Berberidaceae	Berberis	Berberis_cavaleriei	Berberis cavaleriei	YES[S000]	Shrub	Non_invasive	Non_dominant	NA	NA	NA	NA	NA	NA	S106	NA	NA	NA	NA	NA	NA	NA	NA	NA	NA	NA	NA	NA	NA	NA	NA	NA	NA	NA	NA	NA
3_Angiospermae_Dicotyledoneae	Berberidaceae	Berberis	Berberis_dictyophylla_var._epruinosa	Berberis dictyophylla var. epruinosa	NO	Shrub	Non_invasive	Non_dominant	NA	NA	NA	NA	NA	NA	NA	NA	NA	NA	NA	NA	NA	NA	NA	NA	NA	NA	NA	NA	NA	NA	NA	NA	NA	NA	NA	NA
3_Angiospermae_Dicotyledoneae	Berberidaceae	Berberis	Berberis_graminea	Berberis graminea	NO	Shrub	Non_invasive	Non_dominant	NA	NA	NA	NA	NA	NA	NO-S106	NA	NA	NA	NA	NA	NA	NA	NA	NA	NA	NA	NA	NA	NA	NA	NA	NA	NA	NA	NA	NA
3_Angiospermae_Dicotyledoneae	Berberidaceae	Berberis	Berberis_pruinosa	Berberis pruinosa	NO	Shrub	Non_invasive	Non_dominant	NA	NA	NA	NA	NA	NA	NO-S106	NA	NA	NA	NA	NA	NA	NA	NA	NA	NA	NA	NA	NA	NA	NA	NA	NA	NA	NA	NA	NA
3_Angiospermae_Dicotyledoneae	Berberidaceae	Berberis	Berberis_sikkimensis	Berberis sikkimensis	NO	Shrub	Non_invasive	Non_dominant	NA	NA	NA	NA	NA	NA	NO-S106	NA	NA	NA	NA	NA	NA	NA	NA	NA	NA	NA	NA	NA	NA	NA	NA	NA	NA	NA	NA	NA
3_Angiospermae_Dicotyledoneae	Berberidaceae	Berberis	Berberis_thunbergii	Berberis thunbergii	YES[S000]	Shrub	Non_invasive	Non_dominant	NA	NA	NA	NA	NA	NA	NA	NA	NA	S098,S077	NA	NA	NA	NA	NA	NA	NA	NA	NA	NA	S100	NA	NA	NA	NA	NA	NA	NA
3_Angiospermae_Dicotyledoneae	Berberidaceae	Berberis	Berberis_vernae	Berberis vernae	YES[S000]	Shrub	Non_invasive	Non_dominant	NA	NA	NA	S105	NA	NA	NA	NA	NA	NA	NA	NA	NA	NA	NA	NA	NA	NA	NA	NA	NA	NA	NA	NA	NA	NA	NA	NA
3_Angiospermae_Dicotyledoneae	Berberidaceae	Berberis	Berberis_wilsoniae	Berberis wilsoniae/Berberis wilsonae var. parcifo	NO	Shrub	Non_invasive	Non_dominant	NA	NA	NA	NA	NA	NA	NO-S100	NA	NA	NA	NA	NA	NA	NA	NA	NA	NA	NA	NA	NA	NA	NA	NA	NA	NA	NA	NA	NA
3_Angiospermae_Dicotyledoneae	Berberidaceae	Berberis	Berberis_yunnanensis	Berberis yunnanensis	NO	Shrub	Non_invasive	Non_dominant	NA	NA	NA	NA	NA	NA	NO-S100	NA	NA	NA	NA	NA	NA	NA	NA	NA	NA	NA	NA	NA	NA	NA	NA	NA	NA	NA	NA	NA
3_Angiospermae_Dicotyledoneae	Rhamnaceae	Berchemia	Berchemia_floribunda	Berchemia floribunda	NO	Shrub	Non_invasive	Non_dominant	NA	NA	NA	NA	NA	NA	NA	NA	NA	NA	NA	NA	NA	NA	NA	NA	NA	NA	NA	NA	NA	NA	NA	NA	NA	NA	NA	NA
3_Angiospermae_Dicotyledoneae	Rhamnaceae	Berchemia	Berchemia_floribunda_var._oblongifolia	Berchemia floribunda var. oblongifolia	NO	Shrub	Non_invasive	Non_dominant	NA	NA	NA	NA	NA	NO-S102	NA	NA	NA	NA	NA	NA	NA	NA	NA	NA	NA	NA	NA	NA	NA	NA	NA	NA	NA	NA	NA	NA
3_Angiospermae_Dicotyledoneae	Rhamnaceae	Berchemia	Berchemia_kulingensis	Berchemia kulingensis	NO	Shrub	Non_invasive	Non_dominant	NA	NA	NA	NA	NA	NO-S102	NA	NA	NA	NA	NA	NA	NA	NA	NA	NA	NA	NA	NA	NA	NA	NA	NA	NA	NA	NA	NA	NA
3_Angiospermae_Dicotyledoneae	Rhamnaceae	Berchemia	Berchemia_sinica	Berchemia sinica	NO	Shrub	Non_invasive	Non_dominant	NA	NA	NA	NA	NA	NA	NA	NA	NA	NA	NA	NA	NA	NA	NA	NA	NA	NA	NA	NA	NA	NA	NA	NA	NA	NA	NA	NA
3_Angiospermae_Dicotyledoneae	Rhamnaceae	Berchemiella	Berchemiella_wilsonii	Berchemiella wilsonii	NO	Shrub	Non_invasive	Non_dominant	NA	NA	NA	NA	NA	NA	NA	NA	NA	NA	NA	NA	NA	NA	NA	NA	NA	NA	NA	NA	NA	NA	NA	NA	NA	NA	NA	NA
3_Angiospermae_Dicotyledoneae	Brassicaceae	Berteroella	Berteroella_maximowiczii	Berteroella maximowiczii	NO	Annual	Non_invasive	Non_dominant	NA	NA	NA	NA	NA	NA	NA	NA	NA	NA	NA	NA	NA	NA	NA	NA	NA	NO-S091	NA	NO-S100	NA	NA	NA	NA	NA	NA	NA	NA
3_Angiospermae_Dicotyledoneae	Amaranthaceae	Beta	Beta_vulgaris_var._cicla	Beta vulgaris var. cicla	NO	Perennial	Non_invasive	Non_dominant	NA	NA	NA	NA	NA	NA	NA	NA	NO-S112	NA	NA	NA	NA	NA	NA	NA	NA	NA	NA	NA	NA	NA	NA	NA	NA	NA	NA	NA
3_Angiospermae_Dicotyledoneae	Betulaceae	Betula	Betula_albosinensis	Betula albosinensis	YES[S000]	Tree	Non_invasive	Non_dominant	NA	NA	NA	NA	NA	NA	S100	NA	NA	NA	NA	NA	NA	NA	NA	NA	NA	NA	NA	NA	NA	NA	NA	NA	NA	NA	NA	NA
3_Angiospermae_Dicotyledoneae	Betulaceae	Betula	Betula_costata	Betula costata	NO	Tree	Non_invasive	Non_dominant	NA	NA	NA	NA	NA	NA	NA	NA	NA	NA	NA	NA	NA	NA	NA	NA	NA	NA	NA	NA	NA	NA	NA	NA	NA	NA	NA	NA
3_Angiospermae_Dicotyledoneae	Betulaceae	Betula	Betula_dahurica	Betula dahurica	YES[S000]	Tree	Non_invasive	Non_dominant	NA	NA	NA	NA	NA	NA	NA	NA	NA	NA	NA	NA	NA	NA	NA	NA	NA	NA	NA	NA	NA	NA	NA	S100	NA	NA	NA	NA
3_Angiospermae_Dicotyledoneae	Betulaceae	Betula	Betula_fruticosa	Betula fruticosa	YES[S000]	Shrub	Non_invasive	Non_dominant	NA	NA	NA	NA	NA	NA	NA	NA	NA	NA	NA	NA	NA	NA	NA	NA	NA	NA	S113	NA	NA	NA	NA	S100	NA	NA	NA	NA
3_Angiospermae_Dicotyledoneae	Betulaceae	Betula	Betula_luminifera	Betula luminifera	YES[S000]	Tree	Non_invasive	Non_dominant	NA	NA	NA	NA	NA	NA	NA	NA	NA	NA	NA	NA	NA	NA	NA	NA	NA	NA	NA	NA	NA	NA	NA	NA	NA	NA	NA	NA
3_Angiospermae_Dicotyledoneae	Betulaceae	Betula	Betula_platyphylla	Betula platyphylla	YES[S000]	Tree	Non_invasive	Dominant	NA	NA	NA	NA	NA	NA	S100	NA	NA	NA	NA	NA	NA	NA	NA	NA	NA	NA	Dominant[S113]	NA	NA	NA	NA	S100	NA	NA	NA	NA
3_Angiospermae_Dicotyledoneae	Asteraceae	Bidens	Bidens_bipinnata	Bidens bipinnata	YES[S000]	Annual	Non_invasive	Non_dominant	NA	NA	NA	NA	NA	NA	NA	NA	NA	S098	NA	NA	NA	S100	NA	NA	NA	NA	NA	NA	S100	NA	NA	S100	NA	NA	NA	NA
3_Angiospermae_Dicotyledoneae	Asteraceae	Bidens	Bidens_biternata	Bidens biternata	YES[S000]	Annual	Non_invasive	Non_dominant	NA	NA	NA	NA	NA	NA	NA	NA	NA	NA	NA	S092	NA	NA	NA	NA	NA	NO-S061	NA	NA	NA	NA	NA	NA	NA	NA	NA	NA
3_Angiospermae_Dicotyledoneae	Asteraceae	Bidens	Bidens_cernua	Bidens cernua	YES[S000]	Annual	Non_invasive	Non_dominant	S100	NA	NA	NA	NA	NA	NA	NA	NA	NA	NA	NA	NA	NA	NA	NA	NA	NA	NO-S113	NA	NA	NA	NA	S100	NA	NA	NA	NA
3_Angiospermae_Dicotyledoneae	Asteraceae	Bidens	Bidens_frondosa	Bidens frondosa	YES[S000]	Annual	Invasive-[R1-R7,R8,R9]	Dominant	NA	NA	NA	NA	NA	NA	NA	S095,S119	Dominant[S112]	S077	NA	S092	NA	NA	NA	NA	NA	NA	NA	NA	NA	NA	NA	NA	NA	NA	NA	NA
3_Angiospermae_Dicotyledoneae	Asteraceae	Bidens	Bidens_maximowicziana	Bidens maximowiczii/Bidens maximovicziana	NO	Annual	Non_invasive	Non_dominant	NO-S004	NA	NA	NA	NA	NA	NA	NA	NA	NA	NA	NA	NA	NA	NA	S100	NA	S100,S091	NA	NA	NA	NA	NA	NO-S100	NA	NA	NA	NA
3_Angiospermae_Dicotyledoneae	Asteraceae	Bidens	Bidens_parviflora	Bidens parviflora	YES[S000]	Annual	Non_invasive	Non_dominant	S004,S100	S096,S100	NA	NA	NA	NA	NA	NA	NA	S077	NA	NA	NA	S100,S111	NA	S044	S097	NA	NA	S100	S083,S100	NA	NA	S100	NA	NA	S100	NA
3_Angiospermae_Dicotyledoneae	Asteraceae	Bidens	Bidens_pilosa	Bidens pilosa/Bidens pilosa var. radiata	YES[S000]	Annual	Invasive-[R1-R7,R9,R10]	Non_dominant	NA	NA	NA	NA	NA	NA	NA	S119	NA	S098,S089,S077	NA	S066,S092	NA	S111	NA	S044;S046]	S097	S103	NA	NA	S083,S100	NA	S033,S034	S118	S018	S104	NA	S094
3_Angiospermae_Dicotyledoneae	Asteraceae	Bidens	Bidens_tripartita	Bidens tripartita/Bidens tripartita var. repens	YES[S000]	Annual	Non_invasive	Non_dominant	S100	NA	NA	NA	NA	NA	NA	S095,S119	NA	S089,S077	NA	S092	NA	S100,S111	S100	NA	NA	NA	S113	NA	S083,S100	NA	S033,S034	S100	NA	NA	NA	NA
3_Angiospermae_Dicotyledoneae	Phyllanthaceae	Bischofia	Bischofia_javanica	Bischofia javanica	NO	Tree	Non_invasive	Non_dominant	NA	NA	NA	NA	NA	NA	NA	NA	NA	NA	NA	NA	NA	NA	NO-S100	NO-S100	NA	NO-S100,S091	NA	NA	NA	NA	NA	NA	NA	NA	NA	NA
3_Angiospermae_Dicotyledoneae	Phyllanthaceae	Bischofia	Bischofia_polycarpa	Bischofia polycarpa	NO	Tree	Non_invasive	Non_dominant	NA	NA	NA	NA	NA	NA	NA	NA	NA	NO-S098	NA	NA	NA	NA	NA	NA	NA	NA	NA	NO-S100	NA	NA	NO-S033	NA	NA	NA	NA	NA
3_Angiospermae_Dicotyledoneae	Asteraceae	Blainvillea	Blainvillea_acmella	Blainvillea acmella	NO	Annual	Non_invasive	Non_dominant	NA	NA	NA	NA	NA	NA	NA	NA	NA	NA	NA	NA	NA	NA	NA	NA	NA	NA	NA	NA	NA	NA	NA	NA	NA	NA	NA	NA
3_Angiospermae_Dicotyledoneae	Asteraceae	Blumea	Blumea_axillaris	Blumea mollis	NO	Annual	Non_invasive	Non_dominant	NA	NA	NA	NA	NA	NA	NA	NA	NA	NA	NA	NA	NA	NA	NA	NA	NA	NA	NA	NO-S100	NA	NA	NA	NA	NA	NA	NA	NA
3_Angiospermae_Dicotyledoneae	Asteraceae	Blumea	Blumea_lacera	Blumea lacera	NO	Annual	Non_invasive	Non_dominant	NA	NA	NA	NA	NA	NA	NA	NA	NA	NA	NA	NA	NA	NA	NA	NA	NA	NA	NA	NO-S100	NA	NA	NA	NA	NA	NA	NA	NA
3_Angiospermae_Dicotyledoneae	Urticaceae	Boehmeria	Boehmeria_clidemioides	Boehmeria clidemioides	NO	Perennial	Non_invasive	Non_dominant	NA	NA	NA	NA	NA	NA	NA	NA	NA	NA	NA	NA	NA	NA	NA	NA	NA	NA	NA	NO-S100	NA	NA	NA	NA	NA	NA	NA	NA
3_Angiospermae_Dicotyledoneae	Urticaceae	Boehmeria	Boehmeria_clidemioides_var._diffusa	Boehmeria clidemioides var. diffusa	NO	Perennial	Non_invasive	Non_dominant	NA	NA	NA	NA	NA	NA	NA	NA	NA	NA	NA	NA	NA	NA	NA	NA	NA	NA	NA	NA	NA	NA	NA	NA	NA	NA	NA	NA
3_Angiospermae_Dicotyledoneae	Urticaceae	Boehmeria	Boehmeria_formosana	Boehmeria formosana	YES[S000]	Perennial	Non_invasive	Non_dominant	NA	NA	NA	NA	NA	NA	NA	NA	NA	NA	NA	NA	NA	NA	NA	NA	NA	NA	NA	NA	NA	NA	NA	NA	NA	NA	NA	NA
3_Angiospermae_Dicotyledoneae	Urticaceae	Boehmeria	Boehmeria_japonica	Boehmeria longispica	YES[S000]	Perennial	Non_invasive	Non_dominant	NA	NA	NA	NA	NA	NA	NA	NA	NA	NA	NA	NA	NA	NA	NA	NA	NA	NA	S113	S100	S100	NA	NA	NA	NA	NA	NA	NA
3_Angiospermae_Dicotyledoneae	Urticaceae	Boehmeria	Boehmeria_macrophylla	Boehmeria macrophylla	YES[S000]	Perennial	Non_invasive	Non_dominant	NA	NA	NA	NA	NA	NA	NA	NA	NA	NA	NA	NA	NA	NA	S100	S100	NA	S103	NA	NA	NA	NA	NA	NA	NA	S104	NA	NA
3_Angiospermae_Dicotyledoneae	Urticaceae	Boehmeria	Boehmeria_nivea	Boehmeria nivea	YES[S000]	Perennial	Non_invasive	Non_dominant	NA	S096,S100	NA	NA	NA	NA	NA	NA	NA	S098,S077	NA	S092	NA	NA	NA	S043	S097	S052,S103,S091	NA	NA	S083,S100	NA	S034	NA	NA	S104	NA	S094
3_Angiospermae_Dicotyledoneae	Urticaceae	Boehmeria	Boehmeria_penduliflora	Boehmeria penduliflora	YES[S000]	Shrub	Non_invasive	Non_dominant	NA	NA	NA	NA	NA	NA	NA	NA	NA	NA	NA	NA	NA	NA	NA	NA	NA	NA	NA	NA	NA	NA	NA	NA	NA	NA	NA	NA
3_Angiospermae_Dicotyledoneae	Urticaceae	Boehmeria	Boehmeria_tricuspis	Boehmeria tricuspis/Boehmeria platanifolia	YES[S000]	Perennial	Non_invasive	Non_dominant	NA	NA	NA	NA	NA	S102	NA	NA	NA	NA	NA	NA	NA	NA	NA	NA	NA	NA	NA	NA	NA	NA	NA	NA	NA	NA	NA	NA
3_Angiospermae_Dicotyledoneae	Rutaceae	Boenninghausenia	Boenninghausenia_albiflora	Boenninghausenia albiflora	NO	Perennial	Non_invasive	Non_dominant	NA	NA	NA	NA	NA	NA	NA	NA	NA	NA	NA	NA	NA	NA	NA	NA	NA	NA	NA	NO-S100	NA	NA	NA	NA	NA	NA	NA	NA
3_Angiospermae_Dicotyledoneae	Orobanchaceae	Boschniakia	Boschniakia_himalaica	Boschniakia himalaica	NO	Perennial	Non_invasive	Non_dominant	NA	NA	NA	NA	NA	NA	NA	NA	NA	NA	NA	NA	NA	NA	NA	NA	NA	NA	NA	NA	NA	NA	NA	NA	NA	NA	NA	NA
3_Angiospermae_Dicotyledoneae	Boraginaceae	Bothriospermum	Bothriospermum_chinense	Bothriospermum chinense	YES[S000]	Annual	Non_invasive	Non_dominant	NA	NA	NA	NA	NA	NA	NA	NA	NA	S098	NA	NA	NA	NA	NA	NA	NA	NA	NA	NA	S100	NA	NA	NA	NA	NA	NA	NA
3_Angiospermae_Dicotyledoneae	Boraginaceae	Bothriospermum	Bothriospermum_kusnezowii	Bothriospermum kusnezowii	NO	Annual	Non_invasive	Non_dominant	NA	NA	NA	NA	NA	NA	NA	NA	NA	NA	NA	NA	NA	NA	NA	NA	NA	NA	NO-S113	NA	NA	NA	NA	NA	NA	NA	NO-S100	NA
3_Angiospermae_Dicotyledoneae	Boraginaceae	Bothriospermum	Bothriospermum_secundum	Bothriospermum secundum	NO	Annual	Non_invasive	Non_dominant	NO-S100	NA	NA	NA	NA	NA	NA	NA	NA	NA	NA	NA	NA	NO-S100,S111	NA	NA	NA	NA	NA	NA	NO-S100	NA	NA	NA	NA	NA	NA	NA
3_Angiospermae_Dicotyledoneae	Boraginaceae	Bothriospermum	Bothriospermum_tenellum	Bothriospermum zeylanicum/Bothriospermum tenellum	YES[S000]	Annual	Non_invasive	Non_dominant	S100	NA	NA	NA	NA	NA	NA	S095	NA	S077	NA	NA	NA	NA	S100	NO-S100	NA	NA	NA	NA	NA	NA	NA	NA	NA	NA	NA	NA
3_Angiospermae_Dicotyledoneae	Nyctaginaceae	Bougainvillea	Bougainvillea_glabra	Bougainvillea glabra	NO	Shrub	Non_invasive	Non_dominant	NA	NA	NA	NA	NA	NA	NA	NA	NA	NA	NA	NA	NA	NA	NA	NA	NA	NA	NA	NO-S100	NA	NA	NO-S033,S036	NA	NA	NA	NA	NA
3_Angiospermae_Dicotyledoneae	Orobanchaceae	Brandisia	Brandisia_hancei	Brandisia hancei	NO	Shrub	Non_invasive	Non_dominant	NA	NA	NA	NA	NA	NA	NA	NA	NA	NA	NA	NA	NA	NA	NA	NA	NA	NA	NA	NA	NA	NA	NA	NA	NA	NA	NA	NA
3_Angiospermae_Dicotyledoneae	Cabombaceae	Brasenia	Brasenia_schreberi	Brasenia schreberi	YES[S000]	Perennial	Non_invasive	Dominant	NA	NA	NA	NA	NA	Dominant[S102]	NA	NA	NA	NA	NA	NA	NA	NA	NA	NA	NA	NA	NA	NA	S083,S100	NA	NA	NA	NA	NA	NA	NA
3_Angiospermae_Dicotyledoneae	Brassicaceae	Brassica	Brassica_juncea	Brassica juncea/Brassica juncea var. multiceps	YES[S112]	Annual	Invasive-[R1,R2,R4,R5,R6]	Non_dominant	NA	NA	NA	NA	NA	NA	NA	S119	S112	S098,S089,S077	NA	NA	NA	NA	NA	NA	NA	NA	NA	NA	NA	NA	NA	NA	NA	NA	NA	NA
3_Angiospermae_Dicotyledoneae	Brassicaceae	Brassica	Brassica_juncea_var._napiformis	Brassica juncea var. napiformis	NO	Perennial	Non_invasive	Non_dominant	NA	NA	NA	NA	NA	NA	NA	NA	NA	NA	NO-S100	NA	NA	NA	NA	NA	NA	NA	NA	NA	NA	NA	NA	NA	NA	NA	NA	NA
3_Angiospermae_Dicotyledoneae	Brassicaceae	Brassica	Brassica_napus	Brassica napus	NO	Annual	Non_invasive	Non_dominant	NA	NA	NA	NA	NA	NA	NA	NA	NA	NO-S098	NA	NA	NA	NA	NA	NA	NA	NA	NA	NA	NA	NA	NA	NA	NA	NA	NA	NA
3_Angiospermae_Dicotyledoneae	Brassicaceae	Brassica	Brassica_oleracea_var._botrytis	Brassica oleracea var. botrytis	NO	Perennial	Non_invasive	Non_dominant	NA	NA	NA	NA	NA	NA	NA	NA	NA	NA	NO-S100	NA	NA	NA	NA	NA	NA	NA	NA	NA	NA	NA	NA	NA	NA	NA	NA	NA
3_Angiospermae_Dicotyledoneae	Brassicaceae	Brassica	Brassica_oleracea_var._capitata	Brassica oleracea var. capitata	NO	Perennial	Non_invasive	Non_dominant	NA	NA	NA	NA	NA	NA	NA	NA	NA	NA	NO-S100	NA	NA	NA	NA	NA	NA	NA	NA	NA	NA	NA	NA	NA	NA	NA	NA	NA
3_Angiospermae_Dicotyledoneae	Brassicaceae	Brassica	Brassica_rapa	Brassica rapa	NO	Perennial	Non_invasive	Non_dominant	NA	NA	NA	NA	NA	NA	NO-S100	NA	NA	NA	NA	NA	NA	NA	NA	NA	NA	NA	NA	NA	NA	NA	NA	NA	NA	NA	NA	NA
3_Angiospermae_Dicotyledoneae	Brassicaceae	Brassica	Brassica_rapa_var._chinensis	Brassica chinensis	NO	Annual	Non_invasive	Non_dominant	NA	NA	NA	NA	NA	NA	NA	NA	NA	NO-S098	NO-S100	NA	NA	NA	NA	NA	NA	NA	NA	NA	NA	NA	NO-S033	NA	NA	NA	NA	NA
3_Angiospermae_Dicotyledoneae	Brassicaceae	Brassica	Brassica_rapa_var._glabra	Brassica pekinensis	NO	Perennial	Non_invasive	Non_dominant	NA	NA	NA	NA	NA	NA	NA	NA	NA	NO-S098	NO-S100	NA	NA	NA	NA	NA	NA	NA	NA	NA	NA	NA	NA	NA	NA	NA	NO-S100	NA
3_Angiospermae_Dicotyledoneae	Brassicaceae	Brassica	Brassica_rapa_var._oleifera	Brassica rapa var. oleifera/Brassica campestris	NO	Annual	Non_invasive	Non_dominant	NA	NA	NA	NO-S105	NA	NA	NO-S106	NA	NA	NO-S098,S077	NA	NA	NA	NA	NA	NA	NA	NA	NA	NA	NA	NA	NA	NA	NA	NA	NO-S100	NA
3_Angiospermae_Dicotyledoneae	Brassicaceae	Braya	Braya_humilis	Torularia humilis	YES[S000]	Perennial	Non_invasive	Non_dominant	NA	NA	NA	S105	NA	NA	NA	NA	NA	NA	NA	NA	NA	NA	NA	NA	NA	NA	NA	S100	NA	NA	NA	NA	NA	NA	NA	NA
3_Angiospermae_Dicotyledoneae	Melastomataceae	Bredia	Bredia_sinensis	Bredia sinensis	NO	Shrub	Non_invasive	Non_dominant	NA	NA	NA	NA	NA	NO-S102	NA	NA	NA	NA	NA	NA	NA	NA	NA	NA	NA	NA	NA	NA	NA	NA	NA	NA	NA	NA	NA	NA
3_Angiospermae_Dicotyledoneae	Phyllanthaceae	Breynia	Breynia_fruticosa	Breynia fruticosa	NO	Shrub	Non_invasive	Non_dominant	NA	NA	NA	NA	NA	NA	NA	NA	NA	NA	NA	NA	NA	NA	NA	NA	NA	NA	NA	NA	NA	NA	NA	NA	NA	NA	NA	NA
3_Angiospermae_Dicotyledoneae	Moraceae	Broussonetia	Broussonetia_kaempferi	Broussonetia kaempferi	YES[S000]	Shrub	Non_invasive	Non_dominant	NA	NA	NA	NA	NA	NA	NA	NA	NA	NA	NA	NA	NA	NA	NA	NA	NA	NA	NA	NA	NA	NA	NA	NA	NA	NA	NA	S094
3_Angiospermae_Dicotyledoneae	Moraceae	Broussonetia	Broussonetia_kaempferi_var._australis	Broussonetia kaempferi var. australis/Broussonetia kaempferi	NO	Shrub	Non_invasive	Non_dominant	NA	NA	NA	NA	NA	NA	NA	NA	NA	NA	NA	NA	NA	NA	NA	NA	NA	NA	NA	NA	NA	NA	NA	NA	NA	NA	NA	NA
3_Angiospermae_Dicotyledoneae	Moraceae	Broussonetia	Broussonetia_kazinoki	Broussonetia kazinoki	YES[S000]	Shrub	Non_invasive	Non_dominant	NA	NA	NA	NA	NA	NA	NA	NA	NA	NA	NA	NA	NA	NA	S100	NA	NA	NA	NA	NA	NA	NA	NA	NA	NA	NA	NA	NA
3_Angiospermae_Dicotyledoneae	Moraceae	Broussonetia	Broussonetia_papyrifera	Broussonetia papyrifera(papyifera)	YES[S000]	Tree	Non_invasive	Dominant	NA	NA	NA	NA	NA	NA	NA	NA	Dominant[S112]	S098,S089,S077	NA	S092	NA	NA	S100	NA	S097	NA	NA	NA	S100	NA	S033	NA	NA	NA	NA	NA
3_Angiospermae_Dicotyledoneae	Rhizophoraceae	Bruguiera	Bruguiera_gymnorhiza	Bruguiera gymnorhiza	YES[S000]	Tree	Non_invasive	Dominant	NA	NA	NA	NA	NA	NA	NA	NA	NA	NA	NA	NA	NA	NA	NA	NA	NA	NA	NA	NA	NA	NA	NA	NA	NA	NA	NA	Dominant[S094]
3_Angiospermae_Dicotyledoneae	Scrophulariaceae	Buddleja	Buddleja_albiflora	Buddleja albiflora	YES[S000]	Shrub	Non_invasive	Non_dominant	NA	NA	NA	NA	NA	NA	NA	NA	NA	NA	NA	NA	NA	NA	NA	NA	NA	NA	NA	NA	NA	NA	NA	NA	NA	NA	NA	NA
3_Angiospermae_Dicotyledoneae	Scrophulariaceae	Buddleja	Buddleja_asiatica	Buddleja asiatica	YES[S000]	Shrub	Non_invasive	Non_dominant	NA	NA	NA	NA	NA	NA	NA	NA	NA	NA	NA	NA	NA	NA	NA	NA	NA	NA	NA	NA	NA	NA	NA	NA	NA	NA	NA	NA
3_Angiospermae_Dicotyledoneae	Scrophulariaceae	Buddleja	Buddleja_davidii	Buddleja davidii	YES[S000]	Shrub	Non_invasive	Non_dominant	NA	NA	NA	NA	NA	NA	S106	NA	NA	NA	NA	NA	NA	NA	NA	NA	NA	NA	NA	NA	NA	NA	NA	NA	NA	NA	NA	NA
3_Angiospermae_Dicotyledoneae	Scrophulariaceae	Buddleja	Buddleja_forrestii	Buddleja forrestii	NO	Shrub	Non_invasive	Non_dominant	NA	NA	NA	NA	NA	NA	NO-S100	NA	NA	NA	NA	NA	NA	NA	NA	NA	NA	NA	NA	NA	NA	NA	NA	NA	NA	NA	NA	NA
3_Angiospermae_Dicotyledoneae	Scrophulariaceae	Buddleja	Buddleja_lindleyana	Buddleja lindleyana	YES[S000]	Shrub	Non_invasive	Non_dominant	NA	NA	NA	NA	NA	NA	NA	S095	NA	NA	NA	NA	NA	NA	NA	NA	NA	NA	NA	NA	NA	NA	S033	NA	NA	S104	NA	NA
3_Angiospermae_Dicotyledoneae	Scrophulariaceae	Buddleja	Buddleja_macrostachya	Buddleja macrostachya	NO	Shrub	Non_invasive	Non_dominant	NA	NA	NA	NA	NA	NA	NO-S106	NA	NA	NA	NA	NA	NA	NA	NA	NA	NA	NA	NA	NA	NA	NA	NA	NA	NA	NA	NA	NA
3_Angiospermae_Dicotyledoneae	Scrophulariaceae	Buddleja	Buddleja_officinalis	Buddleja officinalis	YES[S000]	Shrub	Non_invasive	Non_dominant	NA	NA	NA	NA	NA	NA	NA	S095	NA	NA	NA	NA	NA	NA	NA	NA	NA	NA	NA	NA	NA	NA	S033	NA	NA	NA	NA	NA
3_Angiospermae_Dicotyledoneae	Boraginaceae	Buglossoides	Buglossoides_arvensis	Lithospermum arvense	YES[S000]	Annual	Non_invasive	Non_dominant	NA	NA	NA	NA	NA	NA	NA	NA	NA	S098,S077	NA	NA	NA	S100,S111	NA	NA	NA	NA	NA	NA	S100	NA	NA	NA	NA	NA	S100	NA
3_Angiospermae_Dicotyledoneae	Brassicaceae	Bunias	Bunias_cochlearioides	Bunias cochlearioides	NO	Annual	Non_invasive	Non_dominant	NO-S100	NA	NA	NA	NA	NA	NA	NA	NA	NA	NA	NA	NA	NA	NA	NA	NA	NA	NA	NA	NA	NA	NA	NO-S100	NA	NA	NA	NA
3_Angiospermae_Dicotyledoneae	Apiaceae	Bupleurum	Bupleurum_candollei	Bupleurum candollei	YES[S000]	Perennial	Non_invasive	Non_dominant	NA	NA	NA	NA	NA	NA	S106	NA	NA	NA	NA	NA	NA	NA	NA	NA	NA	NA	NA	NA	NA	NA	NA	NA	NA	NA	NA	NA
3_Angiospermae_Dicotyledoneae	Apiaceae	Bupleurum	Bupleurum_chaishoui	Bupleurum chaishoui	NO	Perennial	Non_invasive	Non_dominant	NA	NO-S100	NA	NA	NA	NA	NA	NA	NA	NA	NA	NA	NA	NA	NA	NA	NA	NA	NA	NA	NA	NA	NA	NA	NA	NA	NA	NA
3_Angiospermae_Dicotyledoneae	Apiaceae	Bupleurum	Bupleurum_chinense	Bupleurum chinense	YES[S000]	Perennial	Non_invasive	Non_dominant	NA	S096	NA	NA	NA	NA	NA	NA	NA	NA	NA	NA	NA	NA	NA	NA	NA	NA	NA	NA	S083,S100	NA	NA	S100	NA	NA	NA	NA
3_Angiospermae_Dicotyledoneae	Apiaceae	Bupleurum	Bupleurum_commelynoideum	Bupleurum commelynoideum	NO	Perennial	Non_invasive	Non_dominant	NA	NA	NA	NO-S100,S105	NA	NA	NA	NA	NA	NA	NA	NA	NA	NA	NA	NA	NA	NA	NA	NA	NA	NA	NA	NA	NA	NA	NA	NA
3_Angiospermae_Dicotyledoneae	Apiaceae	Bupleurum	Bupleurum_densiflorum	Bupleurum densiflorum	NO	Perennial	Non_invasive	Non_dominant	NA	NA	NA	NA	NA	NA	NA	NA	NA	NA	NA	NA	NA	NA	NA	NO-S100	NA	NA	NA	NA	NA	NA	NA	NA	NA	NA	NA	NA
3_Angiospermae_Dicotyledoneae	Apiaceae	Bupleurum	Bupleurum_gracillimum	Bupleurum gracillimum	NO	Perennial	Non_invasive	Non_dominant	NA	NA	NA	NA	NA	NA	NO-S106	NA	NA	NA	NA	NA	NA	NA	NA	NA	NA	NA	NA	NA	NA	NA	NA	NA	NA	NA	NA	NA
3_Angiospermae_Dicotyledoneae	Apiaceae	Bupleurum	Bupleurum_longicaule_var._amplexicaule	Bupleurum longicaule var. amplexicaule	NO	Annual	Non_invasive	Non_dominant	NA	NA	NA	NA	NA	NA	NO-S106	NA	NA	NA	NA	NA	NA	NA	NA	NA	NA	NA	NA	NA	NA	NA	NA	NA	NA	NA	NA	NA
3_Angiospermae_Dicotyledoneae	Apiaceae	Bupleurum	Bupleurum_longicaule_var._franchetii	Bupleurum longicaule var. franchetii	NO	Perennial	Non_invasive	Non_dominant	NA	NA	NA	NO-S105	NA	NA	NA	NA	NA	NA	NA	NA	NA	NA	NA	NA	NA	NA	NA	NA	NA	NA	NA	NA	NA	NA	NA	NA
3_Angiospermae_Dicotyledoneae	Apiaceae	Bupleurum	Bupleurum_longicaule_var._giraldii	Bupleurum longicaule var. giraldii	NO	Perennial	Non_invasive	Non_dominant	NA	NA	NA	NA	NA	NA	NA	NA	NA	NA	NA	NA	NA	NA	NA	NA	NA	NA	NA	NA	NA	NA	NA	NA	NA	NA	NA	NA
3_Angiospermae_Dicotyledoneae	Apiaceae	Bupleurum	Bupleurum_longiradiatum	Bupleurum longiradiatum	YES[S000]	Perennial	Non_invasive	Non_dominant	NA	NA	NA	NA	NA	NA	NA	NA	NA	NA	NA	NA	NA	NA	NA	NA	NA	NA	NA	NA	NA	NA	NA	S100	NA	NA	NA	NA
3_Angiospermae_Dicotyledoneae	Apiaceae	Bupleurum	Bupleurum_pusillum	Bupleurum pusillum	NO	Perennial	Non_invasive	Non_dominant	NA	NA	NA	NA	NA	NA	NA	NA	NA	NA	NA	NA	NA	NA	NA	NO-S100	NA	NA	NA	NA	NA	NA	NA	NA	NA	NA	NA	NA
3_Angiospermae_Dicotyledoneae	Apiaceae	Bupleurum	Bupleurum_rockii	Bupleurum rockii	NO	Perennial	Non_invasive	Non_dominant	NA	NA	NA	NA	NA	NA	NO-S106	NA	NA	NA	NA	NA	NA	NA	NA	NA	NA	NA	NA	NO-S100	NA	NA	NA	NA	NA	NA	NA	NA
3_Angiospermae_Dicotyledoneae	Apiaceae	Bupleurum	Bupleurum_scorzonerifolium	Bupleurum scorzonerifolium	YES[S000]	Perennial	Non_invasive	Non_dominant	S100	S096,S100	NA	NA	NA	NA	NA	NA	NA	NA	NA	NA	NA	NA	NA	NA	NA	NA	NA	NA	S100	NA	NA	NA	NA	NA	NA	NA
3_Angiospermae_Dicotyledoneae	Apiaceae	Bupleurum	Bupleurum_sibiricum	Bupleurum sibiricum	NO	Perennial	Non_invasive	Non_dominant	NA	NA	NA	NA	NA	NA	NA	NA	NA	NA	NA	NA	NA	NA	NA	NA	NA	NO-S100,S091	NA	NA	NA	NA	NA	NA	NA	NA	NA	NA
3_Angiospermae_Dicotyledoneae	Apiaceae	Bupleurum	Bupleurum_smithii_var._parvifolium	Bupleurum smithii var. parvifolium	NO	Perennial	Non_invasive	Non_dominant	NA	NA	NA	NA	NA	NA	NA	NA	NA	NA	NA	NA	NA	NA	NA	NA	NA	NA	NA	NA	NA	NA	NA	NA	NA	NA	NA	NA
3_Angiospermae_Dicotyledoneae	Apiaceae	Bupleurum	Bupleurum_triradiatum	Bupleurum triradiatum	NO	Perennial	Non_invasive	Non_dominant	NA	NA	NA	NA	NA	NA	NA	NA	NA	NA	NA	NA	NA	NA	NA	NA	NA	NA	NA	NA	NA	NA	NA	NA	NA	NA	NA	NA
3_Angiospermae_Dicotyledoneae	Apiaceae	Bupleurum	Bupleurum_yunnanense	Bupleurum yunnanense	NO	Perennial	Non_invasive	Non_dominant	NA	NA	NA	NA	NA	NA	NO-S106	NA	NA	NA	NA	NA	NA	NA	NA	NA	NA	NA	NA	NA	NA	NA	NA	NA	NA	NA	NA	NA
3_Angiospermae_Dicotyledoneae	Buxaceae	Buxus	Buxus_bodinieri	Buxus bodinieri	YES[S000]	Shrub	Non_invasive	Non_dominant	NA	NA	NA	NA	NA	NA	NA	NA	NA	S098,S077	NA	NA	NA	NA	NA	NA	NA	NA	NA	NA	S100	NA	S033	NA	NA	NA	NA	NA
3_Angiospermae_Dicotyledoneae	Buxaceae	Buxus	Buxus_ichangensis	Buxus ichangensis	NO	Shrub	Non_invasive	Non_dominant	NA	NA	NA	NA	NA	NA	NA	NA	NA	NA	NA	NA	NA	NA	NA	NA	NA	NA	NA	NA	NA	NA	NA	NA	NA	NA	NA	NA
3_Angiospermae_Dicotyledoneae	Buxaceae	Buxus	Buxus_megistophylla	Buxus megistophylla	YES[S000]	Shrub	Non_invasive	Non_dominant	NA	NA	NA	NA	NA	NA	NA	NA	NA	S089,S077	NA	NA	NA	NA	NA	NA	NA	NA	NA	NA	NA	NA	S033	NA	NA	NA	NA	NA
3_Angiospermae_Dicotyledoneae	Buxaceae	Buxus	Buxus_sempervirens	Buxus sempervirens	YES[S000]	Shrub	Non_invasive	Non_dominant	NA	NA	NA	NA	NA	NA	NA	NA	NA	NA	NA	NA	NA	NA	NA	NA	NA	NA	NA	NA	NA	NA	S033	NA	NA	NA	NA	NA
3_Angiospermae_Dicotyledoneae	Buxaceae	Buxus	Buxus_sinica	Buxus sinica	YES[S000]	Shrub	Non_invasive	Non_dominant	NA	NA	NA	NA	NA	NA	NA	S095	S112	S098,S077	S084,S100	S092	NA	NA	S100	NA	NA	NA	NA	NA	S083,S100	NA	NA	NA	NA	NA	NA	NA
3_Angiospermae_Dicotyledoneae	Buxaceae	Buxus	Buxus_sinica_var._aemulans	Buxus sinica var. aemulans	NO	Shrub	Non_invasive	Non_dominant	NA	NA	NA	NA	NA	NA	NA	NA	NA	NA	NA	NA	NA	NA	NO-S100	NO-S100	NA	NA	NA	NA	NA	NA	NA	NA	NA	NA	NA	NA
3_Angiospermae_Dicotyledoneae	Buxaceae	Buxus	Buxus_sinica_var._parvifolia	Buxus sinica var. parvifolia	NO	Shrub	Non_invasive	Non_dominant	NA	NA	NA	NA	NA	NA	NA	NA	NA	NO-S077	NA	NA	NA	NA	NA	NA	NA	NA	NA	NA	NA	NA	NO-S033	NA	NA	NA	NA	NA
3_Angiospermae_Dicotyledoneae	Cabombaceae	Cabomba	Cabomba_caroliniana	Cabomba caroliniana	YES[FOC,S112]	Perennial	Invasive-[R1-R7,R8,R9,R10]	Non_dominant	NA	NA	NA	NA	NA	NA	NA	S119	S112	NA	NA	NA	NA	NA	NA	S043,S044,S045,S048	S097	NA	NA	NA	S079,S081,S100,S101	NA	NA	NA	NA	NA	NA	NA
3_Angiospermae_Dicotyledoneae	Fabaceae	Caesalpinia	Caesalpinia_decapetala	Caesalpinia decapetala	YES[S000]	Liana	Non_invasive	Non_dominant	NA	NA	NA	NA	NA	NA	NA	NA	NA	NA	NA	S092	NA	NA	S100	S100	NA	NA	NA	NA	NA	NA	S034	NA	NA	NA	NA	NA
3_Angiospermae_Dicotyledoneae	Fabaceae	Callerya	Callerya_championii	Millettia championii	NO	Liana	Non_invasive	Non_dominant	NA	NA	NA	NA	NA	NA	NA	NA	NA	NA	NA	NA	NA	NA	NA	NA	NA	NA	NA	NA	NA	NA	NA	NA	NA	NA	NA	NA
3_Angiospermae_Dicotyledoneae	Fabaceae	Callerya	Callerya_dielsiana	Millettia dielsiana	YES[S000]	Shrub	Non_invasive	Non_dominant	NA	NA	NA	NA	NA	S102	NA	NA	NA	NA	NA	NA	NA	NA	NA	NA	NA	S100,S103,S091	NA	NA	NA	NA	NA	NA	NA	NA	NA	NA
3_Angiospermae_Dicotyledoneae	Fabaceae	Callerya	Callerya_reticulata	Millettia reticulata	YES[S000]	Liana	Non_invasive	Non_dominant	NA	NA	NA	NA	NA	NA	NA	NA	NA	NA	NA	NA	NA	NA	NA	NA	NA	S103	NA	NA	NA	NA	S033	NA	NA	NA	NA	NA
3_Angiospermae_Dicotyledoneae	Fabaceae	Callerya	Callerya_tsui	Millettia tsui	NO	Liana	Non_invasive	Non_dominant	NA	NA	NA	NA	NA	NA	NA	NA	NA	NA	NA	NA	NA	NA	NA	NA	NA	NA	NA	NO-S100	NA	NA	NA	NA	NA	NA	NA	NA
3_Angiospermae_Dicotyledoneae	Fabaceae	Calliandra	Calliandra_haematocephala	Calliandra haematocephala	NO	Shrub	Non_invasive	Non_dominant	NA	NA	NA	NA	NA	NA	NA	NA	NA	NA	NA	NA	NA	NA	NA	NA	NA	NA	NA	NA	NA	NA	NO-S033	NA	NA	NA	NA	NA
3_Angiospermae_Dicotyledoneae	Lamiaceae	Callicarpa	Callicarpa_bodinieri	Callicarpa bodinieri	YES[S000]	Shrub	Non_invasive	Non_dominant	NA	NA	NA	NA	NA	NA	NA	NA	NA	NA	NA	NA	NA	NA	NA	NA	NA	NA	NA	NA	NA	NA	NA	NA	NA	NA	NA	NA
3_Angiospermae_Dicotyledoneae	Lamiaceae	Callicarpa	Callicarpa_dichotoma	Callicarpa dichotoma	YES[S000]	Shrub	Non_invasive	Non_dominant	NA	NA	NA	NA	NA	NA	NA	NA	NA	NA	NA	NA	NA	NA	NA	NA	NA	删除-S091	NA	NA	S100	NA	NA	NA	NA	NA	NA	NA
3_Angiospermae_Dicotyledoneae	Lamiaceae	Callicarpa	Callicarpa_japonica	Callicarpa japonica	NO	Shrub	Non_invasive	Non_dominant	NA	NA	NA	NA	NA	NO-S102	NA	NA	NA	NA	NA	NA	NA	NA	NA	NA	NA	NA	NA	NA	NA	NA	NA	NA	NA	NA	NA	NA
3_Angiospermae_Dicotyledoneae	Lamiaceae	Callicarpa	Callicarpa_kochiana	Callicarpa kochiana	NO	Shrub	Non_invasive	Non_dominant	NA	NA	NA	NA	NA	NA	NA	NA	NA	NA	NA	NA	NA	NA	NA	NA	NA	NA	NA	NA	NA	NA	NA	NA	NA	NA	NA	NA
3_Angiospermae_Dicotyledoneae	Polygonaceae	Calligonum	Calligonum_mongolicum	Calligonum mongolicum	NO	Shrub	Non_invasive	Non_dominant	NA	NA	NA	NA	NA	NA	NA	NA	NA	NA	NA	NA	NO-S114,S115];S116	NA	NA	NA	NA	NA	NA	NA	NA	NA	NA	NA	NA	NA	NA	NA
3_Angiospermae_Dicotyledoneae	Myrtaceae	Callistemon	Callistemon_rigidus	Callistemon rigidus	NO	Tree	Non_invasive	Non_dominant	NA	NA	NA	NA	NA	NA	NA	NA	NA	NA	NA	NA	NA	NA	NA	NA	NA	NA	NA	NA	NA	NA	NO-S033	NA	NA	NA	NA	NA
3_Angiospermae_Dicotyledoneae	Plantaginaceae	Callitriche	Callitriche_fehmedianii	Callitriche fehmedianii	YES[FOC]	Annual	Non_invasive	Non_dominant	NA	NA	NA	NA	NA	NA	S106	NA	NA	NA	NA	NA	NA	NA	NA	NA	NA	NA	NA	NA	NA	NA	NA	NA	NA	NA	NA	NA
3_Angiospermae_Dicotyledoneae	Plantaginaceae	Callitriche	Callitriche_hermaphroditica	Callitriche hermaphroditica	YES[FOC]	Annual	Non_invasive	Non_dominant	S100	NA	NA	NA	NA	NA	NA	NA	NA	NA	NA	NA	NA	NA	NA	NA	NA	NA	NA	NA	NA	NA	NA	NA	NA	NA	NA	NA
3_Angiospermae_Dicotyledoneae	Plantaginaceae	Callitriche	Callitriche_palustris	Callitriche palustris/Callitriche stagnalis	YES[S000]	Annual	Non_invasive	Non_dominant	NA	NA	NA	S037],S105	NA	S102	S026],S106	NA	NA	NA	NA	S092,S100	NA	NA	S100	NA	S097	NA	S113	NA	NA	NA	S034	S100	NA	NA	NA	S094
3_Angiospermae_Dicotyledoneae	Ranunculaceae	Caltha	Caltha_natans	Caltha natans	YES[S000]	Perennial	Non_invasive	Non_dominant	NA	NA	NA	NA	NA	NA	NA	NA	NA	NA	NA	NA	NA	NA	NA	NA	NA	NA	S113	NA	NA	NA	NA	S100	NA	NA	NA	NA
3_Angiospermae_Dicotyledoneae	Ranunculaceae	Caltha	Caltha_palustris	Caltha palustris	YES[S000]	Perennial	Non_invasive	Non_dominant	S100	NA	NA	S105	S099	S102	S100	NA	NA	NA	NA	NA	NA	NA	NA	NA	NA	NA	S113	NA	NA	NA	NA	S100	NA	NA	NA	NA
3_Angiospermae_Dicotyledoneae	Ranunculaceae	Caltha	Caltha_palustris_var._barthei	Caltha palustris var. barthei	YES[S000]	Perennial	Non_invasive	Non_dominant	NA	NA	NA	NA	S099	NA	NA	NA	NA	NA	NA	NA	NA	NA	NA	NA	NA	NA	NA	NA	NA	NA	NA	NA	NA	NA	NA	NA
3_Angiospermae_Dicotyledoneae	Ranunculaceae	Caltha	Caltha_palustris_var._sibirica	Caltha palustris var. sibirica	NO	Perennial	Non_invasive	Non_dominant	NA	NA	NA	NA	NA	NA	NA	NA	NA	NA	NA	NA	NA	NA	NA	NA	NA	NA	NA	NA	NA	NA	NA	NA	NA	NA	NA	NA
3_Angiospermae_Dicotyledoneae	Ranunculaceae	Caltha	Caltha_scaposa	Caltha scaposa	YES[S000]	Perennial	Non_invasive	Dominant	NA	NA	NA	S038,S039,S041,S105	S099	NA	NA	NA	NA	NA	NA	NA	NA	NA	NA	S100,S043,S044	Dominant[S071,S074,S097];S075	S053,S103,S091	Dominant[S113]	NA	Dominant[S082,S101],S100,S083,S075,S080,S081	S030];S029,S032;S120	NA	NA	NA	NA	NA	NA
3_Angiospermae_Dicotyledoneae	Convolvulaceae	Calystegia	Calystegia_hederacea	Calystegia hederacea	YES[S000]	Annual	Non_invasive	Non_dominant	S100	S096,S100	NA	NA	NA	NA	NA	NA	S112	S098,S089,S077	S100	S065,S066,S092	NA	S100,S111	NA	NA	NA	NA	NA	NA	S100	NA	S033,S034	S100	NA	NA	S100	NA
3_Angiospermae_Dicotyledoneae	Convolvulaceae	Calystegia	Calystegia_pellita	Calystegia pellita	NO	Perennial	Non_invasive	Non_dominant	NO-S002,S100	NO-S096,S100	NA	NA	NA	NA	NA	NA	NA	NA	NO-S100	NA	NA	NO-S111	NA	NO-S100	NA	NA	NA	NA	NO-S100	NA	NA	NA	NA	NA	NA	NA
3_Angiospermae_Dicotyledoneae	Convolvulaceae	Calystegia	Calystegia_pellita_subsp._longifolia	Calystegia pellita subsp. longifolia	NO	Perennial	Non_invasive	Non_dominant	NA	NA	NA	NA	NA	NA	NA	NA	NA	NA	NA	NA	NA	NO-S100	NA	NA	NA	NA	NA	NA	NA	NA	NA	NA	NA	NA	NA	NA
3_Angiospermae_Dicotyledoneae	Convolvulaceae	Calystegia	Calystegia_pubescens	Calystegia japonica	YES[S000]	Perennial	Non_invasive	Non_dominant	NA	S096	NA	NA	NA	NA	NA	NA	NA	NA	NA	NA	NA	NA	NA	NA	NA	NA	NA	NA	NA	NA	NA	NA	NA	NA	NA	NA
3_Angiospermae_Dicotyledoneae	Convolvulaceae	Calystegia	Calystegia_sepium	Calystegia sepium	YES[S000]	Perennial	Non_invasive	Non_dominant	NA	NA	NA	NA	NA	NA	NA	S095	NA	S098,S077	NA	NA	NA	NA	NA	NA	NA	NA	NA	NA	NA	NA	S034	NA	NA	NA	NA	NA
3_Angiospermae_Dicotyledoneae	Convolvulaceae	Calystegia	Calystegia_sepium_subsp._spectabilis	Calystegia dahurica	YES[S000]	Perennial	Non_invasive	Non_dominant	NA	NA	NA	NA	NA	NA	NA	NA	NA	NA	NA	NA	NA	NA	NA	NA	NA	NA	NA	NA	NA	NA	NA	S100	NA	NA	NA	NA
3_Angiospermae_Dicotyledoneae	Convolvulaceae	Calystegia	Calystegia_soldanella	Calystegia soldanella	YES[S000]	Perennial	Non_invasive	Non_dominant	NA	NA	NA	NA	NA	NA	NA	NA	NA	S098,S089,S077]	S084,S100	NA	NA	NA	NA	NA	NA	S052,S062,S100,S103,S091	NA	NA	NA	NA	NA	NA	NA	NA	NA	NA
3_Angiospermae_Dicotyledoneae	Theaceae	Camellia	Camellia_caudata	Camellia caudata	NO	Shrub	Non_invasive	Non_dominant	NA	NA	NA	NA	NA	NA	NA	NA	NA	NA	NA	NA	NA	NA	NA	NA	NA	NA	NA	NA	NA	NA	NA	NA	NA	NA	NA	NA
3_Angiospermae_Dicotyledoneae	Theaceae	Camellia	Camellia_chekiangoleosa	Camellia lucidissima	NO	Shrub	Non_invasive	Non_dominant	NA	NA	NA	NA	NA	NO-S102	NA	NA	NA	NA	NA	NA	NA	NA	NA	NA	NA	NA	NA	NA	NA	NA	NA	NA	NA	NA	NA	NA
3_Angiospermae_Dicotyledoneae	Theaceae	Camellia	Camellia_cordifolia	Camellia cordifolia	NO	Shrub	Non_invasive	Non_dominant	NA	NA	NA	NA	NA	NA	NA	NA	NA	NA	NA	NA	NA	NA	NO-S100	NO-S100	NA	NA	NA	NA	NA	NA	NA	NA	NA	NA	NA	NA
3_Angiospermae_Dicotyledoneae	Theaceae	Camellia	Camellia_euryoides_var._nokoensis	Camellia euryoides var. nokoensis	NO	Shrub	Non_invasive	Non_dominant	NA	NA	NA	NA	NA	NA	NA	NA	NA	NA	NA	NA	NA	NA	NA	NA	NA	NA	NA	NA	NA	NA	NA	NA	NA	NA	NA	NA
3_Angiospermae_Dicotyledoneae	Theaceae	Camellia	Camellia_fraterna	Camellia fraterna	NO	Shrub	Non_invasive	Non_dominant	NA	NA	NA	NA	NA	NA	NA	NA	NA	NA	NA	NA	NA	NA	NA	NA	NA	NA	NA	NO-S100	NA	NA	NA	NA	NA	NA	NA	NA
3_Angiospermae_Dicotyledoneae	Theaceae	Camellia	Camellia_japonica	Camellia japonica	NO	Shrub	Non_invasive	Non_dominant	NA	NA	NA	NA	NA	NA	NA	NA	NO-S112	NO-S098	NA	NA	NA	NA	NA	NA	NA	NA	NA	NA	NA	NA	NO-S033	NA	NA	NA	NA	NA
3_Angiospermae_Dicotyledoneae	Theaceae	Camellia	Camellia_oleifera	Camellia oleifera	NO	Shrub	Non_invasive	Non_dominant	NA	NA	NA	NA	NA	NA	NA	NA	NA	NA	NA	NA	NA	NA	NA	NA	NA	NA	NA	NO-S100	NA	NA	NA	NA	NA	NA	NA	NA
3_Angiospermae_Dicotyledoneae	Theaceae	Camellia	Camellia_sasanqua	Camellia sasanqua	NO	Tree	Non_invasive	Non_dominant	NA	NA	NA	NA	NA	NA	NA	NA	NO-S112	NA	NA	NA	NA	NA	NA	NA	NA	NA	NA	NA	NA	NA	NA	NA	NA	NA	NA	NA
3_Angiospermae_Dicotyledoneae	Theaceae	Camellia	Camellia_sinensis	Camellia sinensis	NO	Shrub	Non_invasive	Non_dominant	NA	NA	NA	NA	NA	NA	NA	NA	NA	NA	NA	NA	NA	NA	NA	NA	NA	NA	NA	NA	NA	NA	NO-S033	NA	NA	NA	NA	NA
3_Angiospermae_Dicotyledoneae	Campanulaceae	Campanula	Campanula_aristata	Campanula aristata	NO	Perennial	Non_invasive	Non_dominant	NA	NA	NA	NO-S105	NA	NA	NA	NA	NA	NA	NA	NA	NA	NA	NA	NA	NA	NA	NA	NA	NA	NA	NA	NA	NA	NA	NA	NA
3_Angiospermae_Dicotyledoneae	Campanulaceae	Campanula	Campanula_chinensis	Campanula chinensis	NO	Perennial	Non_invasive	Non_dominant	NA	NA	NA	NA	NA	NA	NO-S106	NA	NA	NA	NA	NA	NA	NA	NA	NA	NA	NA	NA	NA	NA	NA	NA	NA	NA	NA	NA	NA
3_Angiospermae_Dicotyledoneae	Campanulaceae	Campanula	Campanula_dimorphantha	Campanula canescens	NO	Annual	Non_invasive	Non_dominant	NA	NA	NA	NA	NA	NA	NA	NA	NA	NA	NA	NA	NA	NA	NA	NA	NA	NA	NA	NA	NA	NA	NA	NA	NA	NA	NA	NA
3_Angiospermae_Dicotyledoneae	Campanulaceae	Campanula	Campanula_glomerata	Campanula glomerata	NO	Perennial	Non_invasive	Non_dominant	NA	NA	NA	NA	NA	NA	NA	NA	NA	NA	NA	NA	NA	NA	NA	NA	NA	NA	NA	NA	NA	NA	NA	NO-S100	NA	NA	NA	NA
3_Angiospermae_Dicotyledoneae	Campanulaceae	Campanula	Campanula_glomerata_subsp._Speciosa	Campanula glomerata subsp. Cephalotes	NO	Perennial	Non_invasive	Non_dominant	NA	NA	NA	NA	NA	NA	NA	NA	NA	NA	NA	NA	NA	NA	NA	NA	NA	NA	NO-S113	NA	NA	NA	NA	NA	NA	NA	NA	NA
3_Angiospermae_Dicotyledoneae	Campanulaceae	Campanula	Campanula_pallida	Campanula pallida/Campanula colorata	YES[S000]	Perennial	Non_invasive	Non_dominant	NA	NA	NA	NA	NA	NA	S028,S106	NA	NA	NA	NA	NA	NA	NA	NA	NA	NA	NA	NA	NA	NA	NA	NA	NA	NA	NA	NA	NA
3_Angiospermae_Dicotyledoneae	Campanulaceae	Campanula	Campanula_punctata	Campanula puncatata	NO	Perennial	Non_invasive	Non_dominant	NA	NA	NA	NA	NA	NA	NA	NA	NA	NA	NA	NA	NA	NA	NA	NA	NA	NA	NA	NA	NA	NA	NA	NO-S100	NA	NA	NA	NA
3_Angiospermae_Dicotyledoneae	Campanulaceae	Campanumoea	Campanumoea_javanica_var._japonica	Campanumoea javanica var. japonica	NO	Perennial	Non_invasive	Non_dominant	NA	NA	NA	NA	NA	NA	NA	NA	NA	NA	NA	NA	NA	NA	NA	NA	NA	NA	NA	NA	NA	NA	NA	NA	NA	NA	NA	NA
3_Angiospermae_Dicotyledoneae	Bignoniaceae	Campsis	Campsis_grandiflora	Campsis grandiflora	NO	Liana	Non_invasive	Non_dominant	NA	NA	NA	NA	NA	NA	NA	NA	NA	NO-S098,S077	NA	NA	NA	NO-S100,S111	NO-S100	NA	NA	NA	NA	NA	NO-S100	NA	NA	NA	NA	NA	NA	NA
3_Angiospermae_Dicotyledoneae	Bignoniaceae	Campsis	Campsis_radicans	Campsis radicans	YES[S000]	Liana	Non_invasive	Non_dominant	NA	NA	NA	NA	NA	NA	NA	NA	S112	S098	NA	NA	NA	S111	NA	S043	NA	NA	NA	NA	NA	NA	NA	NA	NA	NA	NA	NA
3_Angiospermae_Dicotyledoneae	Nyssaceae	Camptotheca	Camptotheca_acuminata	Camptotheca acuminata	YES[S000]	Tree	Non_invasive	Non_dominant	NA	NA	NA	NA	NA	NA	NA	S095	NA	NA	NA	S092	NA	NA	S100	S100	NA	NA	NA	NA	NA	NA	S033	NA	NA	NA	NA	NA
3_Angiospermae_Dicotyledoneae	Fabaceae	Campylotropis	Campylotropis_macrocarpa	Campylotropis macrocarpa	NO	Shrub	Non_invasive	Non_dominant	NA	NA	NA	NA	NA	NA	NA	NA	NA	NA	NA	NA	NA	NA	NA	NA	NA	NA	NA	NA	NA	NA	NA	NA	NA	NA	NA	NA
3_Angiospermae_Dicotyledoneae	Fabaceae	Canavalia	Canavalia_gladiata	Canavalia gladiata	NO	Annual	Non_invasive	Non_dominant	NA	NA	NA	NA	NA	NA	NA	NA	NA	NA	NA	NA	NA	NA	NA	NA	NA	NA	NA	NA	NA	NA	NO-S033	NA	NA	NA	NA	NA
3_Angiospermae_Dicotyledoneae	Asteraceae	Cancrinia	Cancrinia_maximowiczii	Cancrinia maximowiczii	NO	Shrub	Non_invasive	Non_dominant	NA	NA	NA	NA	NA	NA	NA	NA	NA	NA	NA	NA	NA	NA	NA	NA	NA	NA	NA	NA	NA	NA	NA	NA	NA	NA	NA	NA
3_Angiospermae_Dicotyledoneae	Cannabaceae	Cannabis	Cannabis_sativa	Cannabis sativa	NO	Annual	Non_invasive	Non_dominant	NO-S003,S100	NO-S007,S096,S100	NA	NA	NA	NA	NA	NA	NA	NO-S098	NA	NA	NA	NA	NA	NA	NA	NA	NO-S113	NA	NA	NA	NO-S033,S034	NA	NA	NA	NA	NA
3_Angiospermae_Dicotyledoneae	Capparaceae	Capparis	Capparis_bodinieri	Capparis bodinieri	NO	Shrub	Non_invasive	Non_dominant	NA	NA	NA	NA	NA	NA	NA	NA	NA	NA	NA	NA	NA	NA	NA	NA	NO-S097	NA	NA	NA	NA	NA	NO-S033	NA	NA	NA	NA	NA
3_Angiospermae_Dicotyledoneae	Capparaceae	Capparis	Capparis_spinosa	Capparis spinosa	NO	Shrub	Non_invasive	Non_dominant	NA	NA	NA	NA	NA	NA	NA	NA	NA	NA	NA	NA	NA	NA	NA	NA	NA	NA	NA	NA	NA	NA	NA	NA	NA	NA	NA	NA
3_Angiospermae_Dicotyledoneae	Brassicaceae	Capsella	Capsella_bursa_pastoris	Capsella bursa-pastoris	YES[S000]	Annual	Non_invasive	Non_dominant	S002],S100	S096	S017	S100,S105	NA	NA	S106	NA	NA	S098,S089,S077	S100	S065,S066,S092	NA	S100,S111	S100	S044,S100	S097	NA	NA	NA	S100	NA	S034	S100	NA	NA	S100	S094
3_Angiospermae_Dicotyledoneae	Solanaceae	Capsicum	Capsicum_annuum	Capsicum annuum	NO	Shrub	Non_invasive	Non_dominant	NA	NA	NA	NA	NA	NA	NA	NA	NA	NO-S098	NO-S100	NA	NA	NO-S111	NA	NA	NO-S097	NO-S100,S091	NA	NA	NA	NA	NO-S033	NA	NA	NA	NO-S100	NA
3_Angiospermae_Dicotyledoneae	Solanaceae	Capsicum	Capsicum_annuum_var._conoides	Capsicum annuum var. conoides	NO	Shrub	Non_invasive	Non_dominant	NA	NA	NA	NA	NA	NA	NA	NA	NA	NO-S098	NA	NA	NA	NA	NA	NA	NA	NA	NA	NA	NA	NA	NA	NA	NA	NA	NA	NA
3_Angiospermae_Dicotyledoneae	Fabaceae	Caragana	Caragana_chumbica	Caragana chumbica	NO	Shrub	Non_invasive	Non_dominant	NA	NA	NA	NA	NA	NA	NA	NA	NA	NA	NA	NA	NA	NA	NA	NA	NA	NA	NA	NA	NA	NA	NA	NA	NA	NA	NA	NA
3_Angiospermae_Dicotyledoneae	Fabaceae	Caragana	Caragana_jubata	Caragana jubata	NO	Shrub	Non_invasive	Non_dominant	NA	NA	NA	NA	NA	NA	NA	NA	NA	NA	NA	NA	NA	NA	NA	NA	NA	NA	NA	NA	NA	NA	NA	NA	NA	NA	NA	NA
3_Angiospermae_Dicotyledoneae	Fabaceae	Caragana	Caragana_Korshinskii	Caragana Korshinskii	NO	Shrub	Non_invasive	Non_dominant	NA	NA	NA	NA	NA	NA	NA	NA	NA	NA	NA	NA	NA	NA	NA	NA	NA	NA	NA	NA	NA	NA	NA	NA	NA	NA	NA	NA
3_Angiospermae_Dicotyledoneae	Fabaceae	Caragana	Caragana_liouana	Caragana liouana	NO	Shrub	Non_invasive	Non_dominant	NA	NA	NA	NA	NA	NA	NA	NA	NA	NA	NA	NA	NA	NA	NA	NA	NA	NA	NA	NA	NA	NA	NA	NA	NA	NA	NA	NA
3_Angiospermae_Dicotyledoneae	Fabaceae	Caragana	Caragana_litwinowii	Caragana litwinowii	NO	Shrub	Non_invasive	Non_dominant	NA	NO-S096,S100	NA	NA	NA	NA	NA	NA	NA	NA	NA	NA	NA	NA	NA	NA	NA	NA	NA	NA	NA	NA	NA	NA	NA	NA	NA	NA
3_Angiospermae_Dicotyledoneae	Fabaceae	Caragana	Caragana_microphylla	Caragana microphylla	NO	Shrub	Non_invasive	Non_dominant	NA	NO-S096,S100	NA	NA	NA	NA	NA	NA	NA	NA	NA	NA	NA	NA	NA	NA	NA	NA	NA	NA	NO-S100	NA	NA	NA	NO-S025	NA	NA	NA
3_Angiospermae_Dicotyledoneae	Fabaceae	Caragana	Caragana_pygmaea	Caragana pygmaea	NO	Shrub	Non_invasive	Non_dominant	NA	NA	NA	NA	NA	NA	NA	NA	NA	NA	NA	NA	NA	NA	NA	NA	NA	NA	NA	NA	NA	NA	NA	NA	NA	NA	NA	NA
3_Angiospermae_Dicotyledoneae	Fabaceae	Caragana	Caragana_sinica	Caragana sinica	NO	Shrub	Non_invasive	Non_dominant	NA	NA	NA	NA	NA	NA	NA	NA	NA	NA	NA	NA	NA	NO-S100,S111	NO-S100	NA	NA	NA	NA	NA	NA	NA	NA	NA	NA	NA	NA	NA
3_Angiospermae_Dicotyledoneae	Fabaceae	Caragana	Caragana_stenophylla	Caragana stenophylla	NO	Shrub	Non_invasive	Non_dominant	NA	NO-S096	NA	NA	NA	NA	NA	NA	NA	NA	NA	NA	NA	NA	NA	NA	NA	NA	NA	NA	NA	NA	NA	NA	NA	NA	NA	NA
3_Angiospermae_Dicotyledoneae	Fabaceae	Caragana	Caragana_versicolor	Caragana versicolor	NO	Shrub	Non_invasive	Non_dominant	NA	NA	NA	NO-S100,S105	NA	NA	NA	NA	NA	NA	NA	NA	NA	NA	NA	NA	NA	NA	NA	NA	NA	NA	NA	NA	NA	NA	NA	NA
3_Angiospermae_Dicotyledoneae	Brassicaceae	Cardamine	Cardamine_flexuosa	Cardamine flexuosa	YES[S000]	Annual	Non_invasive	Non_dominant	NA	NA	NA	NA	NA	NA	NA	NA	NA	S077	NA	NA	NA	NA	S100	NA	NA	NA	S113	NA	S080	NA	NA	NA	NA	S104	NA	NA
3_Angiospermae_Dicotyledoneae	Brassicaceae	Cardamine	Cardamine_gracilis	Cardamine gracilis	YES[FOC]	Perennial	Non_invasive	Non_dominant	NA	NA	NA	NA	NA	NA	NA	NA	NA	NA	NA	NA	NA	NA	NA	NA	NA	NA	NA	NA	NA	S120	NA	NA	NA	NA	NA	NA
3_Angiospermae_Dicotyledoneae	Brassicaceae	Cardamine	Cardamine_hirsuta	Cardamine hirsuta	YES[S000]	Annual	Non_invasive	Non_dominant	NA	NA	S017	NA	NA	NA	S106	NA	S112	S077	NA	S066	NA	NA	NA	NA	S097	NA	NA	NA	S083,S100	NA	S034	NA	NA	S104	NA	S094
3_Angiospermae_Dicotyledoneae	Brassicaceae	Cardamine	Cardamine_impatiens	Cardamine impatiens	YES[S000]	Perennial	Non_invasive	Non_dominant	NA	NA	NA	NA	S099	NA	NA	NA	NA	S077	NA	NA	NA	NA	S100	NA	NA	NA	NA	NA	NA	NA	NA	NA	NA	NA	NA	NA
3_Angiospermae_Dicotyledoneae	Brassicaceae	Cardamine	Cardamine_leucantha	Cardamine leucantha	YES[S000]	Perennial	Non_invasive	Non_dominant	NA	NA	NA	NA	NA	NA	NA	NA	NA	NA	NA	NA	NA	NA	NA	NA	NA	NA	NA	NA	NA	NA	S033	S100	NA	NA	NA	NA
3_Angiospermae_Dicotyledoneae	Brassicaceae	Cardamine	Cardamine_lyrata	Cardamine lyrata	YES[S000]	Perennial	Non_invasive	Non_dominant	NA	NA	NA	NA	NA	NA	NA	NA	NA	NA	NA	S065,S066,S067,S092,S100	NA	NA	S100	NO-S100	NA	NO-S100,S091	NA	NA	NA	NA	NA	S100	NA	NA	NA	NA
3_Angiospermae_Dicotyledoneae	Brassicaceae	Cardamine	Cardamine_macrophylla	Cardamine macrophylla	YES[S000]	Perennial	Non_invasive	Non_dominant	NA	NA	NA	NA	NA	NA	NA	NA	NA	NA	NA	NA	NA	S100,S111	NA	S100,S048	NA	NA	NA	NA	NA	NA	NA	NA	NA	NA	NA	NA
3_Angiospermae_Dicotyledoneae	Brassicaceae	Cardamine	Cardamine_multijuga	Cardamine multijuga	YES[FOC]	Perennial	Non_invasive	Non_dominant	NA	NA	NA	NA	NA	NA	NA	NA	NA	NA	NA	NA	NA	NA	NA	NA	NA	NA	NA	NA	NA	S120	NA	NA	NA	NA	NA	NA
3_Angiospermae_Dicotyledoneae	Brassicaceae	Cardamine	Cardamine_parviflora	Cardamine parviflora	YES[FOC]	Annual	Non_invasive	Non_dominant	S100	NA	NA	NA	NA	NA	NA	NA	NA	NA	NA	NA	NA	NA	NA	NA	NO-S097	NO-S100,S091	NA	NA	NO-S080,S081,S100,S101	NA	NA	S100	NA	NA	NA	NA
3_Angiospermae_Dicotyledoneae	Brassicaceae	Cardamine	Cardamine_prorepens	Cardamine prorepens	YES[FOC]	Perennial	Non_invasive	Non_dominant	NA	NA	NA	NA	NA	NA	NA	NA	NA	NA	NA	NA	NA	NA	NA	NA	NA	NA	NA	NO-S100	NA	NA	NA	S100	NA	NA	NA	NA
3_Angiospermae_Dicotyledoneae	Asteraceae	Carduus	Carduus_crispus	Carduus crispus	YES[S000]	Perennial	Non_invasive	Non_dominant	S100	NA	NA	NA	NA	NA	NA	NA	NA	NA	NA	NA	NA	NA	S100	NO-S100	NA	NA	NA	NA	NA	NA	NA	S100	NA	NA	S100	NA
3_Angiospermae_Dicotyledoneae	Asteraceae	Carduus	Carduus_nutans	Carduus nutans	YES[S000]	Perennial	Non_invasive	Non_dominant	NA	S096,S100	NA	S105	NA	NA	NA	NA	NA	NA	NA	NA	NA	NA	NA	NA	NA	NA	NA	NA	NA	NA	NA	NA	NA	NA	NA	NA
3_Angiospermae_Dicotyledoneae	Asteraceae	Carpesium	Carpesium_abrotanoides	Carpesium abrotanoides	YES[S000]	Perennial	Non_invasive	Non_dominant	S002	NA	NA	NA	NA	NA	NA	S095	NA	S098,S089,S077	NA	S092	NA	NA	NA	NA	NA	NA	NA	NA	NA	NA	NA	NA	NA	NA	S100	NA
3_Angiospermae_Dicotyledoneae	Asteraceae	Carpesium	Carpesium_cernuum	Carpesium cernuum	YES[S000]	Perennial	Non_invasive	Non_dominant	NA	NA	NA	NA	NA	NA	S106	NA	NA	NA	NA	NA	NA	NA	NA	NA	NA	NA	NA	NA	S100	NA	NA	NA	NA	NA	NA	NA
3_Angiospermae_Dicotyledoneae	Asteraceae	Carpesium	Carpesium_divaricatum	Carpesium divaricatum	YES[S000]	Perennial	Non_invasive	Non_dominant	NA	NA	NA	NA	NA	S102	NA	NA	NA	S098	NA	NA	NA	NA	NA	NA	NA	NA	NA	NA	NA	NA	NA	NA	NA	NA	NA	NA
3_Angiospermae_Dicotyledoneae	Apiaceae	Carum	Carum_buriaticum	Carum buriaticum	YES[S000]	Perennial	Non_invasive	Non_dominant	NA	NA	NA	NA	NA	NA	NA	NA	NA	NA	NA	NA	NA	NA	NA	NA	NA	S100,S103;S052],S091	NA	NA	S080,S100	NA	NA	NA	NA	NA	S100	NA
3_Angiospermae_Dicotyledoneae	Apiaceae	Carum	Carum_carvi	Carum carvi	YES[S000]	Perennial	Non_invasive	Non_dominant	NA	NA	NA	NA	NA	NA	S106	NA	NA	NA	NA	NA	NA	NA	NA	NA	NA	NA	NA	NA	NA	NA	NA	NA	NA	NA	NA	NA
3_Angiospermae_Dicotyledoneae	Lamiaceae	Caryopteris	Caryopteris_incana	Caryopteris incana	YES[S000]	Shrub	Non_invasive	Non_dominant	NA	NA	NA	NA	NA	NA	NA	NA	NA	NA	NA	NA	NA	NA	S100	S100	NA	NA	NA	NA	NA	NA	NA	NA	NA	NA	NA	NA
3_Angiospermae_Dicotyledoneae	Lamiaceae	Caryopteris	Caryopteris_mongholica	Caryopteris mongholica	NO	Shrub	Non_invasive	Non_dominant	NA	NA	NA	NA	NA	NA	NA	NA	NA	NA	NA	NA	NA	NA	NA	NA	NA	NA	NA	NA	NA	NA	NA	NA	NA	NA	NA	NA
3_Angiospermae_Dicotyledoneae	Lamiaceae	Caryopteris	Caryopteris_terniflora	Caryopteris terniflora	NO	Shrub	Non_invasive	Non_dominant	NA	NA	NA	NA	NA	NA	NA	NA	NA	NA	NA	NA	NA	NA	NA	NA	NA	NA	NA	NA	NA	NA	NA	NA	NA	NA	NA	NA
3_Angiospermae_Dicotyledoneae	Fagaceae	Castanea	Castanea_henryi	Castanea henryi	NO	Tree	Non_invasive	Non_dominant	NA	NA	NA	NA	NA	NA	NA	NA	NA	NA	NA	NA	NA	NA	NA	NA	NA	NA	NA	NA	NA	NA	NA	NA	NA	NA	NA	NA
3_Angiospermae_Dicotyledoneae	Fagaceae	Castanea	Castanea_mollissima	Castanea mollissima	YES[S000]	Tree	Non_invasive	Non_dominant	NA	NA	NA	NA	NA	NA	NA	NA	NA	NA	NA	NA	NA	NA	NA	NA	NA	S100,S091	NA	NA	S100	NA	S033	NA	NA	NA	NA	NA
3_Angiospermae_Dicotyledoneae	Fagaceae	Castanea	Castanea_seguinii	Castanea seguinii	YES[S000]	Tree	Non_invasive	Non_dominant	NA	NA	NA	NA	NA	NA	NA	NA	NA	NA	NA	NA	NA	NA	NA	NA	NA	NA	NA	NA	NA	NA	NA	NA	NA	NA	NA	NA
3_Angiospermae_Dicotyledoneae	Fagaceae	Castanopsis	Castanopsis_eyrei	Castanopsis eyrei	YES[S000]	Tree	Non_invasive	Non_dominant	NA	NA	NA	NA	NA	NA	NA	NA	NA	NA	NA	NA	NA	NA	NA	NA	NA	NA	NA	S100	NA	NA	NA	NA	NA	NA	NA	NA
3_Angiospermae_Dicotyledoneae	Fagaceae	Castanopsis	Castanopsis_fargesii	Castanopsis fargesii	YES[S000]	Tree	Non_invasive	Non_dominant	NA	NA	NA	NA	NA	NA	NA	NA	NA	NA	NA	NA	NA	NA	NA	NA	NA	NA	NA	NA	NA	NA	NA	NA	NA	NA	NA	NA
3_Angiospermae_Dicotyledoneae	Fagaceae	Castanopsis	Castanopsis_sclerophylla	Castanopsis sclerophylla	YES[S000]	Tree	Non_invasive	Non_dominant	NA	NA	NA	NA	NA	NA	NA	NA	NA	NA	NA	NA	NA	NA	NA	NA	NA	S100,S091	NA	NA	NA	NA	NA	NA	NA	NA	NA	NA
3_Angiospermae_Dicotyledoneae	Casuarinaceae	Casuarina	Casuarina_cunninghamiana	Casuarina cunninghamiana	NO	Tree	Non_invasive	Non_dominant	NA	NA	NA	NA	NA	NA	NA	NA	NA	NA	NA	NA	NA	NA	NA	NA	NA	NA	NA	NA	NA	NA	NA	NA	NA	NA	NA	NO-S094
3_Angiospermae_Dicotyledoneae	Casuarinaceae	Casuarina	Casuarina_equisetifolia	Casuarina equisetifolia	YES[S000]	Tree	Non_invasive	Non_dominant	NA	NA	NA	NA	NA	NA	NA	NA	NA	NA	NA	NA	NA	NA	NA	NA	NA	NA	NA	NA	NA	NA	S036	NA	NA	NA	NA	S094
3_Angiospermae_Dicotyledoneae	Bignoniaceae	Catalpa	Catalpa_bungei	Catalpa bungei	NO	Tree	Non_invasive	Non_dominant	NA	NA	NA	NA	NA	NA	NA	NA	NA	NA	NA	NA	NA	NA	NA	NA	NA	NA	NA	NA	NO-S100	NA	NA	NA	NA	NA	NA	NA
3_Angiospermae_Dicotyledoneae	Bignoniaceae	Catalpa	Catalpa_fargesii	Catalpa fargesii	NO	Tree	Non_invasive	Non_dominant	NA	NA	NA	NA	NA	NA	NA	NA	NA	NA	NA	NA	NA	NA	NA	NA	NA	NA	NA	NO-S100	NA	NA	NA	NA	NA	NA	NO-S100	NA
3_Angiospermae_Dicotyledoneae	Bignoniaceae	Catalpa	Catalpa_ovata	Catalpa ovata	NO	Tree	Non_invasive	Non_dominant	NA	NA	NA	NA	NA	NA	NA	NA	NA	NA	NA	NA	NA	NA	NA	NA	NA	NA	NA	NA	NA	NA	NA	NA	NA	NA	NA	NA
3_Angiospermae_Dicotyledoneae	Apocynaceae	Catharanthus	Catharanthus_roseus	Catharanthus roseus	NO	Perennial	Non_invasive	Non_dominant	NA	NA	NA	NA	NA	NA	NA	NA	NO-S112	NA	NA	NA	NA	NA	NA	NA	NA	NA	NA	NA	NA	NA	NO-S033	NA	NA	NA	NA	NA
3_Angiospermae_Dicotyledoneae	Brassicaceae	Catolobus	Catolobus_pendulus	Arabis pendula	YES[S000]	Perennial	Non_invasive	Non_dominant	S100	S096,S100	NA	NA	NA	NA	S106	NA	NA	NA	NA	NA	NA	NA	NA	NA	NA	NA	S113	NA	NA	NA	NA	NA	NA	NA	NA	NA
3_Angiospermae_Dicotyledoneae	Vitaceae	Cayratia	Cayratia_albifolia	Cayratia albifolia var. glabra	NO	Liana	Non_invasive	Non_dominant	NA	NA	NA	NA	NA	NO-S102	NA	NA	NA	NA	NA	NA	NA	NA	NA	NA	NA	NA	NA	NA	NA	NA	NA	NA	NA	NA	NA	NA
3_Angiospermae_Dicotyledoneae	Vitaceae	Cayratia	Cayratia_corniculata	Cayratia corniculata	NO	Liana	Non_invasive	Non_dominant	NA	NA	NA	NA	NA	NA	NA	NA	NA	NA	NA	NA	NA	NA	NA	NA	NA	NA	NA	NA	NA	NA	NA	NA	NA	NA	NA	NA
3_Angiospermae_Dicotyledoneae	Vitaceae	Cayratia	Cayratia_japonica	Cayratia japonica	YES[S000]	Liana	Non_invasive	Non_dominant	NA	NA	NA	NA	NA	S102	NA	NA	S112	S098,S089,S077	NA	S092	NA	NA	S100	S044	NA	S103	NA	NA	S081,S100,S101	NA	NA	NA	NA	NA	NA	NA
3_Angiospermae_Dicotyledoneae	Vitaceae	Cayratia	Cayratia_japonica_var._mollis	Cayratia japonica var. pubifolia	NO	Liana	Non_invasive	Non_dominant	NA	NA	NA	NA	NA	NA	NA	NA	NA	NA	NA	NA	NA	NA	NA	NA	NA	NA	NA	NA	NA	NA	NA	NA	NA	NA	NA	NA
3_Angiospermae_Dicotyledoneae	Vitaceae	Cayratia	Cayratia_japonica_var._pseudotrifolia	Cayratia japonica var. pseudotrifolia	NO	Liana	Non_invasive	Non_dominant	NA	NA	NA	NA	NA	NA	NA	NA	NA	NA	NA	NA	NA	NA	NA	NA	NA	NA	NA	NA	NA	NA	NA	NA	NA	NA	NA	NA
3_Angiospermae_Dicotyledoneae	Vitaceae	Cayratia	Cayratia_oligocarpa	Cayratia oligocarpa	NO	Liana	Non_invasive	Non_dominant	NA	NA	NA	NA	NA	NA	NA	NA	NA	NA	NA	NA	NA	NA	NA	NA	NA	NA	NA	NA	NA	NA	NA	NA	NA	NA	NA	NA
3_Angiospermae_Dicotyledoneae	Celastraceae	Celastrus	Celastrus_aculeatus	Celastrus aculeatus	NO	Shrub	Non_invasive	Non_dominant	NA	NA	NA	NA	NA	NA	NA	NA	NA	NA	NA	NA	NA	NA	NA	NA	NA	NA	NA	NA	NA	NA	NA	NA	NA	NA	NA	NA
3_Angiospermae_Dicotyledoneae	Celastraceae	Celastrus	Celastrus_angulatus	Celastrus angulatus	NO	Shrub	Non_invasive	Non_dominant	NA	NA	NA	NO-S100	NA	NA	NA	NA	NA	NA	NA	NA	NA	NA	NA	NA	NA	NA	NA	NA	NA	NA	NA	NA	NA	NA	NA	NA
3_Angiospermae_Dicotyledoneae	Celastraceae	Celastrus	Celastrus_cuneatus	Celastrus cuneatus	NO	Shrub	Non_invasive	Non_dominant	NA	NA	NA	NA	NA	NA	NA	NA	NA	NA	NA	NA	NA	NA	NA	NA	NA	NA	NA	NA	NA	NA	NA	NA	NA	NA	NA	NA
3_Angiospermae_Dicotyledoneae	Celastraceae	Celastrus	Celastrus_gemmatus	Celastrus gemmatus	NO	Shrub	Non_invasive	Non_dominant	NA	NA	NA	NA	NA	NA	NA	NA	NA	NA	NA	NA	NA	NA	NA	NA	NA	NA	NA	NA	NA	NA	NA	NA	NA	NA	NA	NA
3_Angiospermae_Dicotyledoneae	Celastraceae	Celastrus	Celastrus_orbiculatus	Celastrus orbiculatus	NO	Shrub	Non_invasive	Non_dominant	NA	NA	NA	NA	NA	NA	NA	NA	NA	NA	NA	NA	NA	NA	NO-S100	NO-S100	NA	NA	NA	NA	NA	NA	NA	NA	NA	NA	NA	NA
3_Angiospermae_Dicotyledoneae	Amaranthaceae	Celosia	Celosia_argentea	Celosia argentea/Celosia cristata	YES[S000]	Annual	Non_invasive	Dominant	NA	NA	NA	NA	NA	NA	NA	NA	S112	S077	S100	S065,S066,S092	NA	S100,S111	S070,S100	S100	S097	S100,S103,S091	NA	NA	NA	NA	NA	NA	NA	Dominant[S104]	S100	NA
3_Angiospermae_Dicotyledoneae	Cannabaceae	Celtis	Celtis_biondii	Celtis biondii	NO	Tree	Non_invasive	Non_dominant	NA	NA	NA	NA	NA	NA	NA	NA	NA	NA	NA	NA	NA	NA	NA	NA	NA	NA	NA	NA	NA	NA	NA	NA	NA	NA	NA	NA
3_Angiospermae_Dicotyledoneae	Cannabaceae	Celtis	Celtis_bungeana	Celtis bungeana	NO	Tree	Non_invasive	Non_dominant	NA	NA	NA	NA	NA	NA	NA	NA	NA	NA	NA	NA	NA	NA	NA	NA	NA	NA	NA	NA	NO-S100	NA	NA	NA	NA	NA	NA	NA
3_Angiospermae_Dicotyledoneae	Cannabaceae	Celtis	Celtis_julianae	Celtis julianae	NO	Tree	Non_invasive	Non_dominant	NA	NA	NA	NA	NA	NA	NA	NA	NO-S112	NA	NA	NA	NA	NA	NA	NA	NA	NA	NA	NA	NA	NA	NA	NA	NA	NA	NA	NA
3_Angiospermae_Dicotyledoneae	Cannabaceae	Celtis	Celtis_koraiensis	Celtis koraiensis	NO	Tree	Non_invasive	Non_dominant	NA	NA	NA	NA	NA	NA	NA	NA	NA	NA	NA	NA	NA	NA	NA	NA	NA	NA	NA	NA	NO-S100	NA	NA	NA	NA	NA	NA	NA
3_Angiospermae_Dicotyledoneae	Cannabaceae	Celtis	Celtis_sinensis	Celtis sinensis	NO	Tree	Non_invasive	Non_dominant	NA	NA	NA	NA	NA	NO-S102	NA	NA	NA	NO-S077,S089,S098	NA	NA	NA	NA	NO-S100	NA	NA	NA	NA	NA	NO-S100	NA	NO-S034	NA	NA	NA	NA	NA
3_Angiospermae_Dicotyledoneae	Cannabaceae	Celtis	Celtis_tetrandra	Celtis tetrandra	NO	Tree	Non_invasive	Non_dominant	NA	NA	NA	NA	NA	NA	NA	NA	NA	NA	NA	NO-S092	NA	NA	NA	NA	NA	NA	NA	NA	NA	NA	NO-S033	NA	NA	NA	NA	NA
3_Angiospermae_Dicotyledoneae	Gentianaceae	Centaurium	Centaurium_pulchellum_var._altaicum	Centaurium pulchellum var. altaicum	YES[S000]	Annual	Non_invasive	Non_dominant	NA	NA	NA	NA	NA	NA	NA	NA	NA	NA	S084,S100	NA	NA	NA	NA	NA	NA	NA	S113	NA	NA	NA	NA	NA	NA	NA	NA	NA
3_Angiospermae_Dicotyledoneae	Apiaceae	Centella	Centella_asiatica	Centella asiatica	YES[S000]	Perennial	Non_invasive	Non_dominant	NA	NA	S017	NA	S099	NA	NA	S095	NA	S098,S077	NA	NA	NA	NA	NA	NA	NA	NA	NA	NA	NA	NA	NA	NA	NA	S104	NA	NA
3_Angiospermae_Dicotyledoneae	Asteraceae	Centipeda	Centipeda_minima	Centipeda minima	YES[S000]	Annual	Non_invasive	Non_dominant	S100	NA	NA	NA	NA	NA	NA	NA	NA	NA	NA	NA	NA	NA	NA	NA	NA	S103	NA	NA	NA	NA	NA	NA	NA	NA	NA	NA
3_Angiospermae_Dicotyledoneae	Scrophulariaceae	Centranthera	Centranthera_cochinchinensis	Centranthera cochinchinensis	NO	Annual	Non_invasive	Non_dominant	NA	NA	NA	NA	NA	NA	NA	NA	NA	NO-S089	NA	NA	NA	NA	NA	NA	NA	NA	NA	NA	NA	NA	NA	NA	NA	NA	NA	NA
3_Angiospermae_Dicotyledoneae	Caryophyllaceae	Cerastium	Cerastium_arvense	Cerastium arvense	YES[S000]	Perennial	Non_invasive	Non_dominant	NA	NA	NA	NA	NA	NA	NA	NA	NA	NA	NA	NA	NA	NA	S100	NA	NA	S103	NA	NA	NA	NA	NA	NA	NA	NA	S100	NA
3_Angiospermae_Dicotyledoneae	Caryophyllaceae	Cerastium	Cerastium_fontanum	Cerastium fontanum	NO	Annual	Non_invasive	Non_dominant	NA	NA	NA	NO-S100,S105	NA	NA	NO-S106	NA	NA	NA	NA	NA	NA	NA	NA	NA	NA	NA	NA	NA	NA	NA	NA	NA	NA	NA	NA	NA
3_Angiospermae_Dicotyledoneae	Caryophyllaceae	Cerastium	Cerastium_fontanum_subsp._vulgare	Cerastium fontanum subsp. vulgare/Cerastium caespitosum/Cerastium fontanum subsp. triviale/Cerastium fontanum	NO	Perennial	Non_invasive	Non_dominant	NA	NA	NO-S017]	NA	NA	NA	NA	NA	NA	NA	NA	NA	NA	NA	NA	NA	NA	NA	NA	NA	NA	NA	NA	NA	NA	NA	NA	NA
3_Angiospermae_Dicotyledoneae	Caryophyllaceae	Cerastium	Cerastium_glomeratum	Cerastium glomeratum	YES[S000]	Annual	Non_invasive	Non_dominant	NA	NA	NA	NA	NA	NA	NA	S095	S112	S098	NA	S066	NA	NA	NA	NA	NA	NO-S100,S091	NA	NA	NA	NA	NA	NA	NA	NA	NA	NA
3_Angiospermae_Dicotyledoneae	Rosaceae	Cerasus	Cerasus_campanulata	Cerasus campanulata	NO	Tree	Non_invasive	Non_dominant	NA	NA	NA	NA	NA	NO-S102	NA	NA	NA	NA	NA	NA	NA	NA	NA	NA	NA	NO-S100,S091	NA	NA	NA	NA	NA	NA	NA	NA	NA	NA
3_Angiospermae_Dicotyledoneae	Rosaceae	Cerasus	Cerasus_glandulosa	Cerasus glandulosa	NO	Shrub	Non_invasive	Non_dominant	NA	NA	NA	NA	NA	NA	NA	NA	NA	NA	NA	NA	NA	NA	NA	NA	NA	NA	NA	NA	NA	NA	NO-S033	NA	NA	NA	NA	NA
3_Angiospermae_Dicotyledoneae	Rosaceae	Cerasus	Cerasus_humilis	Cerasus humilis	NO	Shrub	Non_invasive	Non_dominant	NA	NO-S096	NA	NA	NA	NA	NA	NA	NA	NA	NA	NA	NA	NA	NA	NA	NA	NA	NA	NA	NO-S100	NA	NA	NA	NA	NA	NA	NA
3_Angiospermae_Dicotyledoneae	Rosaceae	Cerasus	Cerasus_japonica	Cerasus japonica	YES[S000]	Shrub	Non_invasive	Non_dominant	NA	NA	NA	NA	NA	NA	NA	NA	NA	NA	NA	NA	NA	NA	NA	S100	NA	NA	NA	NA	NA	NA	NA	NA	NA	NA	NA	NA
3_Angiospermae_Dicotyledoneae	Rosaceae	Cerasus	Cerasus_jingningensis	Cerasus jingningensis	NO	Shrub	Non_invasive	Non_dominant	NA	NA	NA	NA	NA	NO-S102]	NA	NA	NA	NA	NA	NA	NA	NA	NA	NA	NA	NA	NA	NA	NA	NA	NA	NA	NA	NA	NA	NA
3_Angiospermae_Dicotyledoneae	Rosaceae	Cerasus	Cerasus_serrulata_var._lannesiana	Cerasus serrulata var. lannesiana	NO	Tree	Non_invasive	Non_dominant	NA	NA	NA	NA	NA	NA	NA	NA	NA	NO-S098	NA	NA	NA	NA	NA	NA	NA	NA	NA	NA	NA	NA	NA	NA	NA	NA	NA	NA
3_Angiospermae_Dicotyledoneae	Rosaceae	Cerasus	Cerasus_stipulacea	Cerasus stipulacea	NO	Shrub	Non_invasive	Non_dominant	NA	NA	NA	NA	NA	NA	NO-S106	NA	NA	NA	NA	NA	NA	NA	NA	NA	NA	NA	NA	NA	NA	NA	NA	NA	NA	NA	NA	NA
3_Angiospermae_Dicotyledoneae	Rosaceae	Cerasus	Cerasus_yedoensis	Cerasus × yedoensis	NO	Tree	Non_invasive	Non_dominant	NA	NA	NA	NA	NA	NA	NA	NA	NO-S112	NA	NA	NA	NA	NA	NA	NA	NA	NA	NA	NA	NA	NA	NA	NA	NA	NA	NA	NA
3_Angiospermae_Dicotyledoneae	Ceratophyllaceae	Ceratophyllum	Ceratophyllum_demersum	Ceratophyllum demersum	YES[S000,FOC]	Perennial	Non_invasive	Dominant	S001,S100	S096,S100	NA	S037,S105	NA	NA	NA	S095	Dominant[S112]	S098,S089,S077	S084,S100	S065,S066;S067],S092,S100	NA	S100,S111	Dominant[S076];S070,S100	S100,S043,S044	S097	S100,S103,S091	NA	NA	Dominant[S101];S083,S081,S100	NA	Dominant[S033];S034	S100	NA	S104	NA	NA
3_Angiospermae_Dicotyledoneae	Ceratophyllaceae	Ceratophyllum	Ceratophyllum_muricatum_subsp._kossinskyi	Ceratophyllum muricatum subsp. Kossinskyi/Ceratophyllum inflotum	YES[FOC,S091]	Perennial	Non_invasive	Non_dominant	NA	NA	NA	NA	NA	NA	NA	NA	NA	NA	NA	NA	NA	NA	NA	NA	NA	NA	NA	NA	NA	NA	NA	NA	NA	NA	NA	NA
3_Angiospermae_Dicotyledoneae	Ceratophyllaceae	Ceratophyllum	Ceratophyllum_platyacanthum_subsp._oryzetorum	Ceratophyllum platyacanthum subsp. Oryzetorum/Ceratophyllum oryzetorum/Ceratophyllum demersum var. quadrispinum	YES[S000,FOC]	Perennial	Non_invasive	Dominant	NA	NA	NA	NA	NA	NA	NA	NA	NA	NA	NA	S066,S067,	NA	NA	NA	NA	NA	NA	Dominant[S113]	NA	NA	NA	S033	NA	NA	NA	NA	NA
3_Angiospermae_Dicotyledoneae	Fabaceae	Cercis	Cercis_chinensis	Cercis chinensis	YES[S000]	Shrub	Non_invasive	Non_dominant	NA	NA	NA	NA	NA	NA	NA	NA	S112	S098,S077	S100	NA	NA	S100,S111	NA	NA	NA	S103	NA	NA	S100	NA	NA	NA	NA	NA	NA	NA
3_Angiospermae_Dicotyledoneae	Rosaceae	Chaenomeles	Chaenomeles_sinensis	Chaenomeles sinensis	NO	Shrub	Non_invasive	Non_dominant	NA	NA	NA	NA	NA	NA	NA	NA	NA	NA	NA	NA	NA	NA	NA	NA	NA	NA	NA	NA	NO-S100	NA	NA	NA	NA	NA	NA	NA
3_Angiospermae_Dicotyledoneae	Rosaceae	Chaenomeles	Chaenomeles_speciosa	Chaenomeles speciosa	NO	Shrub	Non_invasive	Non_dominant	NA	NA	NA	NA	NA	NA	NA	NA	NA	NO-S098	NA	NA	NA	NA	NA	NA	NA	NA	NA	NA	NA	NA	NA	NA	NA	NA	NA	NA
3_Angiospermae_Dicotyledoneae	Rosaceae	Chaenomeles	Chaenomeles_thibetica	Chaenomeles thibetica	NO	Shrub	Non_invasive	Non_dominant	NA	NA	NA	NA	NA	NA	NA	NA	NA	NA	NA	NA	NA	NA	NA	NA	NA	NA	NA	NA	NA	NA	NA	NA	NA	NA	NA	NA
3_Angiospermae_Dicotyledoneae	Apiaceae	Chaerophyllum	Chaerophyllum_villosum	Chaerophyllum villosum	YES[S000]	Annual	Non_invasive	Non_dominant	NA	NA	NA	NA	NA	NA	NA	NA	NA	NA	NA	NA	NA	NA	S100	NA	NA	NA	NA	NA	NA	NA	NA	NA	NA	NA	NA	NA
3_Angiospermae_Dicotyledoneae	Fabaceae	Chamaecrista	Chamaecrista_leschenaultiana	Cassia leschenaultiana	YES[S000]	Perennial	Non_invasive	Non_dominant	NA	NA	NA	NA	NA	NA	NA	NA	NA	NA	NA	NA	NA	NA	NA	NA	S097	NA	NA	NA	NA	NA	NA	NA	NA	NA	NA	NA
3_Angiospermae_Dicotyledoneae	Fabaceae	Chamaecrista	Chamaecrista_mimosoides	Cassia mimosoides	YES[S000]	Annual	Non_invasive	Non_dominant	NA	NA	NA	NA	NA	NA	NA	NA	NA	NA	NA	NA	NA	NA	NA	NA	NA	NA	NA	NA	NA	NA	NA	NA	NA	NA	NA	NA
3_Angiospermae_Dicotyledoneae	Rosaceae	Chamaerhodos	Chamaerhodos_canescens	Chamaerhodos canescens	NO	Perennial	Non_invasive	Non_dominant	NA	NA	NA	NA	NA	NA	NA	NA	NA	NA	NA	NA	NA	NA	NA	NA	NA	NA	NA	NA	NA	NA	NA	NA	NA	NA	NA	NA
3_Angiospermae_Dicotyledoneae	Rosaceae	Chamaerhodos	Chamaerhodos_erecta	Chamaerhodos erecta	YES[S000]	Annual	Non_invasive	Non_dominant	S100	NA	NA	NA	NA	NA	NA	NA	NA	NA	NA	NA	NA	NA	NA	NA	NA	NA	NA	NA	NA	NA	NA	NA	NA	NA	NA	NA
3_Angiospermae_Dicotyledoneae	Rosaceae	Chamaerhodos	Chamaerhodos_sabulosa	Chamaerhodos sabulosa	NO	Perennial	Non_invasive	Non_dominant	NA	NA	NA	NA	NA	NA	NA	NA	NA	NA	NA	NA	NA	NA	NA	NA	NA	NA	NA	NA	NA	NA	NA	NA	NA	NA	NA	NA
3_Angiospermae_Dicotyledoneae	Rosaceae	Chamaerhodos	Chamaerhodos_trifida	Chamaerhodos trifida	NO	Perennial	Non_invasive	Non_dominant	NA	NA	NA	NA	NA	NA	NA	NA	NA	NA	NA	NA	NA	NA	NA	NA	NA	NA	NA	NA	NA	NA	NA	NA	NA	NA	NA	NA
3_Angiospermae_Dicotyledoneae	Apiaceae	Chamaesium	Chamaesium_paradoxum	Chamaesium paradoxum	YES[S000]	Perennial	Non_invasive	Non_dominant	NA	NA	NA	S041,S100;S039],S105	NA	NA	NA	NA	NA	NA	NA	NA	NA	NA	NA	NA	NA	NA	NA	S100	NA	NA	NA	NA	NA	NA	NA	NA
3_Angiospermae_Dicotyledoneae	Apiaceae	Chamaesium	Chamaesium_viridiflorum	Chamaesium viridiflorum	YES[S099]	Perennial	Non_invasive	Non_dominant	NA	NA	NA	NA	S099	NA	NA	NA	NA	NA	NA	NA	NA	NA	NA	NA	NA	NA	NA	NA	NA	NA	NA	NA	NA	NA	NA	NA
3_Angiospermae_Dicotyledoneae	Papaveraceae	Chelidonium	Chelidonium_majus	Chelidonium majus	YES[S000]	Perennial	Non_invasive	Non_dominant	NA	S096,S100	NA	NA	NA	NA	NA	NA	NA	NA	NA	NA	NA	NA	NA	S044	S097]	NA	NA	NA	S083,S100	NA	NA	S100	NA	NA	NA	NA
3_Angiospermae_Dicotyledoneae	Amaranthaceae	Chenopodium	Chenopodium_acuminatum	Chenopodium acuminatum	YES[S000]	Annual	Non_invasive	Non_dominant	S100	S096,S100	NA	NA	NA	NA	NA	NA	NA	NA	NA	NA	NA	S100,S111	NA	S048	NA	NA	NA	NA	NA	NA	NA	NA	NA	NA	NA	NA
3_Angiospermae_Dicotyledoneae	Amaranthaceae	Chenopodium	Chenopodium_album	Chenopodium album	YES[S000]	Annual	Non_invasive	Non_dominant	S100	S096,S100	S017	NA	NA	NA	S106	S095	S112	S098,S089,S077	S084,S085,S100	NA	S114	S100,S111	NA	S044;S048	NA	NA	S113	NA	S083,S100	NA	S033,S034	S100	NA	NA	S100	NA
3_Angiospermae_Dicotyledoneae	Amaranthaceae	Chenopodium	Chenopodium_bryoniifolium	Chenopodium bryoniifolium	NO	Annual	Non_invasive	Non_dominant	NA	NA	NA	NA	NA	NA	NA	NA	NA	NA	NA	NA	NA	NA	NA	NA	NA	NO-S100,S091	NA	NA	NA	NA	NA	NA	NA	NA	NA	NA
3_Angiospermae_Dicotyledoneae	Amaranthaceae	Chenopodium	Chenopodium_ficifolium	Chenopodium ficifolium/Chenopodium serotinum	YES[S000]	Annual	Non_invasive	Non_dominant	S100	NA	NA	NA	NA	NA	NA	NA	NA	S098,S089,S077	S084,S100	NA	NA	S100,S111	NA	NA	NA	S103	S113	NA	S083,S100	NA	S034	S100	NA	NA	NA	NA
3_Angiospermae_Dicotyledoneae	Amaranthaceae	Chenopodium	Chenopodium_glaucum	Chenopodium glaucum	YES[S000]	Annual	Non_invasive	Non_dominant	S002,S100	NA	NA	NA	NA	NA	NA	S095	NA	S098,S089,S077	S084,S100	S092	NA	S100,S111	NA	S044	NA	S100,S103;S054],,S091	NA	NA	S083,S100	NA	S033	NA	S019,S023,S025;S018	NA	S100	NA
3_Angiospermae_Dicotyledoneae	Amaranthaceae	Chenopodium	Chenopodium_hybridum	Chenopodium hybridum	NO	Annual	Non_invasive	Non_dominant	NO-S100	NO-S096	NA	NO-S105	NA	NA	NA	NA	NA	NA	NA	NA	NA	NO-S111	NA	NA	NO-S097	NA	NA	NA	NO-S100	NA	NA	NA	NA	NA	NA	NA
3_Angiospermae_Dicotyledoneae	Amaranthaceae	Chenopodium	Chenopodium_iljinii	Chenopodium iljinii	YES[S000]	Annual	Non_invasive	Non_dominant	NA	NA	NA	S105	NA	NA	NA	NA	NA	NA	NA	NA	NA	NA	NA	NA	NA	NA	NA	NA	NA	NA	NA	NA	NA	NA	NA	NA
3_Angiospermae_Dicotyledoneae	Amaranthaceae	Chenopodium	Chenopodium_karoi	Chenopodium karoi/Chenopodium prostratum	NO	Annual	Non_invasive	Non_dominant	NA	NA	NA	NO-S105	NA	NA	NA	NA	NA	NA	NA	NA	NA	NA	NA	NA	NA	NA	NA	NO-S100	NA	NA	NA	NA	NA	NA	NA	NA
3_Angiospermae_Dicotyledoneae	Amaranthaceae	Chenopodium	Chenopodium_stenophyllum	Chenopodium stenophyllum	NO	Annual	Non_invasive	Non_dominant	NA	NO-S007	NA	NA	NA	NA	NA	NA	NA	NA	NA	NA	NA	NA	NA	NA	NA	NA	NA	NA	NA	NA	NA	NA	NA	NA	NA	NA
3_Angiospermae_Dicotyledoneae	Amaranthaceae	Chenopodium	Chenopodium_urbicum_subsp._sinicum	Chenopodium urbicum subsp. sinicum	NO	Annual	Non_invasive	Non_dominant	NA	NA	NA	NA	NA	NA	NA	NA	NA	NA	NA	NA	NO-S114]	NO-S100,S111	NA	NA	NO-S097	NO-S100,S091	NA	NA	NA	NA	NA	NA	NA	NA	NA	NA
3_Angiospermae_Dicotyledoneae	Ericaceae	Chimaphila	Chimaphila_japonica	Chimaphila japonica	YES[S000]	Perennial	Non_invasive	Non_dominant	NA	NA	NA	NA	NA	NA	S106	NA	NA	NA	NA	NA	NA	NA	NA	NA	NA	NA	NA	NA	NA	NA	NA	NA	NA	NA	NA	NA
3_Angiospermae_Dicotyledoneae	Calycanthaceae	Chimonanthus	Chimonanthus_praecox	Chimonanthus praecox	NO	Shrub	Non_invasive	Non_dominant	NA	NA	NA	NA	NA	NA	NA	NA	NO-S112	NO-S098,S077	NA	NA	NA	NA	NA	NA	NA	NA	NA	NA	NO-S100	NA	NA	NA	NA	NA	NA	NA
3_Angiospermae_Dicotyledoneae	Oleaceae	Chionanthus	Chionanthus_retusus	Chionanthus retusus	NO	Shrub	Non_invasive	Non_dominant	NA	NA	NA	NA	NA	NA	NA	NA	NA	NA	NA	NA	NA	NA	NA	NA	NA	NA	NA	NA	NA	NA	NA	NA	NA	NA	NA	NA
3_Angiospermae_Dicotyledoneae	Boraginaceae	Chionocharis	Chionocharis_hookeri	Chionocharis hookeri	NO	Perennial	Non_invasive	Non_dominant	NA	NA	NA	NA	NA	NA	NA	NA	NA	NA	NA	NA	NA	NA	NA	NA	NA	NA	NA	NA	NA	NA	NA	NA	NA	NA	NA	NA
3_Angiospermae_Dicotyledoneae	Gesneriaceae	Chirita	Chirita_heterotricha	Chirita heterotricha	NO	Perennial	Non_invasive	Non_dominant	NA	NA	NA	NA	NA	NA	NA	NA	NA	NA	NA	NA	NA	NA	NA	NA	NA	NA	NA	NA	NA	NA	NO-S034	NA	NA	NA	NA	NA
3_Angiospermae_Dicotyledoneae	Chloranthaceae	Chloranthus	Chloranthus_angustifolius	Chloranthus angustifolius	NO	Perennial	Non_invasive	Non_dominant	NA	NA	NA	NA	NA	NA	NA	NA	NA	NA	NA	NA	NA	NA	NA	NA	NA	NA	NA	NA	NA	NA	NA	NA	NA	NA	NA	NA
3_Angiospermae_Dicotyledoneae	Anacardiaceae	Choerospondias	Choerospondias_axillaris	Choerospondias axillaris	YES[S000]	Tree	Non_invasive	Non_dominant	NA	NA	NA	NA	NA	NA	NA	NA	NA	NA	NA	NA	NA	NA	NA	NA	NA	NA	NA	NA	NA	NA	NA	NA	NA	NA	NA	NA
3_Angiospermae_Dicotyledoneae	Brassicaceae	Chorispora	Chorispora_tenella	Chorispora tenella	NO	Annual	Non_invasive	Non_dominant	NA	NA	NA	NA	NA	NA	NA	NA	NA	NO-S098	NA	NA	NA	NO-S100,S111	NA	NA	NA	NA	NA	NA	NA	NA	NA	NA	NA	NA	NA	NA
3_Angiospermae_Dicotyledoneae	Asteraceae	Chromolaena	Chromolaena_odorata	Chromolaena odorata/Eupatorium odoratum	YES[S000]	Perennial	Invasive-[R1-R7,R9,R10]	Non_dominant	NA	NA	NA	NA	NA	NA	NA	NA	NA	NA	NA	NA	NA	NA	NA	NA	NA	NA	NA	NA	NA	NA	NA	NA	NA	NA	NA	NA
3_Angiospermae_Dicotyledoneae	Asteraceae	Chrysanthemum	Chrysanthemum_indicum	Chrysanthemum indicum/Dendranthema indicum/Chrysanthemum nankingense	YES[S000]	Perennial	Non_invasive	Non_dominant	NA	NA	NA	NA	NA	NA	NA	NA	NA	S098,S089,S077	S084,S100	NA	NA	S100,S111	S100	S100	NA	S100,S103,S091	NA	NA	NA	NA	NA	NA	NA	NA	S100	NA
3_Angiospermae_Dicotyledoneae	Asteraceae	Chrysanthemum	Chrysanthemum_lavandulifolium	Chrysanthemum seticuspe/Chrysanthemum lavandulifolium	NO	Perennial	Non_invasive	Non_dominant	NA	NA	NA	NA	NA	NA	NA	NA	NO-S112	NA	NA	NA	NA	NA	NA	NA	NA	NA	NA	NA	NO-S100	NA	NA	NA	NA	NA	NO-S100	NA
3_Angiospermae_Dicotyledoneae	Asteraceae	Chrysanthemum	Chrysanthemum_morifolium	Chrysanthemum × morifolium	NO	Annual	Non_invasive	Non_dominant	NA	NA	NA	NA	NA	NA	NA	NA	NO-S112	NA	NO-S100	NA	NA	NA	NA	NA	NA	NO-S100,S091	NA	NA	NA	NA	NA	NA	NA	NA	NA	NA
3_Angiospermae_Dicotyledoneae	Asteraceae	Chrysanthemum	Chrysanthemum_przewalskii	Ajania przewalskii	YES[S000]	Perennial	Non_invasive	Non_dominant	NA	NA	NA	S038	NA	NA	NA	NA	NA	NA	NA	NA	NA	NA	NA	NA	NA	NA	NA	NA	NA	NA	NA	NA	NA	NA	NA	NA
3_Angiospermae_Dicotyledoneae	Asteraceae	Chrysanthemum	Chrysanthemum_zawadskii	Chrysanthemum zawadskii	YES[S000]	Perennial	Non_invasive	Non_dominant	NA	NA	NA	NA	NA	NA	NA	NA	NA	NA	NA	NA	NA	NA	NA	NA	NA	NA	NA	S100	NA	NA	S034	NA	NA	NA	NA	NA
3_Angiospermae_Dicotyledoneae	Apiaceae	Chuanminshen	Chuanminshen_violaceum	Chuanminshen violaceum	NO	Perennial	Non_invasive	Non_dominant	NA	NA	NA	NA	NA	NA	NA	NA	NA	NA	NA	NA	NA	NA	NA	NA	NA	NA	NA	NA	NA	NA	NA	NA	NA	NA	NA	NA
3_Angiospermae_Dicotyledoneae	Asteraceae	Cicerbita	Cicerbita_roborowskii	Chaetoseris roborowskii	NO	Perennial	Non_invasive	Non_dominant	NA	NA	NA	NA	NA	NA	NA	NA	NA	NA	NA	NA	NA	NA	NA	NA	NA	NA	NA	NA	NA	NA	NA	NA	NO-S019	NA	NA	NA
3_Angiospermae_Dicotyledoneae	Asteraceae	Cichorium	Cichorium_endivia	Cichorium endivia	YES[S000]	Annual	Non_invasive	Non_dominant	NA	NA	NA	NA	NA	NA	NA	NA	NA	NA	S087	NA	NA	NA	NA	NA	NA	NA	NA	NA	NA	NA	NA	NA	NA	NA	NA	NA
3_Angiospermae_Dicotyledoneae	Asteraceae	Cichorium	Cichorium_intybus	Cichorium intybus	YES[S000]	Perennial	Invasive-[R1-R5,R10]	Non_dominant	NA	NA	NA	NA	NA	NA	NA	NA	NA	NA	NA	NA	NA	NA	NA	NA	NA	NA	NA	NA	NA	NA	NA	NA	S020	NA	NA	NA
3_Angiospermae_Dicotyledoneae	Apiaceae	Cicuta	Cicuta_virosa	Cicuta virosa/Cicuta virosa f. angustifolia	YES[S000]	Perennial	Non_invasive	Non_dominant	S100	S096,S100	NA	S039,S100	NA	NA	NA	NA	NA	NA	NA	NA	NA	NA	NA	NA	NA	NA	S113	NA	NA	NA	NA	S100	NA	NA	NA	NA
3_Angiospermae_Dicotyledoneae	Lauraceae	Cinnamomum	Cinnamomum_bodinieri	Cinnamomum bodinieri	NO	Tree	Non_invasive	Non_dominant	NA	NA	NA	NA	NA	NA	NA	NA	NA	NA	NA	NA	NA	NA	NA	NA	NA	NA	NA	NA	NA	NA	NA	NA	NA	NA	NA	NA
3_Angiospermae_Dicotyledoneae	Lauraceae	Cinnamomum	Cinnamomum_burmanni	Cinnamomum burmannii	NO	Tree	Non_invasive	Non_dominant	NA	NA	NA	NA	NA	NA	NA	NA	NA	NA	NA	NA	NA	NA	NA	NA	NA	NA	NA	NA	NA	NA	NA	NA	NA	NA	NA	NA
3_Angiospermae_Dicotyledoneae	Lauraceae	Cinnamomum	Cinnamomum_camphora	Cinnamomum camphora	YES[FOC,S104]	Tree	Non_invasive	Dominant	NA	NA	NA	NA	NA	NA	NA	NA	S112	S098,S089,S077	NA	NA	NA	NA	S100	S100,S044	S097]	S103	Dominant[S113]	S108,S100	S083,S080,S100	Dominant[S031,S032,S12]	S033	NA	NA	Dominant[S104]	NA	NA
3_Angiospermae_Dicotyledoneae	Lauraceae	Cinnamomum	Cinnamomum_japonicum	Cinnamomum japonicum	NO	Tree	Non_invasive	Non_dominant	NA	NA	NA	NA	NA	NA	NA	NA	NA	NA	NA	NA	NA	NA	NA	NA	NA	NA	NA	NA	NA	NA	NO-S033	NA	NA	NA	NA	NA
3_Angiospermae_Dicotyledoneae	Lauraceae	Cinnamomum	Cinnamomum_jensenianum	Cinnamomum jensenianum	NO	Tree	Non_invasive	Non_dominant	NA	NA	NA	NA	NA	NA	NA	NA	NA	NA	NA	NA	NA	NA	NA	NA	NA	NA	NA	NA	NA	NA	NA	NA	NA	NA	NA	NA
3_Angiospermae_Dicotyledoneae	Lauraceae	Cinnamomum	Cinnamomum_platyphyllum	Cinnamomum platyphyllum	NO	Tree	Non_invasive	Non_dominant	NA	NA	NA	NA	NA	NA	NA	NA	NA	NA	NA	NA	NA	NA	NA	NA	NA	NA	NA	NA	NA	NA	NA	NA	NA	NA	NA	NA
3_Angiospermae_Dicotyledoneae	Lauraceae	Cinnamomum	Cinnamomum_wilsonii	Cinnamomum wilsonii	NO	Tree	Non_invasive	Non_dominant	NA	NA	NA	NA	NA	NA	NA	NA	NA	NA	NA	NA	NA	NA	NA	NA	NA	NA	NA	NA	NA	NA	NA	NA	NA	NA	NA	NA
3_Angiospermae_Dicotyledoneae	Onagraceae	Circaea	Circaea_alpina	Circaea alpina subsp. Imaicola	YES[S099]	Perennial	Non_invasive	Non_dominant	NA	NA	NA	NA	S099	NA	NA	NA	NA	NA	NA	NA	NA	NA	NA	NA	NA	NA	NA	NA	NA	NA	NA	NA	NA	NA	NA	NA
3_Angiospermae_Dicotyledoneae	Onagraceae	Circaea	Circaea_lutetiana	Circaea lutetiana	YES[S000]	Perennial	Non_invasive	Non_dominant	NA	NA	NA	NA	S099	NA	NA	NA	NA	NA	NA	NA	NA	NA	NA	NA	NA	NA	NA	S100	NA	NA	NA	S100	NA	NA	NA	NA
3_Angiospermae_Dicotyledoneae	Onagraceae	Circaea	Circaea_mollis	Circaea mollis	YES[S099]	Perennial	Non_invasive	Non_dominant	NA	NA	NA	NA	S099	S102	NA	NA	NA	NA	NA	NA	NA	NA	NA	NA	NA	NA	NA	NA	NA	NA	NA	NA	NA	NA	NA	NA
3_Angiospermae_Dicotyledoneae	Asteraceae	Cirsium	Cirsium_arvense	Cirsium arvense/Cirsium arvense var. integrifolium/Cirsium setosum/Cephalanoplos segetum	YES[S000]	Perennial	Non_invasive	Non_dominant	S001,S002,S100	S096,S100	NA	S105	NA	NA	NA	S095	S112	S098,S089,S077	S084,S100	S092	NA	S100,S111	NA	S043,S044	S097	S100,S103,S091	NA	NA	S081,S100,S101	NA	S033	S100	S018,S019,S021,S022,S023,S025	NA	S100	NA
3_Angiospermae_Dicotyledoneae	Asteraceae	Cirsium	Cirsium_arvense_var._alpestre	Cirsium arvense var. alpestre/Cirsium lanatum	YES[S000]	Perennial	Non_invasive	Non_dominant	NA	NA	NA	NA	NA	NA	NA	NA	NA	NA	NA	NA	S114	NA	NA	NA	NA	NA	NA	S100	NA	NA	NA	NA	NA	NA	NA	NA
3_Angiospermae_Dicotyledoneae	Asteraceae	Cirsium	Cirsium_botryodes	Cirsium griseum	NO	Perennial	Non_invasive	Non_dominant	NA	NA	NA	NA	NA	NA	NO-S106	NA	NA	NA	NA	NA	NA	NA	NA	NA	NA	NA	NA	NA	NA	NA	NA	NA	NA	NA	NA	NA
3_Angiospermae_Dicotyledoneae	Asteraceae	Cirsium	Cirsium_chlorolepis	Cirsium chlorolepis	YES[S000]	Perennial	Non_invasive	Non_dominant	NA	NA	NA	NA	NA	NA	S028,S106	NA	NA	NA	NA	NA	NA	NA	NA	NA	NA	NA	NA	NA	NA	NA	NA	NA	NA	NA	NA	NA
3_Angiospermae_Dicotyledoneae	Asteraceae	Cirsium	Cirsium_eriophoroides	Cirsium eriophoroides/Cirsium bolocephalum	YES[S000]	Perennial	Non_invasive	Non_dominant	NA	NA	NA	S100,S105	NA	NA	NA	NA	NA	NA	NA	NA	NA	NA	NA	S044	NA	S100,S103,S091	NA	NA	NA	NA	NA	NA	NA	NA	NA	NA
3_Angiospermae_Dicotyledoneae	Asteraceae	Cirsium	Cirsium_esculentum	Cirsium esculentum	YES[S000]	Perennial	Non_invasive	Non_dominant	NA	NA	NA	S105	NA	NA	NA	NA	NA	NA	NA	NA	NA	NA	NA	NA	NA	NA	S113	NA	NA	NA	NA	NA	NA	NA	NA	NA
3_Angiospermae_Dicotyledoneae	Asteraceae	Cirsium	Cirsium_japonicum	Cirsium japonicum	YES[S000]	Perennial	Non_invasive	Non_dominant	NA	NA	NA	NA	NA	S102	S028	S095	NA	S098,S089,S077	S084,S100	S092	NA	NA	NA	S100,S043,S044	S097	NA	S113	NA	S083,S080,S081,S100,S101	NA	S033,S034	NA	NA	NA	NA	S094
3_Angiospermae_Dicotyledoneae	Asteraceae	Cirsium	Cirsium_japonicum_var._maackii	Cirsium maackii	YES[S000]	Perennial	Non_invasive	Non_dominant	S100	S007,S096,S100	NA	NA	NA	NA	NA	NA	NA	NA	S085]	NA	NA	NA	NA	NA	NA	NA	NA	NA	NA	NA	NA	NA	NA	NA	NA	NA
3_Angiospermae_Dicotyledoneae	Asteraceae	Cirsium	Cirsium_leo	Cirsium leo	YES[S000]	Perennial	Non_invasive	Non_dominant	NA	NA	NA	S105	NA	NA	NA	NA	NA	NA	NA	NA	NA	NA	NA	NA	NA	NA	NA	S100	NA	NA	NA	NA	NA	NA	NA	NA
3_Angiospermae_Dicotyledoneae	Asteraceae	Cirsium	Cirsium_lineare	Cirsium hupehense	NO	Perennial	Non_invasive	Non_dominant	NA	NA	NA	NA	NA	NA	NA	NA	NA	NO-S089	NA	NA	NA	NA	NA	NA	NA	NA	NA	NA	NA	NA	NA	NA	NA	NA	NA	NA
3_Angiospermae_Dicotyledoneae	Asteraceae	Cirsium	Cirsium_monocephalum	Cirsium monocephalum	YES[S000]	Perennial	Non_invasive	Non_dominant	NA	NA	NA	NA	NA	NA	NA	NA	NA	NA	NA	NA	NA	NA	NA	NA	NA	NA	NA	NA	NA	NA	NA	NA	NA	NA	S100	NA
3_Angiospermae_Dicotyledoneae	Asteraceae	Cirsium	Cirsium_pendulum	Cirsium pendulum	YES[S000]	Perennial	Non_invasive	Non_dominant	NA	S096,S100	NA	NA	NA	NA	NA	NA	NA	NA	NA	NA	NA	NA	NA	NA	NA	NA	S113	NA	NA	NA	NA	S100	NA	NA	NA	NA
3_Angiospermae_Dicotyledoneae	Asteraceae	Cirsium	Cirsium_souliei	Cirsium souliei	YES[S000]	Perennial	Non_invasive	Non_dominant	NA	NA	NA	S100,S105	NA	NA	NA	NA	NA	NA	NA	NA	NA	NA	NA	NA	NA	NA	NA	NA	NA	NA	NA	NA	NA	NA	NA	NA
3_Angiospermae_Dicotyledoneae	Asteraceae	Cirsium	Cirsium_vlassovianum	Cirsium vlassovianum	NO	Perennial	Non_invasive	Non_dominant	NO-S002	NA	NA	NA	NA	NA	NA	NA	NA	NA	NA	NA	NA	NA	NA	S100	S097	S100,S091	NA	NA	NA	NA	NA	NA	NA	NA	NA	NA
3_Angiospermae_Dicotyledoneae	Cucurbitaceae	Citrullus	Citrullus_lanatus	Citrullus lanatus	NO	Annual	Non_invasive	Non_dominant	NA	NA	NA	NA	NA	NA	NA	NA	NA	NO-S098	NO-S100	NA	NA	NO-S100,S111	NA	NA	NO-S097	NA	NA	NA	NA	NA	NA	NA	NA	NA	NO-S100	NA
3_Angiospermae_Dicotyledoneae	Rutaceae	Citrus	Citrus_aurantiifolia	Citrus aurantifolia	NO	Tree	Non_invasive	Non_dominant	NA	NA	NA	NA	NA	NA	NA	NA	NA	NA	NA	NA	NA	NA	NA	NA	NA	NA	NA	NO-S100	NA	NA	NA	NA	NA	NA	NA	NA
3_Angiospermae_Dicotyledoneae	Rutaceae	Citrus	Citrus_grandis	Citrus grandis	NO	Tree	Non_invasive	Non_dominant	NA	NA	NA	NA	NA	NA	NA	NA	NA	NA	NA	NA	NA	NA	NA	NA	NA	NA	NA	NO-S100	NA	NA	NA	NA	NA	NA	NA	NA
3_Angiospermae_Dicotyledoneae	Rutaceae	Citrus	Citrus_japonica	Citrus japonica/Citrus madurensis	NO	Tree	Non_invasive	Non_dominant	NA	NA	NA	NA	NA	NA	NA	NA	NA	NA	NA	NA	NA	NA	NO-S100	NO-S100	NA	NA	NA	NA	NA	NA	NA	NA	NA	NA	NA	NA
3_Angiospermae_Dicotyledoneae	Rutaceae	Citrus	Citrus_maxima	Citrus maxima	NO	Tree	Non_invasive	Non_dominant	NA	NA	NA	NA	NA	NA	NA	NA	NO-S112	NA	NA	NA	NA	NA	NA	NA	NA	NA	NA	NA	NA	NA	NA	NA	NA	NA	NA	NA
3_Angiospermae_Dicotyledoneae	Rutaceae	Citrus	Citrus_reticulata	Citrus reticulata	NO	Tree	Non_invasive	Non_dominant	NA	NA	NA	NA	NA	NA	NA	NA	NO-S112	NA	NA	NA	NA	NA	NO-S100	NA	NA	NA	NA	NA	NA	NA	NA	NA	NA	NA	NA	NA
3_Angiospermae_Dicotyledoneae	Rutaceae	Citrus	Citrus_trifoliata	Poncirus trifoliata	YES[S000]	Tree	Non_invasive	Non_dominant	NA	NA	NA	NA	NA	NA	NA	NA	NA	S098	NA	S092	NA	NA	S100	S100	NA	NA	NA	NA	NA	NA	NA	NA	NA	NA	NA	NA
3_Angiospermae_Dicotyledoneae	Fabaceae	Cladrastis	Cladrastis_platycarpa	Cladrastis platycarpa	YES[S000]	Tree	Non_invasive	Non_dominant	NA	NA	NA	NA	NA	NA	NA	NA	NA	NA	NA	NA	NA	NA	NA	NA	NA	NA	NA	NA	NA	NA	NA	NA	NA	NA	NA	NA
3_Angiospermae_Dicotyledoneae	Fabaceae	Cladrastis	Cladrastis_wilsonii	Cladrastis wilsonii	NO	Tree	Non_invasive	Non_dominant	NA	NA	NA	NA	NA	NA	NA	NA	NA	NO-S077	NA	NA	NA	NA	NA	NA	NA	NA	NA	NO-S108	NA	NA	NA	NA	NA	NA	NA	NA
3_Angiospermae_Dicotyledoneae	Rutaceae	Clausena	Clausena_lansium	Clausena lansium	NO	Tree	Non_invasive	Non_dominant	NA	NA	NA	NA	NA	NA	NA	NA	NA	NA	NA	NA	NA	NA	NA	NA	NA	NA	NA	NA	NA	NA	NA	NA	NA	NA	NA	NA
3_Angiospermae_Dicotyledoneae	Ranunculaceae	Clematis	Clematis_apiifolia	Clematis apiifolia	YES[S000]	Liana	Non_invasive	Non_dominant	NA	NA	NA	NA	NA	NA	NA	NA	NA	NA	NA	S092	NA	NA	NA	NA	NA	NA	NA	NA	NA	NA	NA	NA	NA	NA	NA	NA
3_Angiospermae_Dicotyledoneae	Ranunculaceae	Clematis	Clematis_cadmia	Clematis cadmia	NO	Liana	Non_invasive	Non_dominant	NA	NA	NA	NA	NA	NA	NA	NA	NA	NA	NA	NO-S092	NA	NA	NA	NA	NA	NA	NA	NA	NA	NA	NA	NA	NA	NA	NA	NA
3_Angiospermae_Dicotyledoneae	Ranunculaceae	Clematis	Clematis_chinensis	Clematis chinensis	YES[S000]	Liana	Non_invasive	Non_dominant	NA	NA	NA	NA	NA	NA	NA	S095	NA	S077	NA	S092	NA	NA	NA	S043,S044	NA	S100,S091	NA	NA	NA	NA	NA	NA	NA	NA	NA	NA
3_Angiospermae_Dicotyledoneae	Ranunculaceae	Clematis	Clematis_florida	Clematis florida	YES[S000]	Liana	Non_invasive	Non_dominant	NA	NA	NA	NA	NA	NA	NA	NA	NA	NA	NA	NA	NA	NA	S100	NA	NA	NA	NA	NA	NA	NA	S033	NA	NA	NA	NA	NA
3_Angiospermae_Dicotyledoneae	Ranunculaceae	Clematis	Clematis_fusca	Clematis fusca	NO	Liana	Non_invasive	Non_dominant	NA	NA	NA	NA	NA	NA	NA	NA	NA	NA	NA	NA	NA	NA	NA	NA	NA	NA	NA	NA	NA	NA	NA	NO-S100	NA	NA	NA	NA
3_Angiospermae_Dicotyledoneae	Ranunculaceae	Clematis	Clematis_grandidentata	Clematis grandidentata	YES[S000]	Liana	Non_invasive	Non_dominant	NA	NA	NA	NA	NA	NA	NA	NA	NA	NA	NA	NA	NA	NA	NA	NA	NA	S100,S103,S091	NA	NA	NA	NA	NA	NA	NA	NA	NA	NA
3_Angiospermae_Dicotyledoneae	Ranunculaceae	Clematis	Clematis_grandidentata_var._likiangensis	Clematis argentilucida var. likiangensisL	NO	Liana	Non_invasive	Non_dominant	NA	NA	NA	NA	NA	NA	NA	NA	NA	NA	NA	NA	NA	NA	NA	NA	NA	NA	NA	NA	NA	NA	NA	NA	NA	NA	NA	NA
3_Angiospermae_Dicotyledoneae	Ranunculaceae	Clematis	Clematis_henryi	Clematis henryi	NO	Liana	Non_invasive	Non_dominant	NA	NA	NA	NA	NA	NA	NA	NA	NA	NA	NA	NA	NA	NA	NO-S100	NO-S100	NA	NA	NA	NA	NA	NA	NA	NA	NA	NA	NA	NA
3_Angiospermae_Dicotyledoneae	Ranunculaceae	Clematis	Clematis_heracleifolia	Clematis heracleifolia	YES[S000]	Perennial	Non_invasive	Non_dominant	NA	NA	NA	NA	NA	NA	NA	NA	NA	NA	NA	NA	NA	NA	S100	S100	NA	NA	NA	NA	NA	NA	NA	NA	NA	NA	NA	NA
3_Angiospermae_Dicotyledoneae	Ranunculaceae	Clematis	Clematis_hexapetala	Clematishexapetala	YES[S000]	Perennial	Non_invasive	Non_dominant	S100	S096	NA	NA	NA	NA	NA	NA	NA	NA	NA	NA	NA	NA	NA	NA	NA	NA	NA	NA	NA	NA	NA	S100	NA	NA	NA	NA
3_Angiospermae_Dicotyledoneae	Ranunculaceae	Clematis	Clematis_hexapetala_var._tchefouensis	Clematis hexapetala var. tchefouensis	NO	Perennial	Non_invasive	Non_dominant	NA	NA	NA	NA	NA	NA	NA	NA	NA	NA	NA	NA	NA	NA	NA	NA	NA	NO-S103	NA	NA	NO-S100	NA	NA	NA	NA	NA	NA	NA
3_Angiospermae_Dicotyledoneae	Ranunculaceae	Clematis	Clematis_intricata	Clematis intricata	YES[S000]	Liana	Non_invasive	Non_dominant	NA	NA	NA	NA	NA	NA	NA	NA	NA	NA	NA	NA	NA	S100,S111	NA	NA	NA	NA	NA	NA	NA	NA	NA	NA	NA	NA	NA	NA
3_Angiospermae_Dicotyledoneae	Ranunculaceae	Clematis	Clematis_lasiandra	Clematis lasiandra	NO	Liana	Non_invasive	Non_dominant	NA	NA	NA	NA	NA	NA	NA	NA	NA	NA	NA	NA	NA	NA	NO-S100	NO-S100	NA	NA	NA	NA	NA	NA	NA	NA	NA	NA	NA	NA
3_Angiospermae_Dicotyledoneae	Ranunculaceae	Clematis	Clematis_leschenaultiana	Clematis leschenaultiana	YES[S000]	Liana	Non_invasive	Non_dominant	NA	NA	NA	NA	NA	NA	NA	NA	NA	NA	NA	NA	NA	NA	S100	S100,S044	NA	S100,S091	NA	NA	NA	NA	NA	NA	NA	NA	NA	NA
3_Angiospermae_Dicotyledoneae	Ranunculaceae	Clematis	Clematis_macropetala	Clematis macropetala	NO	Liana	Non_invasive	Non_dominant	NA	NA	NA	NA	NA	NA	NA	NA	NA	NA	NA	NA	NA	NA	NA	NA	NA	NA	NA	NO-S100	NA	NA	NA	NO-S100	NA	NA	NA	NA
3_Angiospermae_Dicotyledoneae	Ranunculaceae	Clematis	Clematis_meyeniana	Clematis meyeniana	NO	Liana	Non_invasive	Non_dominant	NA	NA	NA	NA	NA	NA	NA	NA	NA	NA	NA	NA	NA	NA	NA	NA	NA	NA	NA	NO-S100	NA	NA	NA	NA	NA	NA	NA	NA
3_Angiospermae_Dicotyledoneae	Ranunculaceae	Clematis	Clematis_montana	Clematis montana	YES[S000]	Liana	Non_invasive	Non_dominant	NA	NA	NA	NA	NA	NA	NA	NA	NA	NA	NA	NA	NA	NA	NA	NA	NA	S100,S091	NA	NA	NA	NA	NA	NA	NA	NA	NA	NA
3_Angiospermae_Dicotyledoneae	Ranunculaceae	Clematis	Clematis_orientalis	Clematis orientalis	NO	Liana	Non_invasive	Non_dominant	NA	NA	NA	NA	NA	NA	NA	NA	NA	NA	NA	NA	NA	NA	NA	NA	NA	NA	NA	NO-S100	NA	NA	NA	NA	NA	NA	NA	NA
3_Angiospermae_Dicotyledoneae	Ranunculaceae	Clematis	Clematis_peterae	Clematis peterae	NO	Liana	Non_invasive	Non_dominant	NA	NA	NA	NA	NA	NA	NA	NA	NA	NA	NA	NA	NA	NA	NA	NA	NA	NA	NA	NO-S100	NA	NA	NA	NA	NA	NA	NA	NA
3_Angiospermae_Dicotyledoneae	Ranunculaceae	Clematis	Clematis_sibirica	Clematis sibirica	NO	Liana	Non_invasive	Non_dominant	NA	NA	NA	NA	NA	NA	NA	NA	NA	NA	NA	NA	NA	NA	NA	NA	NA	NA	NO-S113	NA	NA	NA	NA	NO-S100	NA	NA	NA	NA
3_Angiospermae_Dicotyledoneae	Ranunculaceae	Clematis	Clematis_tangutica	Clematis tangutica	YES[S000]	Liana	Non_invasive	Non_dominant	NA	NA	NA	NA	NA	NA	NA	NA	NA	NA	NA	NA	NA	NA	NA	NA	NA	NA	NA	NA	NA	NA	NA	NA	S023	NA	NA	NA
3_Angiospermae_Dicotyledoneae	Ranunculaceae	Clematis	Clematis_tenuifolia	Clematis tenuifolia	NO	Liana	Non_invasive	Non_dominant	NA	NA	NA	NA	NA	NA	NA	NA	NA	NA	NA	NA	NA	NA	NA	NA	NA	NA	NA	NA	NA	NA	NA	NA	NA	NA	NA	NA
3_Angiospermae_Dicotyledoneae	Ranunculaceae	Clematis	Clematis_tibetana_var._vernayi	Clematis tibetana var. vernayi	NO	Liana	Non_invasive	Non_dominant	NA	NA	NA	NA	NA	NA	NA	NA	NA	NA	NA	NA	NA	NA	NA	NA	NA	NA	NA	NA	NA	NA	NA	NA	NA	NA	NA	NA
3_Angiospermae_Dicotyledoneae	Ranunculaceae	Clematis	Clematis_tomentella	Clematis canescens	NO	Shrub	Non_invasive	Non_dominant	NA	NA	NA	NA	NA	NA	NA	NA	NA	NA	NA	NA	NO-S114];S116	NA	NA	NA	NA	NA	NA	NA	NA	NA	NA	NA	NA	NA	NA	NA
3_Angiospermae_Dicotyledoneae	Ranunculaceae	Clematis	Clematis_uncinata	Clematis uncinata	NO	Liana	Non_invasive	Non_dominant	NA	NA	NA	NA	NA	NA	NA	NA	NA	NA	NA	NA	NA	NA	NA	NA	NA	NA	NA	NA	NA	NA	NA	NA	NA	NA	NA	NA
3_Angiospermae_Dicotyledoneae	Lamiaceae	Clerodendrum	Clerodendrum_bungei	Clerodendrum bungei	YES[S000]	Shrub	Non_invasive	Non_dominant	NA	NA	NA	NA	NA	NA	NA	NA	NA	NA	NA	NA	NA	NA	S100	S100	NA	NA	NA	NA	NA	NA	NA	NA	NA	NA	NA	NA
3_Angiospermae_Dicotyledoneae	Lamiaceae	Clerodendrum	Clerodendrum_chinense_var._simplex	Clerodendrum chinense var. simplex	NO	Shrub	Non_invasive	Non_dominant	NA	NA	NA	NA	NA	NA	NA	NA	NA	NA	NA	NA	NA	NA	NO-S100	NA	NA	NA	NA	NA	NA	NA	NA	NA	NA	NA	NA	NA
3_Angiospermae_Dicotyledoneae	Lamiaceae	Clerodendrum	Clerodendrum_cyrtophyllum	Clerodendrum cyrtophyllum	YES[S000]	Shrub	Non_invasive	Non_dominant	NA	NA	NA	NA	NA	NA	NA	NA	S112	NA	NA	S092	NA	NA	S100	S100	NA	NA	NA	NA	NA	NA	NA	NA	NA	NA	NA	NA
3_Angiospermae_Dicotyledoneae	Lamiaceae	Clerodendrum	Clerodendrum_japonicum	Clerodendrum japonicum	YES[S000]	Shrub	Non_invasive	Non_dominant	NA	NA	NA	NA	NA	NA	NA	NA	NA	NA	NA	NA	NA	NA	NA	NA	NA	NA	NA	NA	NA	NA	NA	NA	NA	NA	NA	NA
3_Angiospermae_Dicotyledoneae	Lamiaceae	Clerodendrum	Clerodendrum_mandarinorum	Clerodendrum mandarinorum	YES[S000]	Shrub	Non_invasive	Non_dominant	NA	NA	NA	NA	NA	NA	NA	NA	NA	NA	NA	NA	NA	NA	NA	NA	NA	S100,S091	NA	NA	NA	NA	NA	NA	NA	NA	NA	NA
3_Angiospermae_Dicotyledoneae	Clethraceae	Clethra	Clethra_delavayi	Clethra delavayi	NO	Tree	Non_invasive	Non_dominant	NA	NA	NA	NA	NA	NA	NO-S100	NA	NA	NA	NA	NA	NA	NA	NA	NA	NA	NA	NA	NA	NA	NA	NA	NA	NA	NA	NA	NA
3_Angiospermae_Dicotyledoneae	Pentaphylacaceae	Cleyera	Cleyera_japonica	Cleyera japonica	NO	Shrub	Non_invasive	Non_dominant	NA	NA	NA	NA	NA	NA	NA	NA	NA	NA	NA	NA	NA	NA	NO-S100	NO-S100	NA	NA	NA	NA	NA	NA	NA	NA	NA	NA	NA	NA
3_Angiospermae_Dicotyledoneae	Lamiaceae	Clinopodium	Clinopodium_barosmum	Micromeria barosma	YES[S000]	Shrub	Non_invasive	Non_dominant	NA	NA	NA	NA	NA	NA	NA	NA	NA	NA	NA	NA	NA	NA	NA	NA	NA	NA	NA	NA	NA	NA	NA	NA	NA	NA	NA	NA
3_Angiospermae_Dicotyledoneae	Lamiaceae	Clinopodium	Clinopodium_chinense	Clinopodium chinense	YES[S000]	Perennial	Non_invasive	Non_dominant	NA	NA	NA	NA	NA	S102	NA	S095	NA	S098	NA	NA	NA	NA	NA	S100,S043,S044,S047]	S097	S053,S100,S103,S091	S113	NA	S100	S120	S033,S034	S100	NA	NA	NA	S094
3_Angiospermae_Dicotyledoneae	Lamiaceae	Clinopodium	Clinopodium_chinense_subsp._grandiflorum	Clinopodium urticifolium	YES[S000]	Perennial	Non_invasive	Non_dominant	NA	NA	NA	NA	NA	NA	NA	NA	NA	NA	NA	NA	NA	NA	NA	NA	NA	NA	NA	NA	NA	NA	S034	NA	NA	NA	NA	NA
3_Angiospermae_Dicotyledoneae	Lamiaceae	Clinopodium	Clinopodium_gracile	Clinopodium gracile/Clinopodium confine	YES[S000]	Perennial	Non_invasive	Non_dominant	NA	NA	NA	NA	NA	NA	NA	S095	S112	NA	NA	S092	NA	NA	S100	S100	NA	NA	NA	NA	NA	NA	NA	NA	NA	NA	NA	NA
3_Angiospermae_Dicotyledoneae	Lamiaceae	Clinopodium	Clinopodium_megalanthum	Clinopodium megalanthum/Clinopodium megalanthum var. intermedium	YES[S000]	Perennial	Non_invasive	Non_dominant	S100	S100	NA	NA	NA	NA	S028,S100,S106	NA	NA	NA	NA	NA	NA	NA	NA	NA	NA	S103	NA	NA	NA	S120	NA	NA	NA	NA	NA	NA
3_Angiospermae_Dicotyledoneae	Lamiaceae	Clinopodium	Clinopodium_polycephalum	Clinopodium polycephalum	YES[S000]	Perennial	Non_invasive	Non_dominant	NA	NA	NA	NA	NA	NA	S028,S106	NA	NA	NA	NA	NA	NA	NA	NA	NA	NA	NA	NA	NA	NA	NA	NA	NA	NA	NA	NA	NA
3_Angiospermae_Dicotyledoneae	Lamiaceae	Clinopodium	Clinopodium_repens	Clinopodium repens	YES[S000]	Perennial	Non_invasive	Non_dominant	NA	NA	NA	NA	NA	NA	NA	NA	NA	NA	NA	NA	NA	NA	NA	NA	NA	NA	NA	NA	NA	NA	NA	NA	NA	NA	S100	NA
3_Angiospermae_Dicotyledoneae	Apiaceae	Cnidium	Cnidium_dauricum	Cnidium dauricum	NO	Perennial	Non_invasive	Non_dominant	NO-S100	NA	NA	NA	NA	NA	NA	NA	NA	NA	NA	NA	NA	NA	NA	NA	NA	NA	NA	NA	NA	NA	NA	NA	NA	NA	NA	NA
3_Angiospermae_Dicotyledoneae	Apiaceae	Cnidium	Cnidium_monnieri	Cnidium monnieri	YES[S000]	Annual	Non_invasive	Non_dominant	S002,S100	S096,S100	NA	NA	NA	NA	NA	NA	NA	S077	S084,S100	S092	NA	S100,S111	NA	S044	S097	S103	S113	NA	S083,S081,S100,S101	NA	S034	S100	NA	NA	NA	NA
3_Angiospermae_Dicotyledoneae	Cucurbitaceae	Coccinia	Coccinia_grandis	Coccinia grandis	NO	Annual	Non_invasive	Non_dominant	NA	NA	NA	NA	NA	NA	NA	NA	NA	NA	NA	NA	NA	NA	NA	NA	NA	NA	NA	NA	NA	NA	NA	NA	NA	NA	NA	NA
3_Angiospermae_Dicotyledoneae	Menispermaceae	Cocculus	Cocculus_orbiculatus	Cocculus orbiculatus	YES[S000]	Liana	Non_invasive	Non_dominant	NA	NA	NA	NA	NA	S102	S106	NA	S112	S077	NA	S092	NA	NA	S100	S100	S097	S100,S103,S091	NA	NA	NA	NA	NA	NA	NA	NA	NA	NA
3_Angiospermae_Dicotyledoneae	Campanulaceae	Codonopsis	Codonopsis_foetens	Codonopsis foetens	NO	Perennial	Non_invasive	Non_dominant	NA	NA	NA	NA	NA	NA	NO-S100	NA	NA	NA	NA	NA	NA	NA	NA	NA	NA	NA	NA	NA	NA	NA	NA	NA	NA	NA	NA	NA
3_Angiospermae_Dicotyledoneae	Campanulaceae	Codonopsis	Codonopsis_foetens_subsp._nervosa	Codonopsis nervosa	NO	Perennial	Non_invasive	Non_dominant	NA	NA	NA	NO-S105	NA	NA	NA	NA	NA	NA	NA	NA	NA	NA	NA	NA	NA	NA	NA	NA	NA	NA	NA	NA	NA	NA	NA	NA
3_Angiospermae_Dicotyledoneae	Campanulaceae	Codonopsis	Codonopsis_lanceolata	Codonopsis lanceolata	NO	Perennial	Non_invasive	Non_dominant	NA	NA	NA	NA	NA	NO-S102	NA	NA	NA	NA	NA	NA	NA	NA	NA	NA	NA	NA	NA	NA	NA	NA	NA	NO-S100	NA	NA	NA	NA
3_Angiospermae_Dicotyledoneae	Campanulaceae	Codonopsis	Codonopsis_pilosula	Codonopsis pilosula	NO	Perennial	Non_invasive	Non_dominant	NA	NA	NA	NO-S105	NA	NA	NA	NA	NA	NA	NA	NA	NA	NA	NA	NA	NA	NA	NA	NA	NA	NA	NA	NO-S100	NA	NA	NA	NA
3_Angiospermae_Dicotyledoneae	Campanulaceae	Codonopsis	Codonopsis_tubulosa	Codonopsis tubulosa	NO	Perennial	Non_invasive	Non_dominant	NA	NA	NA	NA	NA	NA	NO-S106	NA	NA	NA	NA	NA	NA	NA	NA	NA	NA	NA	NA	NA	NA	NA	NA	NA	NA	NA	NA	NA
3_Angiospermae_Dicotyledoneae	Lamiaceae	Coleus	Coleus_aromaticus	Coleus aromaticus	NO	Perennial	Non_invasive	Non_dominant	NA	NA	NA	NA	NA	NA	NA	NA	NO-S112	NA	NA	NA	NA	NA	NA	NA	NA	NA	NA	NA	NA	NA	NA	NA	NA	NA	NA	NA
3_Angiospermae_Dicotyledoneae	Rosaceae	Coluria	Coluria_longifolia	Coluria longifolia	YES[S000]	Perennial	Non_invasive	Non_dominant	NA	NA	NA	NA	NA	NA	NA	NA	NA	NA	NA	NA	NA	NA	NA	NA	NA	S100,S103,S091	NA	NA	NA	NA	NA	NA	NA	NA	NA	NA
3_Angiospermae_Dicotyledoneae	Rosaceae	Comarum	Comarum_palustre	Comarum palustre	YES[S000]	Perennial	Non_invasive	Non_dominant	NA	NA	NA	NA	NA	NA	NA	NA	NA	NA	NA	NA	NA	NA	NA	NA	NA	NA	S113	NA	NA	NA	NA	S100	NA	NA	NA	NA
3_Angiospermae_Dicotyledoneae	Rosaceae	Comarum	Comarum_salesovianum	Comarum salesovianum	YES[S000]	Perennial	Non_invasive	Non_dominant	NA	NA	NA	NA	NA	NA	NA	NA	NA	NA	NA	NA	NA	NA	NA	NA	NA	NA	NA	NA	NA	NA	NA	NA	NA	NA	NA	NA
3_Angiospermae_Dicotyledoneae	Gentianaceae	Comastoma	Comastoma_falcatum	Comastoma falcatum	NO	Annual	Non_invasive	Non_dominant	NA	NA	NA	NO-S100,S105	NA	NA	NA	NA	NA	NA	NA	NA	NA	NA	NA	NA	NA	NA	NA	NA	NA	NA	NA	NA	NA	NA	NA	NA
3_Angiospermae_Dicotyledoneae	Gentianaceae	Comastoma	Comastoma_polycladum	Comastoma polycladum	NO	Annual	Non_invasive	Non_dominant	NA	NA	NA	NA	NA	NA	NA	NA	NA	NA	NA	NA	NA	NA	NA	NA	NA	NA	NA	NA	NA	NA	NA	NA	NA	NA	NA	NA
3_Angiospermae_Dicotyledoneae	Gentianaceae	Comastoma	Comastoma_pulmonarium	Comastoma pulmonarium	YES[S000]	Annual	Non_invasive	Non_dominant	NA	NA	NA	S105	NA	NA	NA	NA	NA	NA	NA	NA	NA	NA	NA	NA	NA	NA	NA	S100	NA	NA	NA	NA	NA	NA	NA	NA
3_Angiospermae_Dicotyledoneae	Gentianaceae	Comastoma	Comastoma_stellariifolium	Comastoma stellariifolium	NO	Perennial	Non_invasive	Non_dominant	NA	NA	NA	NA	NA	NA	NO-S106	NA	NA	NA	NA	NA	NA	NA	NA	NA	NA	NA	NA	NA	NA	NA	NA	NA	NA	NA	NA	NA
3_Angiospermae_Dicotyledoneae	Ranunculaceae	Consolida	Consolida_ajacis	Consolida ajacis	NO	Annual	Non_invasive	Non_dominant	NO-S100	NO-S096,S100	NA	NO-S105	NA	NA	NA	NA	NA	NA	NA	NA	NA	NA	NA	NA	NA	NA	NA	NA	NA	NA	NA	NA	NA	NA	NA	NA
3_Angiospermae_Dicotyledoneae	Convolvulaceae	Convolvulus	Convolvulus_ammannii	Convolvulus ammannii	YES[S000]	Perennial	Non_invasive	Non_dominant	NA	NA	NA	NA	NA	NA	NA	NA	NA	NA	NA	NA	NA	NA	NA	NA	NA	NA	NA	NA	NA	NA	NA	NA	NA	NA	NA	NA
3_Angiospermae_Dicotyledoneae	Convolvulaceae	Convolvulus	Convolvulus_arvensis	Convolvulus arvensis	YES[S000]	Perennial	Non_invasive	Non_dominant	S003,S100	S007,S096,S100	NA	NA	NA	NA	NA	NA	NA	S089	NA	NA	NA	S100,S111	NA	NA	NA	NA	NA	NA	S080	NA	S033	NA	NA	NA	NA	NA
3_Angiospermae_Dicotyledoneae	Asteraceae	Conyza	Conyza_japonica	Conyza japonica/Conyza stricta	YES[S000]	Annual	Non_invasive	Non_dominant	NA	NA	NA	NA	NA	NA	NA	NA	NA	NA	NA	NA	NA	NA	NA	S100,S043,S044	S097];S075	S053,S100,S103,S091	NA	NA	S083,S075,S080,S081;S082],S100,S101	S029,S032,S120	S033,S035	NA	NA	NA	NA	S094
3_Angiospermae_Dicotyledoneae	Malvaceae	Corchoropsis	Corchoropsis_tomentosa	Corchoropsis tomentosa	YES[S000]	Annual	Non_invasive	Non_dominant	NA	NA	NA	NA	NA	NA	NA	NA	NA	S077	NA	S092	NA	NA	NA	NA	NA	NA	NA	NA	NA	NA	NA	NA	NA	NA	NA	S094
3_Angiospermae_Dicotyledoneae	Malvaceae	Corchoropsis	Corchoropsis_tomentosa_var._psilocarpa	Corchoropsis psilocarpa	YES[S000]	Annual	Non_invasive	Non_dominant	NA	NA	NA	NA	NA	NA	NA	NA	NA	S077	NA	NA	NA	NA	NA	NA	NA	NA	NA	NA	S100	NA	NA	NA	NA	NA	NA	NA
3_Angiospermae_Dicotyledoneae	Malvaceae	Corchorus	Corchorus_aestuans	Corchorus acutangulus	NO	Annual	Non_invasive	Non_dominant	NA	NA	NA	NA	NA	NA	NA	NA	NA	NA	NA	NA	NA	NA	NA	NA	NA	NA	NA	NA	NA	NA	NA	NA	NA	NA	NA	NA
3_Angiospermae_Dicotyledoneae	Asteraceae	Coreopsis	Coreopsis_basalis	Coreopsis drummondii	NO	Annual	Non_invasive	Non_dominant	NA	NA	NA	NA	NA	NA	NA	NA	NA	NA	NA	NA	NA	NA	NA	NA	NA	NA	NA	NA	NA	NA	NO-S036	NA	NA	NA	NA	NA
3_Angiospermae_Dicotyledoneae	Asteraceae	Coreopsis	Coreopsis_grandiflora	Coreopsis grandiflora	YES[S000]	Perennial	Invasive-[R1-R6,R10]	Non_dominant	NA	NA	NA	NA	NA	NA	NA	NA	S112	NA	NA	NA	NA	NA	NA	S044	S097	S103	NA	NA	NA	NA	NA	NA	NA	NA	NA	NA
3_Angiospermae_Dicotyledoneae	Asteraceae	Coreopsis	Coreopsis_lanceolata	Coreopsis lanceolata	YES[S000]	Perennial	Invasive-[R1-R6,R10]	Non_dominant	NA	NA	NA	NA	NA	NA	NA	S119	NA	S077	NA	NA	NA	NA	NA	NA	NA	NA	NA	NA	NA	NA	NA	NA	NA	NA	NA	NA
3_Angiospermae_Dicotyledoneae	Asteraceae	Coreopsis	Coreopsis_tinctoria	Coreopsis tinctoria	NO	Annual	Non_invasive	Non_dominant	NA	NA	NA	NA	NA	NA	NA	NA	NO-S112	NA	NA	NA	NA	NA	NA	NA	NA	NA	NA	NA	NA	NA	NA	NA	NA	NA	NA	NA
3_Angiospermae_Dicotyledoneae	Fabaceae	Corethrodendron	Corethrodendron_scoparium	Corethrodendron scoparium	NO	Shrub	Non_invasive	Non_dominant	NA	NA	NA	NA	NA	NA	NA	NA	NA	NA	NA	NA	NA	NA	NA	NA	NA	NA	NA	NA	NA	NA	NA	NA	NO-S018	NA	NA	NA
3_Angiospermae_Dicotyledoneae	Apiaceae	Coriandrum	Coriandrum_sativum	Coriandrum sativum	YES[S000]	Annual	Invasive-[R1,R2,R4,R5,R6]	Non_dominant	NA	NA	NA	NA	NA	NA	NA	NA	NA	S098,S077	S100	NA	NA	NA	S100	NA	S097	NA	NA	NA	NA	NA	S033,S034	NA	NA	NA	S100	NA
3_Angiospermae_Dicotyledoneae	Coriariaceae	Coriaria	Coriaria_nepalensis	Coriaria nepalensis/Coriaria sinica	YES[S000]	Shrub	Non_invasive	Non_dominant	NA	NA	NA	NA	NA	NA	NA	NA	NA	NA	NA	NA	NA	NA	S100	S100	NA	删除-S091	NA	NA	NA	NA	S033,S034	NA	NA	NA	NA	NA
3_Angiospermae_Dicotyledoneae	Amaranthaceae	Corispermum	Corispermum_candelabrum	Corispermum candelabrum	YES[S000]	Annual	Non_invasive	Non_dominant	NA	NA	NA	NA	NA	NA	NA	NA	NA	NA	NA	NA	NA	S100,S111	NA	NA	NA	NA	NA	NA	NA	NA	NA	NA	NA	NA	NA	NA
3_Angiospermae_Dicotyledoneae	Amaranthaceae	Corispermum	Corispermum_declinatum	Corispermum declinatum	YES[S000]	Annual	Non_invasive	Non_dominant	NA	NA	NA	NA	NA	NA	NA	NA	NA	NA	NA	NA	NA	S100,S111	NA	NA	NA	S100,S091	NA	NA	NA	NA	NA	NA	S020	NA	NA	NA
3_Angiospermae_Dicotyledoneae	Amaranthaceae	Corispermum	Corispermum_elongatum	Corispermum elongatum	NO	Annual	Non_invasive	Non_dominant	NO-S100	NA	NA	NA	NA	NA	NA	NA	NA	NA	NA	NA	NA	NA	NA	NA	NA	NA	NA	NA	NA	NA	NA	NA	NA	NA	NA	NA
3_Angiospermae_Dicotyledoneae	Amaranthaceae	Corispermum	Corispermum_heptapotamicum	Corispermum heptapotamicum	NO	Annual	Non_invasive	Non_dominant	NA	NA	NA	NA	NA	NA	NA	NA	NA	NA	NA	NA	NA	NA	NA	NA	NA	NO-S103	NA	NA	NA	NA	NA	NA	NA	NA	NA	NA
3_Angiospermae_Dicotyledoneae	Amaranthaceae	Corispermum	Corispermum_hyssopifolium	Corispermum hyssopifolium	NO	Annual	Non_invasive	Non_dominant	NA	NA	NA	NA	NA	NA	NA	NA	NA	NA	NA	NA	NA	NA	NA	NA	NA	NA	NA	NA	NA	NA	NA	NA	NA	NA	NA	NA
3_Angiospermae_Dicotyledoneae	Amaranthaceae	Corispermum	Corispermum_macrocarpum	Corispermum macrocarpum	NO	Annual	Non_invasive	Non_dominant	NO-S100	NA	NA	NA	NA	NA	NA	NA	NA	NA	NA	NA	NA	NA	NA	NA	NA	NA	NA	NA	NA	NA	NA	NA	NA	NA	NA	NA
3_Angiospermae_Dicotyledoneae	Amaranthaceae	Corispermum	Corispermum_patelliforme	Corispermum patelliforme	NO	Annual	Non_invasive	Non_dominant	NA	NA	NA	NA	NA	NA	NA	NA	NA	NA	NA	NA	NO-S114	NA	NA	NA	NA	NA	NA	NA	NA	NA	NA	NA	NA	NA	NA	NA
3_Angiospermae_Dicotyledoneae	Amaranthaceae	Corispermum	Corispermum_platypterum	Corispermum platypterum	NO	Annual	Non_invasive	Non_dominant	NA	NA	NA	NA	NA	NA	NA	NA	NA	NA	NA	NA	NA	NA	NA	NA	NA	NA	NA	NA	NA	NA	NA	NA	NA	NA	NA	NA
3_Angiospermae_Dicotyledoneae	Amaranthaceae	Corispermum	Corispermum_puberulum	Corispermum puberulum	YES[S000]	Annual	Non_invasive	Non_dominant	NA	NA	NA	NA	NA	NA	NA	NA	NA	NA	NA	NA	NA	S100,S111	NA	S047]	NA	S103	NA	NA	NA	NA	NA	NA	NA	NA	NA	NA
3_Angiospermae_Dicotyledoneae	Amaranthaceae	Corispermum	Corispermum_stauntonii	Corispermum stauntonii	NO	Annual	Non_invasive	Non_dominant	NO-S100	NA	NA	NA	NA	NA	NA	NA	NA	NA	NA	NA	NA	NA	NA	NA	NA	NA	NA	NA	NA	NA	NA	NA	NA	NA	NA	NA
3_Angiospermae_Dicotyledoneae	Amaranthaceae	Corispermum	Corispermum_stenolepis	Corispermum stenolepis	NO	Annual	Non_invasive	Non_dominant	NA	NA	NA	NA	NA	NA	NA	NA	NA	NA	NA	NA	NA	NO-S111	NA	NA	NA	NA	NA	NA	NA	NA	NA	NA	NA	NA	NA	NA
3_Angiospermae_Dicotyledoneae	Cornaceae	Cornus	Cornus_alba	Swida alba	YES[S000]	Shrub	Non_invasive	Non_dominant	S002	NA	NA	NA	NA	NA	NA	NA	NA	NA	NA	NA	NA	NA	NA	NA	NA	NA	NO-S113	NA	NA	NA	NA	S100	NA	NA	NA	NA
3_Angiospermae_Dicotyledoneae	Cornaceae	Cornus	Cornus_controversa	Bothrocaryum controversum	NO	Tree	Non_invasive	Non_dominant	NA	NA	NA	NA	NA	NA	NA	NA	NA	NA	NA	NA	NA	NA	NO-S100	NA	NA	NA	NA	NA	NA	NA	NA	NA	NA	NA	NA	NA
3_Angiospermae_Dicotyledoneae	Cornaceae	Cornus	Cornus_hemsleyi	Cornus hemsleyi	NO	Shrub	Non_invasive	Non_dominant	NA	NA	NA	NA	NA	NA	NA	NA	NA	NA	NA	NA	NA	NA	NO-S100	NO-S100	NA	NA	NA	NA	NA	NA	NA	NA	NA	NA	NA	NA
3_Angiospermae_Dicotyledoneae	Cornaceae	Cornus	Cornus_macrophylla	Cornus macrophylla	YES[S000]	Tree	Non_invasive	Non_dominant	NA	NA	NA	NA	NA	NA	NA	NA	NA	NA	NA	NA	NA	NA	NA	NA	NA	NA	NA	NA	NA	NA	NA	NA	NA	NA	NA	NA
3_Angiospermae_Dicotyledoneae	Cornaceae	Cornus	Cornus_officinalis	Cornus officinalis	NO	Tree	Non_invasive	Non_dominant	NA	NA	NA	NA	NA	NA	NA	NA	NA	NA	NA	NA	NA	NA	NA	NA	NA	NA	NA	NA	NA	NA	NA	NA	NA	NA	NA	NA
3_Angiospermae_Dicotyledoneae	Cornaceae	Cornus	Cornus_quinquenervis	Cornus quinquenervis/Swida paucinervis	YES[S000]	Shrub	Non_invasive	Non_dominant	NA	NA	NA	NA	NA	NA	NA	NA	NA	NA	NA	NA	NA	NA	NA	NA	NA	S103	NA	NA	NA	NA	NA	NA	NA	NA	NA	NA
3_Angiospermae_Dicotyledoneae	Cornaceae	Cornus	Cornus_wilsoniana	Cornus wilsoniana	NO	Tree	Non_invasive	Non_dominant	NA	NA	NA	NA	NA	NA	NA	NA	NA	NA	NA	NA	NA	NA	NA	NA	NA	NA	NA	NA	NA	NA	NA	NA	NA	NA	NA	NA
3_Angiospermae_Dicotyledoneae	Fabaceae	Coronilla	Coronilla_varia	Coronilla varia	YES[S000]	Perennial	Non_invasive	Non_dominant	NA	NA	NA	NA	NA	NA	NA	NA	NA	NA	NA	NA	NA	NA	NA	NA	NA	NA	NA	NA	NA	NA	NA	NA	NA	NA	NA	NA
3_Angiospermae_Dicotyledoneae	Papaveraceae	Corydalis	Corydalis_bungeana	Corydalis bungeana	YES[S000]	Perennial	Non_invasive	Non_dominant	NA	NA	NA	NA	NA	NA	NA	NA	NA	NA	NA	NA	NA	NA	NA	NA	NA	NA	NA	NA	NA	NA	NA	NA	NA	NA	NA	NA
3_Angiospermae_Dicotyledoneae	Papaveraceae	Corydalis	Corydalis_dasyptera	Corydalis dasyptera	NO	Perennial	Non_invasive	Non_dominant	NA	NA	NA	NA	NA	NA	NA	NA	NA	NA	NA	NA	NA	NA	NA	NA	NA	NA	NA	NA	NA	NA	NA	NA	NA	NA	NA	NA
3_Angiospermae_Dicotyledoneae	Papaveraceae	Corydalis	Corydalis_decumbens	Corydalis decumbens/Corydalis amabilis	YES[S112]	Perennial	Non_invasive	Non_dominant	NA	NA	NA	NA	NA	NA	NA	NA	S112	NA	NA	NA	NA	NA	NA	NA	NA	NA	NA	NA	NA	NA	NA	NA	NA	NA	NA	NA
3_Angiospermae_Dicotyledoneae	Papaveraceae	Corydalis	Corydalis_edulis	Corydalis edulis	YES[S000]	Annual	Non_invasive	Non_dominant	NA	NA	NA	NA	NA	NA	NA	NA	NA	NA	NA	S092	NA	NA	NA	NA	NA	S100,S091	NA	NA	NA	NA	NA	NA	NA	NA	S100	NA
3_Angiospermae_Dicotyledoneae	Papaveraceae	Corydalis	Corydalis_gracillima	Corydalis gracillima	YES[S000]	Annual	Non_invasive	Non_dominant	NA	NA	NA	NA	NA	NA	S028,S106	NA	NA	NA	NA	NA	NA	NA	NA	NA	NA	NA	NA	NA	NA	NA	NA	NA	NA	NA	NA	NA
3_Angiospermae_Dicotyledoneae	Papaveraceae	Corydalis	Corydalis_incisa	Corydalis incisa	YES[S000]	Annual	Non_invasive	Non_dominant	NA	NA	NA	NA	NA	NA	NA	NA	NA	NA	NA	NA	NA	NA	NA	NA	NA	NA	NA	NA	NA	NA	NA	NA	NA	NA	NA	NA
3_Angiospermae_Dicotyledoneae	Papaveraceae	Corydalis	Corydalis_linarioides	Corydalis linarioides	NO	Perennial	Non_invasive	Non_dominant	NA	NA	NA	NA	NA	NA	NA	NA	NA	NA	NA	NA	NA	NA	NA	NA	NA	NA	NA	NA	NA	NA	NA	NA	NA	NA	NA	NA
3_Angiospermae_Dicotyledoneae	Papaveraceae	Corydalis	Corydalis_pallida	Corydalis pallida	YES[S000]	Annual	Non_invasive	Non_dominant	S100	NA	NA	NA	NA	NA	NA	NA	NA	NA	NA	S092	NA	NA	NA	NA	NA	NA	NA	NA	NA	NA	NA	S100	NA	NA	NA	NA
3_Angiospermae_Dicotyledoneae	Papaveraceae	Corydalis	Corydalis_racemosa	Corydalis racemosa	YES[S000]	Annual	Non_invasive	Non_dominant	NA	NA	NA	NA	NA	NA	NA	NA	NA	NA	NA	NA	NA	NA	NA	NA	NA	NA	NA	NA	NA	NA	NA	NA	NA	NA	NA	NA
3_Angiospermae_Dicotyledoneae	Papaveraceae	Corydalis	Corydalis_saxicola	Corydalis saxicola	NO	Perennial	Non_invasive	Non_dominant	NA	NA	NA	NO-S100	NA	NA	NA	NA	NA	NA	NA	NA	NA	NA	NA	NA	NA	NA	NA	NA	NA	NA	NA	NA	NA	NA	NA	NA
3_Angiospermae_Dicotyledoneae	Papaveraceae	Corydalis	Corydalis_stricta	Corydalis stricta	NO	Perennial	Non_invasive	Non_dominant	NA	NA	NA	NA	NA	NA	NA	NA	NA	NA	NA	NA	NA	NA	NA	NA	NA	NA	NA	NA	NA	NA	NA	NA	NA	NA	NA	NA
3_Angiospermae_Dicotyledoneae	Papaveraceae	Corydalis	Corydalis_trachycarpa	Corydalis trachycarpa	NO	Annual	Non_invasive	Non_dominant	NA	NA	NA	NA	NA	NA	NA	NA	NA	NA	NA	NA	NA	NA	NA	NA	NA	NA	NA	NA	NA	NA	NA	NA	NA	NA	NA	NA
3_Angiospermae_Dicotyledoneae	Papaveraceae	Corydalis	Corydalis_turtschaninovii	Corydalis turtschaninovii	YES[S000]	Perennial	Non_invasive	Non_dominant	NA	NA	NA	NA	NA	NA	NA	NA	NA	NA	NA	NA	NA	NA	NA	NA	NA	NA	NA	NA	NA	NA	NA	S100	NA	NA	NA	NA
3_Angiospermae_Dicotyledoneae	Hamamelidaceae	Corylopsis	Corylopsis_glandulifera	Corylopsis glandulifera	NO	Shrub	Non_invasive	Non_dominant	NA	NA	NA	NA	NA	NO-S102	NA	NA	NA	NA	NA	NA	NA	NA	NA	NA	NA	NA	NA	NA	NA	NA	NA	NA	NA	NA	NA	NA
3_Angiospermae_Dicotyledoneae	Hamamelidaceae	Corylopsis	Corylopsis_multiflora	Corylopsis multiflora	NO	Shrub	Non_invasive	Non_dominant	NA	NA	NA	NA	NA	NA	NA	NA	NA	NA	NA	NA	NA	NA	NO-S100	NO-S100	NA	NA	NA	NA	NA	NA	NA	NA	NA	NA	NA	NA
3_Angiospermae_Dicotyledoneae	Hamamelidaceae	Corylopsis	Corylopsis_sinensis	Corylopsis sinensis	NO	Shrub	Non_invasive	Non_dominant	NA	NA	NA	NA	NA	NA	NA	NA	NA	NA	NA	NA	NA	NA	NO-S100	NA	NA	NA	NA	NA	NA	NA	NA	NA	NA	NA	NA	NA
3_Angiospermae_Dicotyledoneae	Betulaceae	Corylus	Corylus_heterophylla	Corylus heterophylla	YES[S000]	Shrub	Non_invasive	Non_dominant	NA	NA	NA	NA	NA	NA	NA	NA	NA	NA	NA	NA	NA	NA	NA	NA	NA	NA	NA	NA	NA	NA	NA	S100	NA	NA	NA	NA
3_Angiospermae_Dicotyledoneae	Betulaceae	Corylus	Corylus_sieboldiana_var._mandshurica	Corylus mandshurica	YES[S000]	Shrub	Non_invasive	Non_dominant	NA	NA	NA	NA	NA	NA	NA	NA	NA	NA	NA	NA	NA	NA	NA	NA	NA	NA	NA	NA	NA	NA	NA	S100	NA	NA	NA	NA
3_Angiospermae_Dicotyledoneae	Asteraceae	Cosmos	Cosmos_bipinnatus	Cosmos bipinnatus	YES[S000]	Annual	Invasive-[R1-R6]	Non_dominant	NA	NA	NA	NA	NA	NA	NA	S119	S112	NA	NA	NA	NA	NA	NA	S043	S097	S103	NA	NA	NA	NA	S033,S036	NA	S018	NA	NA	NA
3_Angiospermae_Dicotyledoneae	Asteraceae	Cosmos	Cosmos_sulphureus	Cosmos sulphureus	NO	Annual	Non_invasive	Non_dominant	NA	NA	NA	NA	NA	NA	NA	NA	NO-S112	NA	NA	NA	NA	NA	NA	NA	NA	NA	NA	NA	NA	NA	NA	NA	NA	NA	NA	NA
3_Angiospermae_Dicotyledoneae	Anacardiaceae	Cotinus	Cotinus_coggygria	Cotinus coggygria	NO	Shrub	Non_invasive	Non_dominant	NA	NA	NA	NA	NA	NA	NA	NA	NA	NA	NA	NA	NA	NA	NA	NA	NA	NA	NA	NA	NA	NA	NA	NA	NA	NA	NA	NA
3_Angiospermae_Dicotyledoneae	Anacardiaceae	Cotinus	Cotinus_coggygria_var._cinerea	Cotinus coggygria var. cinerea	NO	Shrub	Non_invasive	Non_dominant	NA	NA	NA	NA	NA	NA	NA	NA	NA	NA	NA	NA	NA	NA	NA	NA	NA	NA	NA	NA	NA	NA	NA	NA	NA	NA	NA	NA
3_Angiospermae_Dicotyledoneae	Anacardiaceae	Cotinus	Cotinus_coggygria_var._pubescens	Cotinus coggygria var. pubescens	NO	Shrub	Non_invasive	Non_dominant	NA	NA	NA	NA	NA	NA	NA	NA	NA	NO-S098	NA	NA	NA	NA	NA	NA	NA	NA	NA	NA	NA	NA	NA	NA	NA	NA	NA	NA
3_Angiospermae_Dicotyledoneae	Rosaceae	Cotoneaster	Cotoneaster_adpressus	Cotoneaster adpressus	NO	Shrub	Non_invasive	Non_dominant	NA	NA	NA	NO-S105	NA	NA	NA	NA	NA	NA	NA	NA	NA	NA	NA	NA	NA	NA	NA	NO-S100	NA	NA	NA	NA	NA	NA	NA	NA
3_Angiospermae_Dicotyledoneae	Rosaceae	Cotoneaster	Cotoneaster_buxifolius	Cotoneaster buxifolius	NO	Shrub	Non_invasive	Non_dominant	NA	NA	NA	NA	NA	NA	NO-S106	NA	NA	NA	NA	NA	NA	NA	NA	NA	NA	NA	NA	NA	NA	NA	NA	NA	NA	NA	NA	NA
3_Angiospermae_Dicotyledoneae	Rosaceae	Cotoneaster	Cotoneaster_dielsianus	Cotoneaster dielsianus	YES[S000]	Shrub	Non_invasive	Non_dominant	NA	NA	NA	NA	NA	NA	S106	NA	NA	NA	NA	NA	NA	NA	NA	NA	NA	NA	NA	NA	NA	NA	NA	NA	NA	NA	NA	NA
3_Angiospermae_Dicotyledoneae	Rosaceae	Cotoneaster	Cotoneaster_franchetii	Cotoneaster franchetii	NO	Shrub	Non_invasive	Non_dominant	NA	NA	NA	NA	NA	NA	NO-S100	NA	NA	NA	NA	NA	NA	NA	NA	NA	NA	NA	NA	NA	NA	NA	NA	NA	NA	NA	NA	NA
3_Angiospermae_Dicotyledoneae	Rosaceae	Cotoneaster	Cotoneaster_horizontalis	Cotoneaster horizontalis	YES[S000]	Shrub	Non_invasive	Non_dominant	NA	NA	NA	S105	NA	NA	NA	NA	NA	NA	NA	NA	NA	NA	NA	NA	NA	NA	NA	NA	NA	NA	NA	NA	NA	NA	NA	NA
3_Angiospermae_Dicotyledoneae	Rosaceae	Cotoneaster	Cotoneaster_microphyllus	Cotoneaster microphyllus	NO	Shrub	Non_invasive	Non_dominant	NA	NA	NA	NA	NA	NA	NO-S100,S106	NA	NA	NA	NA	NA	NA	NA	NA	NA	NA	NA	NA	NA	NA	NA	NA	NA	NA	NA	NA	NA
3_Angiospermae_Dicotyledoneae	Rosaceae	Cotoneaster	Cotoneaster_subadpressus	Cotoneaster subadpressus	NO	Shrub	Non_invasive	Non_dominant	NA	NA	NA	NA	NA	NA	NO-S106	NA	NA	NA	NA	NA	NA	NA	NA	NA	NA	NA	NA	NA	NA	NA	NA	NA	NA	NA	NA	NA
3_Angiospermae_Dicotyledoneae	Asteraceae	Cotula	Cotula_anthemoides	Cotula anthemoides	YES[S000]	Annual	Non_invasive	Non_dominant	NA	NA	NA	NA	NA	NA	NA	NA	NA	NA	NA	NA	NA	NA	NA	NA	NA	NA	NA	NA	NA	NA	NA	NA	NA	S104	NA	NA
3_Angiospermae_Dicotyledoneae	Asteraceae	Cotula	Cotula_hemisphaerica	Cotula hemisphaerica	NO	Annual	Non_invasive	Non_dominant	NA	NA	NA	NA	NA	NA	NA	NA	NA	NA	NA	NA	NA	NA	NA	NA	NA	NO-S052]	NA	NA	NA	NA	NA	NA	NA	NA	NA	NA
3_Angiospermae_Dicotyledoneae	Fabaceae	Craspedolobium	Craspedolobium_unijugum	Craspedolobium schochii	NO	Shrub	Non_invasive	Non_dominant	NA	NA	NA	NA	NA	NA	NA	NA	NA	NA	NA	NA	NA	NA	NA	NA	NA	NA	NA	NA	NA	NA	NO-S033	NA	NA	NA	NA	NA
3_Angiospermae_Dicotyledoneae	Asteraceae	Crassocephalum	Crassocephalum_crepidioides	Crassocephalum crepidioides/Gynura crepidioides	YES[S000]	Annual	Invasive-[R1-R6,R9]	Non_dominant	NA	NA	NA	NA	NA	S102	NA	NA	NA	S077	NA	S092	NA	NA	NA	NA	NA	NA	NA	NA	NA	NA	S033,S034	NA	NA	NA	NA	S094
3_Angiospermae_Dicotyledoneae	Crassulaceae	Crassula	Crassula_ovata	Crassula argentea	NO	Perennial	Non_invasive	Non_dominant	NA	NA	NA	NA	NA	NA	NA	NA	NA	NA	NA	NA	NA	NO-S111	NA	NA	NA	NA	NA	NA	NA	NA	NA	NA	NA	NA	NA	NA
3_Angiospermae_Dicotyledoneae	Rosaceae	Crataegus	Crataegus_cuneata	Crataegus cuneata	NO	Shrub	Non_invasive	Non_dominant	NA	NA	NA	NA	NA	NA	NA	NA	NA	NA	NA	NA	NA	NA	NO-S100	NO-S100	NA	NA	NA	NA	NA	NA	NA	NA	NA	NA	NA	NA
3_Angiospermae_Dicotyledoneae	Rosaceae	Crataegus	Crataegus_hupehensis	Crataegus hupehensis	NO	Tree	Non_invasive	Non_dominant	NA	NA	NA	NA	NA	NA	NA	NA	NA	NA	NA	NA	NA	NA	NO-S100	NA	NA	NA	NA	NA	NA	NA	NA	NA	NA	NA	NA	NA
3_Angiospermae_Dicotyledoneae	Rosaceae	Crataegus	Crataegus_maximowiczii	Crataegus maximowiczii	NO	Shrub	Non_invasive	Non_dominant	NA	NA	NA	NA	NA	NA	NA	NA	NA	NA	NA	NA	NA	NA	NA	NA	NA	NA	NO-S113	NA	NA	NA	NA	NO-S100	NA	NA	NA	NA
3_Angiospermae_Dicotyledoneae	Rosaceae	Crataegus	Crataegus_pinnatifida	Crataegus pinnatifida	NO	Tree	Non_invasive	Non_dominant	NA	NA	NA	NA	NA	NA	NA	NA	NA	NA	NA	NA	NA	NO-S100,S111	NA	NA	NA	NA	NA	NA	NO-S100	NA	NA	NO-S100	NA	NA	NA	NA
3_Angiospermae_Dicotyledoneae	Rosaceae	Crataegus	Crataegus_sanguinea	Crataegus sanguinea	NO	Shrub	Non_invasive	Non_dominant	NA	NA	NA	NA	NA	NA	NA	NA	NA	NA	NA	NA	NA	NA	NA	NA	NA	NA	NO-S113	NA	NA	NA	NA	NA	NA	NA	NA	NA
3_Angiospermae_Dicotyledoneae	Asteraceae	Cremanthodium	Cremanthodium_brunneopilosum	Cremanthodium brunneopilosum	YES[S000]	Perennial	Non_invasive	Non_dominant	NA	NA	NA	S038;S039]	NA	NA	NA	NA	NA	NA	NA	NA	NA	NA	NA	NA	NA	NA	NA	NA	NA	NA	NA	NA	NA	NA	NA	NA
3_Angiospermae_Dicotyledoneae	Asteraceae	Cremanthodium	Cremanthodium_decaisnei	Cremanthodium decaisnei	YES[S000]	Perennial	Non_invasive	Non_dominant	NA	NA	NA	S105	NA	NA	NA	NA	NA	NA	NA	NA	NA	NA	NA	NA	NA	NA	NA	S100	NA	NA	NA	NA	NA	NA	NA	NA
3_Angiospermae_Dicotyledoneae	Asteraceae	Cremanthodium	Cremanthodium_ellisii	Cremanthodium ellisii	YES[S000]	Perennial	Non_invasive	Non_dominant	NA	NA	NA	NA	NA	NA	NA	NA	NA	NA	NA	NA	NA	NA	NA	NA	NA	NA	NA	NA	NA	NA	NA	NA	NA	NA	NA	NA
3_Angiospermae_Dicotyledoneae	Asteraceae	Cremanthodium	Cremanthodium_humile	Cremanthodium humile	NO	Perennial	Non_invasive	Non_dominant	NA	NA	NA	NO-S105	NA	NA	NA	NA	NA	NA	NA	NA	NA	NA	NA	NA	NA	NA	NA	NA	NA	NA	NA	NA	NA	NA	NA	NA
3_Angiospermae_Dicotyledoneae	Asteraceae	Cremanthodium	Cremanthodium_lineare	Cremanthodium lineare	YES[S000]	Perennial	Non_invasive	Non_dominant	NA	NA	NA	S040,S041,S100,S105	NA	NA	NA	NA	NA	NA	NA	NA	NA	NA	NA	NA	NA	NA	NA	NA	NA	NA	NA	NA	NA	NA	NA	NA
3_Angiospermae_Dicotyledoneae	Asteraceae	Crepidiastrum	Crepidiastrum_denticulatum	Ixeris denticulata/Paraixeris denticulata	YES[S000]	Annual	Non_invasive	Non_dominant	S002,S002	S096	NA	NA	NA	NA	NA	NA	NA	S098	NA	NA	S114	S111	NA	NA	NA	NA	NA	NA	S100	NA	NA	NA	S019	NA	NA	NA
3_Angiospermae_Dicotyledoneae	Asteraceae	Crepidiastrum	Crepidiastrum_sonchifolium	Ixeris sonchifolia/Ixeridium sonchifolia/Ixeridium sonchifolium	YES[S000]	Perennial	Non_invasive	Non_dominant	S004,S100	S096	NA	NA	NA	NA	NA	NA	NA	S098,S089,S077	NA	S092	NA	S100,S111	NA	NA	NA	NA	NA	NA	S100	NA	S034	NA	NA	NA	S100	NA
3_Angiospermae_Dicotyledoneae	Asteraceae	Crepis	Crepis_bodinieri	Crepis bodinieri	NO	Perennial	Non_invasive	Non_dominant	NA	NA	NA	NA	NA	NA	NO-S106	NA	NA	NA	NA	NA	NA	NA	NA	NA	NA	NA	NA	NA	NA	NA	NA	NA	NA	NA	NA	NA
3_Angiospermae_Dicotyledoneae	Asteraceae	Crepis	Crepis_crocea	Crepis crocea	NO	Perennial	Non_invasive	Non_dominant	NA	NA	NA	NA	NA	NA	NA	NA	NA	NA	NA	NA	NA	NA	NA	NA	NA	NA	NA	NA	NA	NA	NA	NO-S100	NA	NA	NA	NA
3_Angiospermae_Dicotyledoneae	Asteraceae	Crepis	Crepis_rigescens	Crepis rigescens	YES[S000]	Perennial	Non_invasive	Non_dominant	NA	NA	NA	NA	NA	NA	S028,S106	NA	NA	NA	NA	NA	NA	NA	NA	NA	NA	NA	NA	NA	NA	S120	NA	NA	NA	NA	NA	NA
3_Angiospermae_Dicotyledoneae	Asteraceae	Crepis	Crepis_subscaposa	Crepis subscaposa	NO	Perennial	Non_invasive	Non_dominant	NA	NA	NA	NA	NA	NA	NO-S106	NA	NA	NA	NA	NA	NA	NA	NA	NA	NA	NA	NA	NA	NA	NA	NA	NA	NA	NA	NA	NA
3_Angiospermae_Dicotyledoneae	Asteraceae	Crepis	Crepis_tectorum	Crepis tectorum	NO	Annual	Non_invasive	Non_dominant	NO-S002	NA	NA	NA	NA	NA	NA	NA	NA	NA	NA	NA	NA	NA	NA	NA	NA	NA	NA	NA	NA	NA	NA	NA	NA	NA	NA	NA
3_Angiospermae_Dicotyledoneae	Fabaceae	Crotalaria	Crotalaria_albida	Crotalaria albida	YES[S000]	Perennial	Non_invasive	Non_dominant	NA	NA	NA	NA	NA	NA	NA	NA	NA	NA	NA	NA	NA	NA	NA	NA	NA	NA	NA	NA	NA	NA	NA	NA	NA	NA	NA	NA
3_Angiospermae_Dicotyledoneae	Fabaceae	Crotalaria	Crotalaria_juncea	Crotalaria juncea	NO	Annual	Non_invasive	Non_dominant	NA	NA	NA	NA	NA	NA	NA	NA	NA	NA	NA	NO-S066	NA	NA	NA	NA	NA	NO-S100,S091	NA	NA	NA	NA	NA	NA	NA	NA	NA	NA
3_Angiospermae_Dicotyledoneae	Fabaceae	Crotalaria	Crotalaria_pallida	Crotalaria pallida	YES[S000]	Perennial	Non_invasive	Non_dominant	NA	NA	NA	NA	NA	NA	NA	NA	NA	NA	NA	NA	NA	NA	NA	NA	NA	NA	NA	NA	NA	NA	NA	NA	NA	NA	NA	NA
3_Angiospermae_Dicotyledoneae	Fabaceae	Crotalaria	Crotalaria_sessiliflora	Crotalaria sessiliflora	NO	Annual	Non_invasive	Non_dominant	NA	NA	NA	NA	NA	NA	NA	NA	NA	NA	NA	NA	NA	NA	NA	NA	NA	NA	NA	NO-S100	NA	NA	NA	NA	NA	NA	NA	NA
3_Angiospermae_Dicotyledoneae	Apiaceae	Cryptotaenia	Cryptotaenia_japonica	Cryptotaenia japonica	YES[S000]	Perennial	Non_invasive	Non_dominant	NA	NA	NA	NA	NA	NA	NA	NA	NA	S077	NA	NA	NA	NA	NA	NA	NA	NA	NA	NA	NA	NA	NA	NA	NA	S104	NA	NA
3_Angiospermae_Dicotyledoneae	Cucurbitaceae	Cucumis	Cucumis_melo	Cucumis melo/Cucumis bisexualis	NO	Annual	Non_invasive	Non_dominant	NA	NA	NA	NA	NA	NA	NA	NA	NA	NO-S098	NO-S100	NO-S092	NA	NO-S111	NA	NA	NO-S097	NO-S100,S091	NA	NA	NO-S100	NA	NA	NA	NA	NA	NA	NA
3_Angiospermae_Dicotyledoneae	Cucurbitaceae	Cucumis	Cucumis_melo_subsp._agrestis	Cucumis melo var. agrestis	NO	Annual	Non_invasive	Non_dominant	NA	NA	NA	NA	NA	NA	NA	NA	NA	NA	NA	NA	NA	NA	NA	NO-S100	NA	NO-S100,S091	NA	NA	NO-S100	NA	NA	NA	NA	NA	NA	NA
3_Angiospermae_Dicotyledoneae	Cucurbitaceae	Cucumis	Cucumis_sativus	Cucumis sativus	NO	Annual	Non_invasive	Non_dominant	NA	NA	NA	NA	NA	NA	NA	NA	NA	NO-S098	NO-S100	NA	NA	NO-S111	NA	NA	NA	NA	NA	NA	NA	NA	NA	NA	NA	NA	NO-S100	NA
3_Angiospermae_Dicotyledoneae	Cucurbitaceae	Cucurbita	Cucurbita_maxima	Cucurbita maxima	NO	Annual	Non_invasive	Non_dominant	NA	NA	NA	NA	NA	NA	NA	NA	NA	NA	NA	NA	NA	NA	NA	NO-S100	NA	NA	NA	NA	NA	NA	NA	NA	NA	NA	NO-S100	NA
3_Angiospermae_Dicotyledoneae	Cucurbitaceae	Cucurbita	Cucurbita_moschata	Cucurbita moschata	NO	Annual	Non_invasive	Non_dominant	NA	NA	NA	NA	NA	NA	NA	NA	NA	NO-S098	NO-S100	NA	NA	NO-S111	NA	NA	NA	NA	NA	NA	NA	NA	NA	NA	NA	NA	NO-S100	NA
3_Angiospermae_Dicotyledoneae	Cucurbitaceae	Cucurbita	Cucurbita_pepo	Cucurbita pepo	NO	Annual	Non_invasive	Non_dominant	NA	NA	NA	NA	NA	NA	NA	NA	NA	NA	NO-S100	NA	NA	NO-S111	NA	NA	NA	NA	NA	NA	NA	NA	NA	NA	NA	NA	NO-S100	NA
3_Angiospermae_Dicotyledoneae	Lythraceae	Cuphea	Cuphea_carthagenensis	Cuphea balsamona	NO	Annual	Non_invasive	Non_dominant	NA	NA	NA	NA	NA	NA	NA	NA	NA	NA	NA	NA	NA	NA	NA	NA	NA	NA	NA	NA	NA	NA	NA	NA	NA	NA	NA	NA
3_Angiospermae_Dicotyledoneae	Lythraceae	Cuphea	Cuphea_hookeriana	Cuphea hookeriana	NO	Shrub	Non_invasive	Non_dominant	NA	NA	NA	NA	NA	NA	NA	NA	NA	NA	NA	NA	NA	NA	NA	NA	NA	NA	NA	NA	NA	NA	NO-S034	NA	NA	NA	NA	NA
3_Angiospermae_Dicotyledoneae	Lythraceae	Cuphea	Cuphea_hyssopifolia	Cuphea hyssopifolia	NO	Shrub	Non_invasive	Non_dominant	NA	NA	NA	NA	NA	NA	NA	NA	NO-S112	NA	NA	NA	NA	NA	NA	NA	NA	NA	NA	NA	NA	NA	NO-S033	NA	NA	NA	NA	NA
3_Angiospermae_Dicotyledoneae	Convolvulaceae	Cuscuta	Cuscuta_australis	Cuscuta australis	NO	Annual	Non_invasive	Non_dominant	NA	NA	NA	NA	NA	NA	NA	NA	NA	NA	NA	NA	NA	NA	NA	NO-S100	NA	NA	NA	NA	NO-S100	NA	NA	NA	NA	NA	NA	NA
3_Angiospermae_Dicotyledoneae	Convolvulaceae	Cuscuta	Cuscuta_chinensis	Cuscuta chinensis	YES[S000]	Annual	Non_invasive	Non_dominant	S100	S096,S100	NA	NA	NA	NA	NA	NA	S112	S077	S100	S092	NA	S100,S111	S100	NA	NA	S100,S103,S091	NA	NA	S100	NA	NA	S100	NA	NA	NA	NA
3_Angiospermae_Dicotyledoneae	Convolvulaceae	Cuscuta	Cuscuta_europaea	Cuscuta europaea	YES[S000]	Annual	Non_invasive	Non_dominant	NA	S096	NA	NA	NA	NA	NA	NA	NA	NA	NA	NA	NA	NA	NA	NA	NA	NA	NA	NO-S100	NA	NA	NA	NA	NA	NA	NA	NA
3_Angiospermae_Dicotyledoneae	Convolvulaceae	Cuscuta	Cuscuta_japonica	Cuscuta japonica	YES[S000]	Annual	Non_invasive	Non_dominant	S100	S096,S100	NA	NA	NA	NA	NA	S119	NA	S077	NA	S092	NA	S100,S111	NA	NA	NA	NA	S113	S108,S100	NA	NA	NA	S100	NA	NA	NA	NA
3_Angiospermae_Dicotyledoneae	Campanulaceae	Cyananthus	Cyananthus_flavus_subsp._montanu	Cyananthus flavus subsp. montanu	NO	Perennial	Non_invasive	Non_dominant	NA	NA	NA	NA	NA	NA	NO-S100	NA	NA	NA	NA	NA	NA	NA	NA	NA	NA	NA	NA	NA	NA	NA	NA	NA	NA	NA	NA	NA
3_Angiospermae_Dicotyledoneae	Campanulaceae	Cyananthus	Cyananthus_hookeri	Cyananthus hookeri C. B. Clarke	NO	Annual	Non_invasive	Non_dominant	NA	NA	NA	NA	NA	NA	NO-S106	NA	NA	NA	NA	NA	NA	NA	NA	NA	NA	NA	NA	NA	NA	NA	NA	NA	NA	NA	NA	NA
3_Angiospermae_Dicotyledoneae	Campanulaceae	Cyananthus	Cyananthus_inflatus	Cyananthus inflatus	YES[S000]	Annual	Non_invasive	Non_dominant	NA	NA	NA	NA	NA	NA	S028,S106	NA	NA	NA	NA	NA	NA	NA	NA	NA	NA	NA	NA	NA	NA	NA	NA	NA	NA	NA	NA	NA
3_Angiospermae_Dicotyledoneae	Asteraceae	Cyanus	Cyanus_segetum	Centaurea cyanus	YES[S000]	Annual	Invasive-[R1-R6]	Non_dominant	NA	NA	NA	NA	NA	NA	NA	NA	S112	NA	NA	NA	NA	NA	NA	NA	NA	NA	NA	NA	NA	NA	NA	NA	NA	NA	NA	NA
3_Angiospermae_Dicotyledoneae	Asteraceae	Cyathocline	Cyathocline_purpurea	Cyathocline purpurea	NO	Annual	Non_invasive	Non_dominant	NA	NA	NA	NA	NA	NA	NA	NA	NA	NA	NA	NA	NA	NA	NA	NA	NA	NA	NA	NA	NA	NA	NA	NA	NA	NA	NA	NA
3_Angiospermae_Dicotyledoneae	Menispermaceae	Cyclea	Cyclea_racemosa	Cyclea racemosa	YES[S000]	Liana	Non_invasive	Non_dominant	NA	NA	NA	NA	NA	NA	NA	NA	NA	NA	NA	NA	NA	NA	NA	NA	NA	NA	NA	NA	NA	NA	NA	NA	NA	NA	NA	S094
3_Angiospermae_Dicotyledoneae	Fagaceae	Cyclobalanopsis	Cyclobalanopsis_glauca	Cyclobalanopsis glauca	YES[S000]	Tree	Non_invasive	Non_dominant	NA	NA	NA	NA	NA	NA	NA	NA	NA	NA	NA	NA	NA	NA	NA	NA	NA	S100,S091	NA	NA	NA	NA	NA	NA	NA	NA	NA	NA
3_Angiospermae_Dicotyledoneae	Fagaceae	Cyclobalanopsis	Cyclobalanopsis_glaucoides	Cyclobalanopsis glaucoides	NO	Tree	Non_invasive	Non_dominant	NA	NA	NA	NA	NA	NA	NA	NA	NA	NA	NA	NA	NA	NA	NA	NA	NA	NO-S100,S103,S091	NA	NA	NA	NA	NO-S033	NA	NA	NA	NA	NA
3_Angiospermae_Dicotyledoneae	Apiaceae	Cyclospermum	Cyclospermum_leptophyllum	Cyclospermum leptophyllum/Apium leptophyllum	YES[S000]	Annual	Invasive-[R1-R6,R9]	Non_dominant	NA	NA	NA	NA	NA	NA	NA	NA	NA	S077	NA	NA	NA	NA	NA	NA	NA	NA	NA	NA	NA	NA	S034	S119	NA	NA	NA	NA
3_Angiospermae_Dicotyledoneae	Orobanchaceae	Cymbaria	Cymbaria_daurica	Cymbaria dahurica	NO	Perennial	Non_invasive	Non_dominant	NO-S100	NO-S096,S100	NA	NA	NA	NA	NA	NA	NA	NA	NA	NA	NA	NA	NA	NA	NA	NA	NA	NO-S100	NA	NA	NA	NA	NA	NA	NA	NA
3_Angiospermae_Dicotyledoneae	Orobanchaceae	Cymbaria	Cymbaria_mongolica	Cymbaria mongolica	NO	Perennial	Non_invasive	Non_dominant	NA	NO-S096	NA	NA	NA	NA	NA	NA	NA	NA	NA	NA	NA	NA	NA	NA	NA	NA	NA	NA	NA	NA	NA	NA	NA	NA	NA	NA
3_Angiospermae_Dicotyledoneae	Apocynaceae	Cynanchum	Cynanchum_acutum_subsp._sibiricum	Cynanchum sibiricum/Cynanchum cathayense	YES[S000]	Liana	Non_invasive	Non_dominant	NA	S096	NA	NA	NA	NA	NA	NA	NA	NA	NA	NA	S114	NA	NA	NA	NA	NA	NA	NA	NA	NA	NA	NA	NA	NA	NA	NA
3_Angiospermae_Dicotyledoneae	Apocynaceae	Cynanchum	Cynanchum_amplexicaule	Cynanchum amplexicaule	NO	Perennial	Non_invasive	Non_dominant	NO-S100	NO-S096,S100	NA	NA	NA	NA	NA	NA	NA	NA	NA	NA	NA	NA	NA	NA	NA	NA	NA	NA	NA	NA	NA	NA	NA	NA	NA	NA
3_Angiospermae_Dicotyledoneae	Apocynaceae	Cynanchum	Cynanchum_atratum	Cynanchum atratum	NO	Perennial	Non_invasive	Non_dominant	NO-S100	NO-S096,S100	NA	NA	NA	NA	NA	NA	NA	NA	NA	NA	NA	NA	NA	NA	NA	NA	NA	NA	NA	NA	NA	NO-S100	NA	NA	NA	NA
3_Angiospermae_Dicotyledoneae	Apocynaceae	Cynanchum	Cynanchum_auriculatum	Cynanchum auriculatum	YES[S000]	Perennial	Non_invasive	Non_dominant	NA	NA	NA	NA	NA	NA	S106	S095	NA	S098,S089,S077	NA	S092	NA	NA	NA	NA	NA	NA	NA	NA	NA	NA	NA	NA	NA	NA	NA	NA
3_Angiospermae_Dicotyledoneae	Apocynaceae	Cynanchum	Cynanchum_chinense	Cynanchum chinense	YES[S000]	Perennial	Non_invasive	Non_dominant	NA	S096,S100	NA	NA	NA	NA	NA	NA	NA	S098,S089	S085,S087,S088	NA	S114	S100,S111	NA	S043,S044	NA	S052,S057,S091	NA	NA	S083,S100	NA	NA	NA	NA	NA	S100	NA
3_Angiospermae_Dicotyledoneae	Apocynaceae	Cynanchum	Cynanchum_glaucescens	Cynanchum glaucescens	YES[S000]	Shrub	Non_invasive	Non_dominant	NA	NA	NA	NA	NA	NA	NA	NA	NA	NA	NA	NA	NA	NA	NA	NA	NA	NA	NA	NA	NA	NA	NA	NA	NA	NA	NA	NA
3_Angiospermae_Dicotyledoneae	Apocynaceae	Cynanchum	Cynanchum_paniculatum	Cynanchum paniculatum	YES[S000]	Perennial	Non_invasive	Non_dominant	S100	S096,S100	NA	NA	NA	NA	NA	NA	NA	NA	NA	NA	NA	NA	NA	NA	S097	S100,S091	NA	NA	S100	NA	NA	NA	NA	NA	NA	NA
3_Angiospermae_Dicotyledoneae	Apocynaceae	Cynanchum	Cynanchum_purpureum	Cynanchum purpureum	NO	Perennial	Non_invasive	Non_dominant	NO-S100	NA	NA	NA	NA	NA	NA	NA	NA	NA	NA	NA	NA	NA	NA	NA	NA	NA	NA	NA	NA	NA	NA	NA	NA	NA	NA	NA
3_Angiospermae_Dicotyledoneae	Apocynaceae	Cynanchum	Cynanchum_stauntonii	Cynanchum stauntonii	YES[S000]	Perennial	Non_invasive	Non_dominant	NA	NA	NA	NA	NA	NA	NA	NA	NA	NA	NA	NA	NA	NA	NA	NA	NA	NA	NA	NA	NA	NA	NA	NA	NA	S104	NA	NA
3_Angiospermae_Dicotyledoneae	Apocynaceae	Cynanchum	Cynanchum_stenophyllum	Cynanchum stenophyllum	NO	Perennial	Non_invasive	Non_dominant	NA	NA	NA	NA	NA	NA	NA	NA	NA	NA	NA	NA	NA	NA	NA	NA	NA	NA	NA	NO-S100	NA	NA	NA	NA	NA	NA	NA	NA
3_Angiospermae_Dicotyledoneae	Apocynaceae	Cynanchum	Cynanchum_thesioides	Cynanchum thesioides	YES[S000]	Perennial	Non_invasive	Non_dominant	S100	S096,S100	NA	NA	NA	NA	NA	NA	NA	NA	NA	NA	NA	S100,S111	NA	S100	NA	S058,S064];S051],S100,S103,S091	NA	NA	S100	NA	NA	NA	NA	NA	NA	NA
3_Angiospermae_Dicotyledoneae	Apocynaceae	Cynanchum	Cynanchum_thesioides_var._australe	Cynanchum thesioides var. australe	NO	Shrub	Non_invasive	Non_dominant	NA	NA	NA	NA	NA	NA	NA	NA	NA	NA	NA	NA	NA	NO-S111	NA	NA	NA	NA	NA	NA	NA	NA	NA	NA	NA	NA	NA	NA
3_Angiospermae_Dicotyledoneae	Apocynaceae	Cynanchum	Cynanchum_verticillatum	Cynanchum verticillatum	NO	Perennial	Non_invasive	Non_dominant	NA	NA	NA	NA	NA	NA	NA	NA	NA	NA	NA	NA	NA	NA	NA	NA	NA	NA	NA	NO-S100	NA	NA	NA	NA	NA	NA	NA	NA
3_Angiospermae_Dicotyledoneae	Apocynaceae	Cynanchum	Cynanchum_volubile	Cynanchum volubile	NO	Liana	Non_invasive	Non_dominant	NA	NO-S096,S100	NA	NA	NA	NA	NA	NA	NA	NA	NA	NA	NA	NA	NA	NA	NA	NA	NA	NA	NA	NA	NA	NA	NA	NA	NA	NA
3_Angiospermae_Dicotyledoneae	Apocynaceae	Cynanchum	Cynanchum_wilfordii	Cynanchum wilfordii	YES[S000]	Perennial	Non_invasive	Non_dominant	NA	NA	NA	NA	NA	NA	NA	NA	NA	S089,S077	NA	NA	NA	NA	NA	NA	NA	NA	NA	NA	NA	NA	NA	NA	NA	NA	NA	NA
3_Angiospermae_Dicotyledoneae	Boraginaceae	Cynoglossum	Cynoglossum_amabile	Cynoglossum amabile	YES[S000]	Perennial	Non_invasive	Non_dominant	NA	NA	NA	S105	NA	NA	S100,S106	NA	NA	NA	NA	NA	NA	NA	NA	NA	NA	NA	NA	NA	NA	NA	S033,S034	NA	NA	NA	NA	NA
3_Angiospermae_Dicotyledoneae	Boraginaceae	Cynoglossum	Cynoglossum_divaricatum	Cynoglossum divaricatum	NO	Perennial	Non_invasive	Non_dominant	NO-S100	NO-S096	NA	NA	NA	NA	NA	NA	NA	NA	NA	NA	NA	NA	NA	NA	NA	NA	NA	NA	NA	NA	NA	NA	NA	NA	NA	NA
3_Angiospermae_Dicotyledoneae	Boraginaceae	Cynoglossum	Cynoglossum_lanceolatum	Cynoglossum lanceolatum	YES[S000]	Perennial	Non_invasive	Non_dominant	NA	NA	NA	NA	NA	NA	NA	NA	NA	NA	NA	NA	NA	NA	NA	NA	NA	NA	NA	NA	NA	NA	S034	NA	NA	NA	NA	NA
3_Angiospermae_Dicotyledoneae	Boraginaceae	Cynoglossum	Cynoglossum_wallichii_var._glochidiatum	Cynoglossum glochidiatum	NO	Perennial	Non_invasive	Non_dominant	NA	NA	NA	NA	NA	NA	NA	NA	NA	NA	NA	NA	NA	NA	NA	NA	S097	S103	NA	NA	NA	S029	NA	NA	NA	NA	NA	NA
3_Angiospermae_Dicotyledoneae	Boraginaceae	Cynoglossum	Cynoglossum_zeylanicum	Cynoglossum furcatum/Cynoglossum zeylanicum	YES[S000]	Perennial	Non_invasive	Non_dominant	NA	NA	NA	NA	NA	S102	NA	NA	NA	NA	NA	NA	NA	NA	NA	NA	NA	NA	NA	NA	NA	NA	NA	NA	NA	NA	S100	NA
3_Angiospermae_Dicotyledoneae	Apiaceae	Czernaevia	Czernaevia_laevigata	Czernaevia laevigata	NO	Perennial	Non_invasive	Non_dominant	NA	NA	NA	NA	NA	NA	NA	NA	NA	NA	NA	NA	NA	NA	NA	NA	NA	NA	NO-S113	NA	NA	NA	NA	NA	NA	NA	NA	NA
3_Angiospermae_Dicotyledoneae	Asteraceae	Dahlia	Dahlia_pinnata	Dahlia pinnata	NO	Perennial	Non_invasive	Non_dominant	NA	NA	NA	NA	NA	NA	NA	NA	NA	NO-S098	NA	NA	NA	NA	NA	NA	NA	NA	NA	NA	NA	NA	NO-S033	NA	NA	NA	NA	NA
3_Angiospermae_Dicotyledoneae	Fabaceae	Dalbergia	Dalbergia_hancei	Dalbergia hancei	NO	Liana	Non_invasive	Non_dominant	NA	NA	NA	NA	NA	NA	NA	NA	NA	NA	NA	NA	NA	NA	NA	NA	NA	NA	NA	NO-S100	NA	NA	NA	NA	NA	NA	NA	NA
3_Angiospermae_Dicotyledoneae	Fabaceae	Dalbergia	Dalbergia_hupeana	Dalbergia hupeana	NO	Tree	Non_invasive	Non_dominant	NA	NA	NA	NA	NA	NA	NA	NA	NA	NO-S077	NA	NA	NA	NA	NA	NA	NA	NA	NA	NA	NA	NA	NA	NA	NA	NA	NA	NA
3_Angiospermae_Dicotyledoneae	Rubiaceae	Damnacanthus	Damnacanthus_indicus	Damnacanthus indicus	NO	Shrub	Non_invasive	Non_dominant	NA	NA	NA	NA	NA	NA	NA	NA	NA	NO-S098	NA	NA	NA	NA	NO-S100	NO-S100	NA	NA	NA	NA	NA	NA	NA	NA	NA	NA	NA	NA
3_Angiospermae_Dicotyledoneae	Thymelaeaceae	Daphne	Daphne_genkwa	Daphne genkwa	YES[S000]	Shrub	Non_invasive	Non_dominant	NA	NA	NA	NA	NA	NA	NA	NA	NA	NA	NA	NA	NA	NA	NA	NA	NA	NA	NA	NA	S100	NA	NA	NA	NA	NA	NA	NA
3_Angiospermae_Dicotyledoneae	Thymelaeaceae	Daphne	Daphne_kiusiana_var._atrocaulis	Daphne kiusiana var. atrocaulis	NO	Shrub	Non_invasive	Non_dominant	NA	NA	NA	NA	NA	NA	NA	NA	NA	NA	NA	NA	NA	NA	NA	NA	NA	NA	NA	NA	NA	NA	NA	NA	NA	NA	NA	NA
3_Angiospermae_Dicotyledoneae	Thymelaeaceae	Daphne	Daphne_odora	Daphne odora	YES[S000]	Shrub	Non_invasive	Non_dominant	NA	NA	NA	NA	NA	NA	NA	NA	NA	NA	NA	NA	NA	NA	S100	NA	NA	NA	NA	NA	NA	NA	NA	NA	NA	NA	NA	NA
3_Angiospermae_Dicotyledoneae	Daphniphyllaceae	Daphniphyllum	Daphniphyllum_calycinum	Daphniphyllum calycinum	NO	Shrub	Non_invasive	Non_dominant	NA	NA	NA	NA	NA	NA	NA	NA	NA	NA	NA	NA	NA	NA	NA	NA	NA	NA	NA	NA	NA	NA	NA	NA	NA	NA	NA	NA
3_Angiospermae_Dicotyledoneae	Daphniphyllaceae	Daphniphyllum	Daphniphyllum_macropodum	Daphniphyllum macropodum	NO	Tree	Non_invasive	Non_dominant	NA	NA	NA	NA	NA	NO-S102	NA	NA	NA	NA	NA	NA	NA	NA	NA	NA	NA	NA	NA	NA	NA	NA	NA	NA	NA	NA	NA	NA
3_Angiospermae_Dicotyledoneae	Rosaceae	Dasiphora	Dasiphora_fruticosa	Potentilla fruticosa	YES[S000]	Shrub	Non_invasive	Non_dominant	NA	NA	S016	S105	NA	NA	S027,S106	NA	NA	NA	NA	NA	NA	NA	NA	NA	NA	NA	S113	NA	NA	NA	NA	NA	NA	NA	NA	NA
3_Angiospermae_Dicotyledoneae	Solanaceae	Datura	Datura_inoxia	Datura innoxia	NO	Annual	Non_invasive	Non_dominant	NA	NA	NA	NA	NA	NA	NA	NA	NA	NA	NA	NA	NA	NO-S100,S111	NA	NA	NA	NA	NA	NA	NA	NA	NA	NA	NA	NA	NA	NA
3_Angiospermae_Dicotyledoneae	Solanaceae	Datura	Datura_metel	Datura metel	NO	Annual	Non_invasive	Non_dominant	NA	NA	NA	NA	NA	NA	NA	NA	NA	NA	NA	NA	NA	NA	NA	NA	S097	NA	NA	NA	NA	NA	NO-S034	NA	NA	NA	NA	NA
3_Angiospermae_Dicotyledoneae	Solanaceae	Datura	Datura_stramonium	Datura stramonium/Datura tatula	YES[S000]	Annual	Invasive-[R3,R4,R5,R6,R9]	Non_dominant	NA	S096,S100	NA	NA	NA	NA	NA	NA	NA	S077	NA	S092	NA	S100,S111	NA	S100,S044	S097	S103	NA	NA	S080,S081,S100,S101	NA	S033,S034	NA	NA	NA	S100	NA
3_Angiospermae_Dicotyledoneae	Apiaceae	Daucus	Daucus_carota	Daucus carota	YES[S000]	Perennial	Invasive-[R1-R6,R9,R10]	Non_dominant	NA	NA	NA	S040	NA	NA	NA	S119	NA	S098,S089,S077	S100	S065,S066,S092	NA	NA	NA	NA	NA	NA	NA	S100,S109	NA	NA	NA	NA	NA	NA	S100	NA
3_Angiospermae_Dicotyledoneae	Apiaceae	Daucus	Daucus_carota_var._sativa	Daucus carota var. sativa	NO	Perennial	Non_invasive	Non_dominant	NA	NA	NA	NA	NA	NA	NA	NA	NA	NA	NA	NA	NA	NA	NA	NA	NA	NA	NA	NA	NA	NA	NA	NA	NA	NA	NO-S100	NA
3_Angiospermae_Dicotyledoneae	Urticaceae	Debregeasia	Debregeasia_longifolia	Debregeasia longifolia	YES[S000]	Shrub	Non_invasive	Non_dominant	NA	NA	NA	NA	NA	NA	NA	NA	NA	NA	NA	NA	NA	NA	NA	NA	NA	S100,S091	NA	NA	NA	NA	NA	NA	NA	NA	NA	NA
3_Angiospermae_Dicotyledoneae	Urticaceae	Debregeasia	Debregeasia_orientalis	Debregeasia orientalis/Debregeasia edulis	YES[S000]	Shrub	Non_invasive	Non_dominant	NA	NA	NA	NA	NA	NA	NA	NA	NA	NA	NA	NA	NA	NA	NA	NA	NA	NA	NA	NA	NA	NA	NA	NA	NA	NA	NA	NA
3_Angiospermae_Dicotyledoneae	Ranunculaceae	Delphinium	Delphinium_albocoeruleum	Delphinium albocoeruleum	NO	Perennial	Non_invasive	Non_dominant	NA	NA	NA	NO-S105	NA	NA	NA	NA	NA	NA	NA	NA	NA	NA	NA	NA	NA	NA	NA	NA	NA	NA	NA	NA	NA	NA	NA	NA
3_Angiospermae_Dicotyledoneae	Ranunculaceae	Delphinium	Delphinium_anthriscifolium	Delphinium anthriscifolium	NO	Annual	Non_invasive	Non_dominant	NA	NA	NA	NA	NA	NA	NA	NA	NA	NA	NA	NA	NA	NA	NA	NA	NA	NA	NA	NA	NA	NA	NA	NA	NA	NA	NA	NA
3_Angiospermae_Dicotyledoneae	Ranunculaceae	Delphinium	Delphinium_anthriscifolium_var._majus	Delphinium anthriscifolium var. majus	NO	Perennial	Non_invasive	Non_dominant	NA	NA	NA	NA	NA	NA	NA	NA	NA	NA	NA	NA	NA	NA	NA	NA	NA	NA	NA	NA	NA	NA	NA	NA	NA	NA	NA	NA
3_Angiospermae_Dicotyledoneae	Ranunculaceae	Delphinium	Delphinium_anthriscifolium_var._savatieri	Delphinium anthriscifolium var. calleryi	NO	Perennial	Non_invasive	Non_dominant	NA	NA	NA	NA	NA	NA	NA	NA	NA	NA	NA	NA	NA	NA	NA	NA	NA	NA	NA	NA	NA	NA	NA	NA	NA	NA	NA	NA
3_Angiospermae_Dicotyledoneae	Ranunculaceae	Delphinium	Delphinium_caeruleum	Delphinium caeruleum	YES[S000]	Perennial	Non_invasive	Non_dominant	NA	NA	NA	S100,S105	NA	NA	NA	NA	NA	NA	NA	NA	NA	NA	NA	NA	NA	NA	NA	NA	NA	NA	NA	NA	NA	NA	NA	NA
3_Angiospermae_Dicotyledoneae	Ranunculaceae	Delphinium	Delphinium_grandiflorum	Delphinium grandiflorum	YES[S000]	Perennial	Non_invasive	Non_dominant	NA	NA	NA	NA	NA	NA	NA	NA	NA	NA	NA	NA	NA	NA	NA	NA	NA	NA	S113	NA	NA	NA	NA	NA	NA	NA	NA	NA
3_Angiospermae_Dicotyledoneae	Ranunculaceae	Delphinium	Delphinium_korshinskyanum	Delphinium korshinskyanum	NO	Perennial	Non_invasive	Non_dominant	NA	NA	NA	NA	NA	NA	NA	NA	NA	NA	NA	NA	NA	NA	NA	NA	NA	NA	NO-S113	NA	NA	NA	NA	NA	NA	NA	NA	NA
3_Angiospermae_Dicotyledoneae	Ranunculaceae	Delphinium	Delphinium_souliei	Delphinium souliei	YES[S000]	Perennial	Non_invasive	Non_dominant	NA	NA	NA	S105	NA	NA	NA	NA	NA	NA	NA	NA	NA	NA	NA	NA	NA	NA	NA	S100	NA	NA	NA	NA	NA	NA	NA	NA
3_Angiospermae_Dicotyledoneae	Asteraceae	Dendranthema	Dendranthema_chanetii	Chrysanthemum chanetii	YES[S000]	Perennial	Non_invasive	Dominant	S100	NA	NA	NA	NA	NA	NA	NA	NA	NA	NA	NA	NA	NA	NA	NA	NA	NA	NA	Dominant[S108]	NA	NA	NA	S100	NA	NA	NA	NA
3_Angiospermae_Dicotyledoneae	Fabaceae	Dendrolobium	Dendrolobium_triangulare	Dendrolobium triangulare	NO	Shrub	Non_invasive	Non_dominant	NA	NA	NA	NA	NA	NA	NA	NA	NA	NA	NA	NA	NA	NA	NA	NA	NA	NO-S100,S091	NA	NA	NA	NA	NA	NA	NA	NA	NA	NA
3_Angiospermae_Dicotyledoneae	Brassicaceae	Descurainia	Descurainia_sophia	Descurainia sophia	YES[S000]	Annual	Non_invasive	Non_dominant	S100	NA	NA	S100,S105	NA	NA	NA	NA	NA	S098,S077	S100	NA	NA	S100,S111	NA	S100	NA	S103	NA	NA	S100	NA	NA	NA	NA	NA	S100	NA
3_Angiospermae_Dicotyledoneae	Fabaceae	Desmodium	Desmodium_elegans	Desmodium elegans	NO	Shrub	Non_invasive	Non_dominant	NA	NA	NA	NA	NA	NA	NO-S100	NA	NA	NA	NA	NA	NA	NA	NA	NA	NA	NA	NA	NA	NA	NA	NA	NA	NA	NA	NA	NA
3_Angiospermae_Dicotyledoneae	Fabaceae	Desmodium	Desmodium_microphyllum	Desmodium microphyllum	NO	Perennial	Non_invasive	Non_dominant	NA	NA	NA	NA	NA	NA	NA	NA	NA	NA	NA	NA	NA	NA	NA	NA	NA	NA	NA	NA	NA	NA	NA	NA	NA	NA	NA	NA
3_Angiospermae_Dicotyledoneae	Fabaceae	Desmodium	Desmodium_sequax	Desmodium sequax/Desmodium sinuatum	YES[S000]	Shrub	Non_invasive	Non_dominant	NA	NA	NA	NA	NA	NA	NA	NA	NA	NA	NA	NA	NA	NA	NA	NA	S097	NA	NA	NA	NA	NA	NA	NA	NA	NA	NA	NA
3_Angiospermae_Dicotyledoneae	Fabaceae	Desmodium	Desmodium_triflorum	Desmodium triflorum	YES[S000]	Perennial	Non_invasive	Non_dominant	NA	NA	NA	NA	NA	NA	NA	NA	NA	NA	NA	NA	NA	NA	NA	NA	NA	删除-S061	NA	NA	NA	NA	NA	NA	NA	NA	NA	NA
3_Angiospermae_Dicotyledoneae	Annonaceae	Desmos	Desmos_chinensis	Desmos chinensis	NO	Shrub	Non_invasive	Non_dominant	NA	NA	NA	NA	NA	NA	NA	NA	NA	NA	NA	NA	NA	NA	NA	NA	NA	NA	NA	NA	NA	NA	NA	NA	NA	NA	NA	NA
3_Angiospermae_Dicotyledoneae	Caryophyllaceae	Dianthus	Dianthus_barbatus	Dianthus barbatus	NO	Perennial	Non_invasive	Non_dominant	NA	NA	NA	NA	NA	NA	NA	NA	NA	NO-S098	NA	NA	NA	NA	NA	NA	NA	NA	NA	NA	NA	NA	NA	NA	NA	NA	NA	NA
3_Angiospermae_Dicotyledoneae	Caryophyllaceae	Dianthus	Dianthus_chinensis	Dianthus chinensis/Dianthus versicolor	YES[S000]	Perennial	Non_invasive	Non_dominant	S100	S096,S100	NA	NA	NA	NA	NA	S095	NA	S098,S077	NA	S092	NA	NA	NA	NA	NA	S103	NA	NA	S083,S100	NA	S033	S100	S018	NA	NA	NA
3_Angiospermae_Dicotyledoneae	Caryophyllaceae	Dianthus	Dianthus_repens	Dianthus repens	YES[S000]	Perennial	Non_invasive	Non_dominant	NA	NA	NA	NA	NA	NA	NA	NA	NA	NA	NA	NA	NA	NA	NA	NA	NA	NA	S113	S100	NA	NA	NA	NA	NA	NA	NA	NA
3_Angiospermae_Dicotyledoneae	Caryophyllaceae	Dianthus	Dianthus_superbus	Dianthus superbus	YES[S000]	Perennial	Non_invasive	Non_dominant	NA	NA	NA	S100,S105	NA	NA	NA	S095	NA	S077	NA	NA	NA	NA	NA	S100	S097	S103	NA	NA	S083,S100	NA	NA	NA	NA	NA	S100	NA
3_Angiospermae_Dicotyledoneae	Thymelaeaceae	Diarthron	Diarthron_linifolium	Diarthron linifolium	NO	Annual	Non_invasive	Non_dominant	NA	NO-S096,S100	NA	NA	NA	NA	NA	NA	NA	NA	NA	NA	NA	NO-S100,S111	NA	NA	NA	NO-S100,S091	NA	NA	NA	NA	NA	NA	NA	NA	NA	NA
3_Angiospermae_Dicotyledoneae	Convolvulaceae	Dichondra	Dichondra_micrantha	Dichondra micrantha/Dichondra repens	YES[S000]	Perennial	Non_invasive	Non_dominant	NA	NA	NA	NA	NA	NA	NA	NA	S112	S098,S077	NA	NA	NA	NA	NA	NA	NA	NA	NA	NA	NA	NA	S034	NA	NA	NA	NA	NA
3_Angiospermae_Dicotyledoneae	Asteraceae	Dichrocephala	Dichrocephala_benthamii	Dichrocephala benthamii	YES[S000]	Annual	Non_invasive	Non_dominant	NA	NA	NA	NA	NA	NA	S106	NA	NA	NA	NA	NA	NA	NA	NA	NA	NA	NA	NA	S100	NA	NA	NA	NA	NA	NA	NA	NA
3_Angiospermae_Dicotyledoneae	Asteraceae	Dichrocephala	Dichrocephala_integrifolia	Dichrocephala integrifolia/Dichrocephala auriculata	YES[S000]	Annual	Non_invasive	Non_dominant	NA	NA	NA	NA	NA	NA	S106	NA	NA	NA	NA	NA	NA	NA	NA	NA	NA	NA	NA	NA	NA	NA	S034;S035	NA	NA	NA	NA	NA
3_Angiospermae_Dicotyledoneae	Acanthaceae	Dicliptera	Dicliptera_chinensis	Dicliptera chinensis	YES[S000]	Annual	Non_invasive	Non_dominant	NA	NA	NA	NA	NA	NA	NA	NA	NA	NA	NA	NA	NA	NA	NA	NA	NA	NA	NA	NA	NA	NA	NA	NA	NA	NA	NA	S094
3_Angiospermae_Dicotyledoneae	Acanthaceae	Dicliptera	Dicliptera_elegans	Dicliptera elegans	NO	Shrub	Non_invasive	Non_dominant	NA	NA	NA	NA	NA	NA	NA	NA	NA	NA	NA	NA	NA	NA	NA	NA	NA	NA	NA	NA	NA	NA	NA	NA	NA	NA	NA	NA
3_Angiospermae_Dicotyledoneae	Rutaceae	Dictamnus	Dictamnus_dasycarpus	Dictamnus dasycarpus	NO	Perennial	Non_invasive	Non_dominant	NA	NA	NA	NA	NA	NA	NA	NA	NA	NA	NA	NA	NA	NA	NA	NA	NA	NO-S091	NA	NA	NA	NA	NA	NO-S100	NA	NA	NA	NA
3_Angiospermae_Dicotyledoneae	Plantaginaceae	Digitalis	Digitalis_purpurea	Digitalis purpurea	YES[S000]	Annual	Invasive-[R1-R6,R10]	Non_dominant	NA	NA	NA	NA	NA	NA	NA	NA	S112	NA	NA	NA	NA	NA	NA	NA	NA	NA	NA	NA	NA	NA	NA	NA	NA	NA	NA	NA
3_Angiospermae_Dicotyledoneae	Sapindaceae	Dimocarpus	Dimocarpus_longan	Dimocarpus longan	NO	Tree	Non_invasive	Non_dominant	NA	NA	NA	NA	NA	NA	NA	NA	NA	NA	NA	NA	NA	NA	NA	NA	NA	NA	NA	NA	NA	NA	NA	NA	NA	NA	NA	NO-S094
3_Angiospermae_Dicotyledoneae	Ebenaceae	Diospyros	Diospyros_kaki	Diospyros kaki	NO	Tree	Non_invasive	Non_dominant	NA	NA	NA	NA	NA	NA	NA	NA	NO-S112	NA	NA	NA	NA	NA	NA	NA	NA	NA	NA	NA	NO-S100	NA	NO-S033	NA	NA	NA	NO-S100	NA
3_Angiospermae_Dicotyledoneae	Ebenaceae	Diospyros	Diospyros_kaki_var._silvestris	Diospyros kaki var. silvestris	NO	Tree	Non_invasive	Non_dominant	NA	NA	NA	NA	NA	NA	NA	NA	NA	NA	NA	NA	NA	NA	NA	NA	NA	NA	NA	NA	NA	NA	NA	NA	NA	NA	NA	NA
3_Angiospermae_Dicotyledoneae	Ebenaceae	Diospyros	Diospyros_lotus	Diospyros lotus	NO	Tree	Non_invasive	Non_dominant	NA	NA	NA	NA	NA	NA	NA	NA	NA	NA	NA	NA	NA	NA	NA	NA	NA	NO-S100,S091	NA	NA	NO-S100	NA	NO-S033	NA	NA	NA	NA	NA
3_Angiospermae_Dicotyledoneae	Ebenaceae	Diospyros	Diospyros_oleifera	Diospyros oleifera	NO	Tree	Non_invasive	Non_dominant	NA	NA	NA	NA	NA	NA	NA	NA	NA	NA	NA	NA	NA	NA	NA	NA	NA	NA	NA	NA	NA	NA	NA	NA	NA	NA	NA	NA
3_Angiospermae_Dicotyledoneae	Caprifoliaceae	Dipelta	Dipelta_floribunda	Dipelta floribunda	NO	Shrub	Non_invasive	Non_dominant	NA	NA	NA	NA	NA	NA	NA	NA	NA	NA	NA	NA	NA	NA	NA	NA	NA	NA	NA	NA	NA	NA	NA	NA	NA	NA	NA	NA
3_Angiospermae_Dicotyledoneae	Nyssaceae	Diplopanax	Diplopanax_stachyanthus	Diplopanax stachyanthus	NO	Tree	Non_invasive	Non_dominant	NA	NA	NA	NA	NA	NA	NA	NA	NA	NA	NA	NA	NA	NA	NO-S100	NO-S100	NA	NA	NA	NA	NA	NA	NA	NA	NA	NA	NA	NA
3_Angiospermae_Dicotyledoneae	Caprifoliaceae	Dipsacus	Dipsacus_asper	Dipsacus asper	YES[S000]	Perennial	Non_invasive	Non_dominant	NA	NA	NA	NA	NA	NA	S100,S106	NA	NA	NA	NA	NA	NA	NA	NA	NA	NA	NA	NA	NA	NA	NA	NA	NA	NA	NA	NA	NA
3_Angiospermae_Dicotyledoneae	Euphorbiaceae	Discocleidion	Discocleidion_rufescens	Discocleidion rufescens	NO	Shrub	Non_invasive	Non_dominant	NA	NA	NA	NA	NA	NA	NA	NA	NA	NA	NA	NA	NA	NA	NA	NA	NA	NA	NA	NO-S100	NA	NA	NA	NA	NA	NA	NA	NA
3_Angiospermae_Dicotyledoneae	Hamamelidaceae	Distylium	Distylium_buxifolium	Distylium buxifolium	YES[S000]	Shrub	Non_invasive	Non_dominant	NA	NA	NA	NA	NA	NA	NA	NA	NA	NA	NA	NA	NA	NA	NA	S100	NA	NA	NA	NA	NA	NA	NA	NA	NA	NA	NA	NA
3_Angiospermae_Dicotyledoneae	Hamamelidaceae	Distylium	Distylium_chinense	Distylium chinense	YES[S000]	Shrub	Non_invasive	Non_dominant	NA	NA	NA	NA	NA	NA	NA	NA	NA	NA	NA	NA	NA	NA	NA	NA	NA	NA	NA	NA	NA	NA	NA	NA	NA	NA	NA	NA
3_Angiospermae_Dicotyledoneae	Hamamelidaceae	Distylium	Distylium_racemosum	Distylium racemosum	YES[S000]	Shrub	Non_invasive	Non_dominant	NA	NA	NA	NA	NA	NA	NA	NA	NA	S098	NA	NA	NA	NA	NA	NA	NA	NA	NA	NA	NA	NA	NA	NA	NA	NA	NA	NA
3_Angiospermae_Dicotyledoneae	Brassicaceae	Dontostemon	Dontostemon_dentatus	Dontostemon dentatus	NO	Annual	Non_invasive	Non_dominant	NA	NO-S007	NA	NA	NA	NA	NA	NA	NA	NA	NA	NA	NA	NO-S100,S111	NA	NA	NA	NA	NA	NA	NA	NA	NA	NA	NA	NA	NA	NA
3_Angiospermae_Dicotyledoneae	Brassicaceae	Dontostemon	Dontostemon_glandulosus	Dimorphostemon glandulosus	NO	Annual	Non_invasive	Non_dominant	NA	NA	NA	NO-S105	NA	NA	NA	NA	NA	NA	NA	NA	NA	NA	NA	NA	NA	NA	NA	NO-S100	NA	NA	NA	NA	NA	NA	NA	NA
3_Angiospermae_Dicotyledoneae	Brassicaceae	Dontostemon	Dontostemon_micranthus	Dontostemon micranthus	NO	Annual	Non_invasive	Non_dominant	NA	NA	NA	NA	NA	NA	NA	NA	NA	NA	NA	NA	NA	NA	NA	NA	NA	NA	NO-S113	NA	NA	NA	NA	NO-S100	NA	NA	NA	NA
3_Angiospermae_Dicotyledoneae	Plantaginaceae	Dopatrium	Dopatrium_junceum	Dopatrium junceum	YES[S000]	Annual	Non_invasive	Non_dominant	NA	NA	NA	NA	NA	NA	NA	NA	NA	S098	NA	NA	NA	NA	NA	NA	NA	NA	NA	NA	NA	NA	NA	NA	NA	NA	NA	NA
3_Angiospermae_Dicotyledoneae	Brassicaceae	Draba	Draba_amplexicaulis	Draba amplexicaulis	NO	Perennial	Non_invasive	Non_dominant	NA	NA	NA	NA	NA	NA	NO-S106	NA	NA	NA	NA	NA	NA	NA	NA	NA	NA	NA	NA	NA	NA	NA	NA	NA	NA	NA	NA	NA
3_Angiospermae_Dicotyledoneae	Brassicaceae	Draba	Draba_eriopoda	Draba eriopoda	NO	Annual	Non_invasive	Non_dominant	NA	NA	NO-S017]	NA	NA	NA	NA	NA	NA	NA	NA	NA	NA	NA	NA	NA	NA	NA	NA	NA	NA	NA	NA	NA	NA	NA	NA	NA
3_Angiospermae_Dicotyledoneae	Brassicaceae	Draba	Draba_glomerata	Draba_glomerata	NO	Perennial	Non_invasive	Non_dominant	NA	NA	NA	NO-S105	NA	NA	NA	NA	NA	NA	NA	NA	NA	NA	NA	NA	NA	NA	NA	NA	NA	NA	NA	NA	NA	NA	NA	NA
3_Angiospermae_Dicotyledoneae	Brassicaceae	Draba	Draba_lanceolata	Draba lanceolata/Draba incana	NO	Perennial	Non_invasive	Non_dominant	NA	NA	NA	NO-S105	NA	NA	NA	NA	NA	NA	NA	NA	NA	NA	NA	NA	NA	NA	NA	NA	NA	NA	NA	NA	NA	NA	NA	NA
3_Angiospermae_Dicotyledoneae	Brassicaceae	Draba	Draba_nemorosa	Draba nemorosa	YES[S000]	Perennial	Non_invasive	Non_dominant	S100	S096,S100	NA	S039,S105	NA	NA	NA	S095	NA	S098	NA	NA	NA	NA	NA	NA	S097	S100,S103,S091	NA	NA	S083,S100	NA	NA	S100	NA	NA	NA	NA
3_Angiospermae_Dicotyledoneae	Brassicaceae	Draba	Draba_stenocarpa	Draba stenocarpa	NO	Annual	Non_invasive	Non_dominant	NA	NA	NA	NO-S105	NA	NA	NA	NA	NA	NA	NA	NA	NA	NA	NA	NA	NA	NA	NA	NA	NA	NA	NA	NA	NA	NA	NA	NA
3_Angiospermae_Dicotyledoneae	Lamiaceae	Dracocephalum	Dracocephalum_heterophyllum	Dracocephalum heterophyllum	YES[S000]	Perennial	Non_invasive	Non_dominant	NA	NA	NA	S105	NA	NA	NA	NA	NA	NA	NA	NA	NA	NA	NA	NA	NA	NA	NA	NA	NA	NA	NA	NA	NA	NA	NA	NA
3_Angiospermae_Dicotyledoneae	Lamiaceae	Dracocephalum	Dracocephalum_moldavica	Dracocephalum moldavica	YES[S000]	Annual	Non_invasive	Non_dominant	S100	S096,S100	NA	NA	NA	NA	NA	NA	NA	NA	NA	NA	NA	NA	NA	NA	NA	NA	NA	NA	NA	NA	NA	NA	S018	NA	NA	NA
3_Angiospermae_Dicotyledoneae	Droseraceae	Drosera	Drosera_peltata	Drosera peltata/Drosera peltata var. glabrata	NO	Perennial	Non_invasive	Non_dominant	NA	NA	NA	NA	NA	NO-S102	NO-S106	NA	NA	NA	NA	NA	NA	NA	NA	NA	NA	NA	NA	NA	NA	NA	NA	NA	NA	NA	NA	NA
3_Angiospermae_Dicotyledoneae	Droseraceae	Drosera	Drosera_rotundifolia	Drosera rotundifolia	YES[S000]	Perennial	Non_invasive	Non_dominant	NA	NA	NA	NA	NA	S102	NA	NA	NA	NA	NA	NA	NA	NA	NA	NA	NA	NA	NA	NA	NA	NA	NA	S100	NA	NA	NA	NA
3_Angiospermae_Dicotyledoneae	Droseraceae	Drosera	Drosera_spatulata	Drosera spathulata	YES[S000]	Perennial	Non_invasive	Non_dominant	NA	NA	NA	NA	NA	S102	NA	NA	NA	NA	NA	NA	NA	NA	NA	NA	S097	NA	NA	NA	NA	NA	NA	NA	NA	NA	NA	NA
3_Angiospermae_Dicotyledoneae	Caryophyllaceae	Drymaria	Drymaria_cordata	Drymaria cordata	YES[S104]	Annual	Non_invasive	Non_dominant	NA	NA	NA	NA	NA	NA	NA	NA	NA	NA	NA	NA	NA	NA	NA	NA	NA	S100,S103,S091	NA	NA	NA	NA	NA	NA	NA	S104	NA	NA
3_Angiospermae_Dicotyledoneae	Rosaceae	Duchesnea	Duchesnea_indica	Duchesnea indica	YES[S000]	Perennial	Non_invasive	Non_dominant	NA	NA	S017	NA	NA	NA	S028,S106	S095	S112	S098,S089,S077	NA	S066,S092	NA	NA	S100	S100,S047]	NA	NA	NA	NA	S083,S080,S081,S100,S101	S029,S032,S120	S033,S034	NA	NA	NA	S100	S094
3_Angiospermae_Dicotyledoneae	Fabaceae	Dumasia	Dumasia_villosa	Dumasia villosa	NO	Liana	Non_invasive	Non_dominant	NA	NA	NA	NA	NA	NA	NO-S106	NA	NA	NA	NA	NA	NA	NA	NA	NA	NA	NA	NA	NA	NA	NA	NA	NA	NA	NA	NA	NA
3_Angiospermae_Dicotyledoneae	Verbenaceae	Duranta	Duranta_erecta	Duranta erecta/Duranta repens	YES[S000]	Shrub	Invasive-[R1-R6]	Non_dominant	NA	NA	NA	NA	NA	NA	NA	NA	NA	NA	NA	NA	NA	NA	NA	NA	NA	NA	NA	NA	NA	NA	S033,S034,S036	NA	NA	NA	NA	NA
3_Angiospermae_Dicotyledoneae	Berberidaceae	Dysosma	Dysosma_versipellis	Dysosma versipellis	YES[S000]	Perennial	Non_invasive	Non_dominant	NA	NA	NA	NA	NA	NA	NA	NA	NA	NA	NA	NA	NA	NA	S100	S100	NA	NA	NA	NA	NA	NA	NA	NA	NA	NA	NA	NA
3_Angiospermae_Dicotyledoneae	Amaranthaceae	Dysphania	Dysphania_ambrosioides	Dysphania ambrosioides/Chenopodium ambrosioides	YES[S000]	Annual	Invasive-[R1-R7,R9]	Non_dominant	NA	NA	NA	NA	NA	NA	NA	S119	NA	S077	NA	S092	NA	S111	S100	S044;S048	NA	S100,S103	NA	NA	S083,S079,S080,S100	NA	S033,S034	NA	NA	S104	NA	S094
3_Angiospermae_Dicotyledoneae	Amaranthaceae	Dysphania	Dysphania_aristata	Chenopodium aristatum	YES[S000]	Annual	Non_invasive	Non_dominant	S002	NA	NA	NA	NA	NA	NA	NA	NA	NA	NA	NA	S114	S111	NA	NA	NA	NA	S113	NA	NA	NA	NA	S100	NA	NA	NA	NA
3_Angiospermae_Dicotyledoneae	Amaranthaceae	Dysphania	Dysphania_schraderiana	Chenopodium foetidum	YES[S000]	Annual	Non_invasive	Dominant	NA	NA	NA	S105	NA	NA	NA	NA	NA	NA	NA	NA	NA	NA	NA	NA	NA	S100,S091	NA	Dominant[S108],S100	NA	NA	NA	NA	NA	NA	NA	NA
3_Angiospermae_Dicotyledoneae	Asteraceae	Echinops	Echinops_davuricus	Echinops davuricus	NO	Perennial	Non_invasive	Non_dominant	NO-S100	NA	NA	NA	NA	NA	NA	NA	NA	NA	NA	NA	NA	NA	NA	NA	NA	NA	NA	NA	NA	NA	NA	NA	NA	NA	NA	NA
3_Angiospermae_Dicotyledoneae	Asteraceae	Echinops	Echinops_gmelinii	Echinops latifolius/Echinops gmelini	NO	Annual	Non_invasive	Non_dominant	NA	NO-S096,S100	NA	NA	NA	NA	NA	NA	NA	NA	NA	NA	NA	NA	NA	NA	NA	NA	NA	NA	NA	NA	NA	NA	NA	NA	NA	NA
3_Angiospermae_Dicotyledoneae	Asteraceae	Echinops	Echinops_grijsii	Echinops grijsii	NO	Perennial	Non_invasive	Non_dominant	NA	NA	NA	NA	NA	NA	NA	NA	NA	NA	NA	NA	NA	NA	NA	NA	NA	NA	NA	NA	NO-S100	NA	NA	NA	NA	NA	NA	NA
3_Angiospermae_Dicotyledoneae	Boraginaceae	Echium	Echium_plantagineum	Echium plantagineum	NO	Annual	Non_invasive	Non_dominant	NA	NA	NA	NA	NA	NA	NA	NA	NO-S112	NA	NA	NA	NA	NA	NA	NA	NA	NA	NA	NA	NA	NA	NA	NA	NA	NA	NA	NA
3_Angiospermae_Dicotyledoneae	Asteraceae	Eclipta	Eclipta_prostrata	Eclipta prostrata/Eclipta alba	YES[S000]	Annual	Non_invasive	Non_dominant	NA	NA	S017	NA	NA	NA	NA	S095	NA	S098,S089,S077	S084,S100	S065,S066,S092,S100	NA	S100,S111	S100	NA	NA	S062;S051,S100,S103,S091	NA	NA	S083,S080,S100	NA	NA	NA	NA	S104	S100	S094
3_Angiospermae_Dicotyledoneae	Thymelaeaceae	Edgeworthia	Edgeworthia_tomentosa	Edgeworthia chrysantha	YES[S000]	Shrub	Non_invasive	Non_dominant	NA	NA	NA	NA	NA	NA	NA	NA	S112	NA	NA	NA	NA	NA	NA	NA	NA	NA	NA	NA	NA	NA	NA	NA	NA	NA	NA	NA
3_Angiospermae_Dicotyledoneae	Boraginaceae	Ehretia	Ehretia_corylifolia	Ehretia corylifolia	NO	Tree	Non_invasive	Non_dominant	NA	NA	NA	NA	NA	NA	NA	NA	NA	NA	NA	NA	NA	NA	NA	NA	NA	NA	NA	NA	NA	NA	NO-S033	NA	NA	NA	NA	NA
3_Angiospermae_Dicotyledoneae	Boraginaceae	Ehretia	Ehretia_dicksonii	Ehretia macrophylla	NO	Tree	Non_invasive	Non_dominant	NA	NA	NA	NA	NA	NA	NA	NA	NA	NA	NA	NA	NA	NA	NA	NA	NA	NA	NA	NA	NA	NA	NA	NA	NA	NA	NA	NA
3_Angiospermae_Dicotyledoneae	Elaeagnaceae	Elaeagnus	Elaeagnus_angustifolia	Elaeagnus angustifolia	YES[S000]	Shrub	Non_invasive	Dominant	NA	NA	NA	NA	NA	NA	NA	NA	NA	NA	NA	NA	NA	S100,S111	NA	NA	NA	NA	NA	NA	NA	NA	NA	NA	Dominant[S022];S018,S021;	NA	NA	NA
3_Angiospermae_Dicotyledoneae	Elaeagnaceae	Elaeagnus	Elaeagnus_angustifolia_var._orientalis	Elaeagnus angustifolia var. orientalis	NO	Shrub	Non_invasive	Non_dominant	NA	NA	NA	NA	NA	NA	NA	NA	NA	NA	NO-S100	NA	NA	NA	NA	NA	NA	NA	NA	NA	NA	NA	NA	NA	NA	NA	NA	NA
3_Angiospermae_Dicotyledoneae	Elaeagnaceae	Elaeagnus	Elaeagnus_bockii	Elaeagnus bockii	YES[S000]	Shrub	Non_invasive	Non_dominant	NA	NA	NA	NA	NA	NA	NA	NA	NA	NA	NA	NA	NA	NA	NA	NA	NA	NA	NA	NA	NA	NA	NA	NA	NA	NA	NA	NA
3_Angiospermae_Dicotyledoneae	Elaeagnaceae	Elaeagnus	Elaeagnus_difficilis	Elaeagnus difficilis	NO	Shrub	Non_invasive	Non_dominant	NA	NA	NA	NA	NA	NO-S102	NA	NA	NA	NA	NA	NA	NA	NA	NA	NA	NA	NA	NA	NA	NA	NA	NA	NA	NA	NA	NA	NA
3_Angiospermae_Dicotyledoneae	Elaeagnaceae	Elaeagnus	Elaeagnus_glabra	Elaeagnus glabra	NO	Shrub	Non_invasive	Non_dominant	NA	NA	NA	NA	NA	NO-S102	NA	NA	NA	NA	NA	NA	NA	NA	NO-S100	NA	NA	NA	NA	NA	NA	NA	NA	NA	NA	NA	NA	NA
3_Angiospermae_Dicotyledoneae	Elaeagnaceae	Elaeagnus	Elaeagnus_lanceolata	Elaeagnus lanceolata	YES[S000]	Shrub	Non_invasive	Non_dominant	NA	NA	NA	NA	NA	NA	NA	NA	NA	NA	NA	NA	NA	NA	NA	S044	NA	删除-S100	NA	NA	NA	NA	NA	NA	NA	NA	NA	NA
3_Angiospermae_Dicotyledoneae	Elaeagnaceae	Elaeagnus	Elaeagnus_magna	Elaeagnus magna	NO	Shrub	Non_invasive	Non_dominant	NA	NA	NA	NA	NA	NA	NA	NA	NA	NA	NA	NA	NA	NA	NA	NA	NA	NA	NA	NA	NA	NA	NA	NA	NA	NA	NA	NA
3_Angiospermae_Dicotyledoneae	Elaeagnaceae	Elaeagnus	Elaeagnus_multiflora	Elaeagnus multiflora	NO	Shrub	Non_invasive	Non_dominant	NA	NA	NA	NA	NA	NA	NA	NA	NA	NA	NA	NA	NA	NA	NO-S100	NO-S100	NA	NA	NA	NA	NA	NA	NA	NA	NA	NA	NA	NA
3_Angiospermae_Dicotyledoneae	Elaeagnaceae	Elaeagnus	Elaeagnus_pungens	Elaeagnus pungens	YES[S000]	Shrub	Non_invasive	Non_dominant	NA	NA	NA	NA	NA	NA	NA	NA	NA	NA	NA	NA	NA	NA	S100	S100,S043,S044	NA	NA	NA	NA	NA	NA	NA	NA	NA	NA	NA	NA
3_Angiospermae_Dicotyledoneae	Elaeagnaceae	Elaeagnus	Elaeagnus_stellipila	Elaeagnus stellipila	NO	Shrub	Non_invasive	Non_dominant	NA	NA	NA	NA	NA	NA	NA	NA	NA	NA	NA	NA	NA	NA	NA	NA	NA	NA	NA	NA	NA	NA	NA	NA	NA	NA	NA	NA
3_Angiospermae_Dicotyledoneae	Elaeagnaceae	Elaeagnus	Elaeagnus_umbellata	Elaeagnus umbellata	YES[S000]	Shrub	Non_invasive	Non_dominant	NA	NA	NA	NA	NA	NA	NA	NA	NA	NA	NA	NA	NA	NA	NA	NA	NA	NA	NA	NA	NA	NA	NA	NA	NA	NA	NA	NA
3_Angiospermae_Dicotyledoneae	Elaeagnaceae	Elaeagnus	Elaeagnus_viridis	Elaeagnus viridis	NO	Shrub	Non_invasive	Non_dominant	NA	NA	NA	NA	NA	NA	NA	NA	NA	NA	NA	NA	NA	NA	NA	NA	NA	NA	NA	NA	NA	NA	NA	NA	NA	NA	NA	NA
3_Angiospermae_Dicotyledoneae	Elaeocarpaceae	Elaeocarpus	Elaeocarpus_decipiens	Elaeocarpus decipiens	NO	Tree	Non_invasive	Non_dominant	NA	NA	NA	NA	NA	NA	NA	NA	NA	NA	NA	NA	NA	NA	NO-S100	NA	NA	NA	NA	NA	NA	NA	NO-S033	NA	NA	NA	NA	NA
3_Angiospermae_Dicotyledoneae	Elaeocarpaceae	Elaeocarpus	Elaeocarpus_japonicus	Elaeocarpus japonicus	NO	Tree	Non_invasive	Non_dominant	NA	NA	NA	NA	NA	NA	NA	NA	NA	NA	NA	NA	NA	NA	NA	NA	NA	NA	NA	NO-S100	NA	NA	NA	NA	NA	NA	NA	NA
3_Angiospermae_Dicotyledoneae	Elaeocarpaceae	Elaeocarpus	Elaeocarpus_sylvestris	Elaeocarpus sylvestris	NO	Tree	Non_invasive	Non_dominant	NA	NA	NA	NA	NA	NA	NA	NA	NA	NA	NA	NA	NA	NA	NA	NA	NA	NA	NA	NA	NA	NA	NA	NA	NA	NA	NA	NA
3_Angiospermae_Dicotyledoneae	Elatinaceae	Elatine	Elatine_triandra	Elatine triandra	YES[S000]	Annual	Non_invasive	Non_dominant	NA	NA	NA	NA	NA	NA	NA	NA	NA	NA	NA	NA	NA	NA	NA	NA	NA	NA	NA	NA	NA	NA	NA	NA	NA	NA	NA	NA
3_Angiospermae_Dicotyledoneae	Urticaceae	Elatostema	Elatostema_involucratum	Elatostema involucratum	YES[S000]	Perennial	Non_invasive	Non_dominant	NA	NA	NA	NA	NA	NA	NA	NA	NA	NA	NA	NA	NA	NA	NA	NA	S097	S100,S091	NA	NA	NA	NA	NA	NA	NA	NA	NA	NA
3_Angiospermae_Dicotyledoneae	Urticaceae	Elatostema	Elatostema_obtusum	Elatostema obtusum	YES[S000]	Perennial	Non_invasive	Non_dominant	NA	NA	NA	NA	S099	NA	NA	NA	NA	NA	NA	NA	NA	NA	NA	NA	NA	NA	NA	NA	NA	NA	NA	NA	NA	NA	NA	NA
3_Angiospermae_Dicotyledoneae	Urticaceae	Elatostema	Elatostema_rupestre	Elatostema rupestre	NO	Perennial	Non_invasive	Non_dominant	NA	NA	NA	NA	NA	NA	NA	NA	NA	NA	NA	NA	NA	NA	NA	NA	NA	NA	NA	NA	NA	NA	NA	NA	NA	NA	NA	NA
3_Angiospermae_Dicotyledoneae	Araliaceae	Eleutherococcus	Eleutherococcus_leucorrhizus	Eleutherococcus leucorrhizus	NO	Shrub	Non_invasive	Non_dominant	NA	NA	NA	NA	NA	NA	NA	NA	NA	NA	NA	NA	NA	NA	NO-S100	NO-S100	NA	NA	NA	NA	NA	NA	NA	NA	NA	NA	NA	NA
3_Angiospermae_Dicotyledoneae	Araliaceae	Eleutherococcus	Eleutherococcus_nodiflorus	Eleutherococcus nodiflorus/Acanthopanax gracilistylus	YES[S000]	Shrub	Non_invasive	Non_dominant	NA	NA	NA	NA	NA	NA	S100	NA	NA	NA	NA	NA	NA	NA	NA	NA	NA	NA	NA	NA	NA	NA	NA	NA	NA	NA	NA	NA
3_Angiospermae_Dicotyledoneae	Araliaceae	Eleutherococcus	Eleutherococcus_senticosus	Acanthopanax senticosus	NO	Shrub	Non_invasive	Non_dominant	NA	NA	NA	NA	NA	NA	NA	NA	NA	NA	NA	NA	NA	NA	NA	NA	NA	NA	NA	NA	NA	NA	NA	NO-S100	NA	NA	NA	NA
3_Angiospermae_Dicotyledoneae	Araliaceae	Eleutherococcus	Eleutherococcus_trifoliatus	Acanthopanax trifoliatus	NO	Shrub	Non_invasive	Non_dominant	NA	NA	NA	NA	NA	NA	NA	NA	NA	NA	NA	NA	NA	NA	NO-S100	NO-S100	NA	NA	NA	NA	NA	NA	NA	NA	NA	NA	NA	NA
3_Angiospermae_Dicotyledoneae	Lamiaceae	Elsholtzia	Elsholtzia_argyi	Elsholtzia argyi	YES[FOC]	Annual	Non_invasive	Non_dominant	NA	NA	NA	NA	NA	NA	NA	NA	NA	NA	NA	NA	NA	NA	NA	NA	NA	NA	NA	NA	NA	NA	NA	NA	NA	NA	NA	NA
3_Angiospermae_Dicotyledoneae	Lamiaceae	Elsholtzia	Elsholtzia_ciliata	Elsholtzia ciliata/Elsholtzia cyprianii var. longipilosa	YES[S000]	Annual	Non_invasive	Non_dominant	NA	NA	NA	NA	NA	NA	S028,S100,S106	NA	S112	NA	NA	NA	NA	NA	NA	S100,S043,S044	S097	S058,S064,S100,S103,S091	NA	NA	S083,S081,S100,S101	S029	NA	NA	NA	NA	NA	NA
3_Angiospermae_Dicotyledoneae	Lamiaceae	Elsholtzia	Elsholtzia_densa	Elsholtzia densa	YES[S000]	Annual	Non_invasive	Non_dominant	NA	NA	S017	S040,S100,S105	NA	NA	NA	NA	NA	NA	NA	NA	NA	NA	NA	NA	NA	NA	NA	NA	NA	NA	NA	NA	NA	NA	NA	NA
3_Angiospermae_Dicotyledoneae	Lamiaceae	Elsholtzia	Elsholtzia_fruticosa	Elsholtzia fruticosa	YES[S000]	Shrub	Non_invasive	Non_dominant	NA	NA	NA	NA	NA	NA	S106	NA	NA	NA	NA	NA	NA	NA	NA	NA	NA	NA	NA	NA	NA	NA	NA	NA	NA	NA	NA	NA
3_Angiospermae_Dicotyledoneae	Lamiaceae	Elsholtzia	Elsholtzia_kachinensis	Elsholtzia kachinensis	YES[S000]	Annual	Non_invasive	Non_dominant	NA	NA	NA	NA	NA	NA	NA	NA	NA	NA	NA	NA	NA	NA	NA	NA	NA	NA	NA	NA	NA	NA	S033	NA	NA	S104	NA	NA
3_Angiospermae_Dicotyledoneae	Asteraceae	Emilia	Emilia_sonchifolia	Emilia sonchifolia	YES[S000]	Annual	Non_invasive	Non_dominant	NA	NA	NA	NA	NA	NA	NA	NA	NA	NA	NA	NA	NA	NA	NA	NA	NA	NA	NA	NA	NA	NA	NA	NA	NA	NA	NA	S094
3_Angiospermae_Dicotyledoneae	Ericaceae	Enkianthus	Enkianthus_chinensis	Enkianthus chinensis	YES[S000]	Shrub	Non_invasive	Non_dominant	NA	NA	NA	NA	NA	NA	NA	NA	NA	NA	NA	NA	NA	NA	NA	NA	NA	NA	NA	NA	NA	NA	NA	NA	NA	NA	NA	NA
3_Angiospermae_Dicotyledoneae	Asteraceae	Enydra	Enydra_fluctuans	Enydra fluctuans	YES[S000]	Annual	Non_invasive	Non_dominant	NA	NA	NA	NA	NA	NA	NA	NA	NA	NA	NA	NA	NA	NA	NA	NA	NA	NA	NA	NA	NA	NA	NA	NA	NA	NA	NA	NA
3_Angiospermae_Dicotyledoneae	Ephedraceae	Ephedra	Ephedra_monosperma	Ephedra monosperma	NO	Perennial	Non_invasive	Non_dominant	NA	NO-S096,S100	NA	NA	NA	NA	NA	NA	NA	NA	NA	NA	NA	NA	NA	NA	NA	NA	NA	NA	NA	NA	NA	NA	NA	NA	NA	NA
3_Angiospermae_Dicotyledoneae	Ephedraceae	Ephedra	Ephedra_przewalskii	Ephedra przewalskii	NO	Shrub	Non_invasive	Non_dominant	NA	NA	NA	NA	NA	NA	NA	NA	NA	NA	NA	NA	NO-S114]	NA	NA	NA	NA	NA	NA	NA	NA	NA	NA	NA	NO-S025	NA	NA	NA
3_Angiospermae_Dicotyledoneae	Ephedraceae	Ephedra	Ephedra_sinica	Ephedra sinica	NO	Shrub	Non_invasive	Non_dominant	NA	NO-S096,S100	NA	NA	NA	NA	NA	NA	NA	NA	NO-S100	NA	NA	NA	NA	NA	NA	NA	NA	NA	NA	NA	NA	NA	NA	NA	NA	NA
3_Angiospermae_Dicotyledoneae	Onagraceae	Epilobium	Epilobium_amurense	Epilobium amurense	YES[S000]	Perennial	Non_invasive	Non_dominant	NA	NA	NA	S105	NA	NA	S106	NA	NA	NA	NA	NA	NA	NA	NA	NA	NA	NA	NA	NA	NA	S120	NA	S100	NA	NA	NA	NA
3_Angiospermae_Dicotyledoneae	Onagraceae	Epilobium	Epilobium_angustifolium	Epilobium angustifolium	YES[S000]	Perennial	Non_invasive	Non_dominant	NA	NA	NA	S105	NA	NA	NA	NA	NA	NA	NA	NA	NA	NA	NA	NA	NA	NA	NA	NA	NA	NA	NA	NA	NA	NA	NA	NA
3_Angiospermae_Dicotyledoneae	Onagraceae	Epilobium	Epilobium_blinii	Epilobium blinii	YES[S000]	Perennial	Non_invasive	Non_dominant	NA	NA	NA	NA	NA	NA	S106	NA	NA	NA	NA	NA	NA	NA	NA	NA	NA	NA	NA	NA	NA	NA	NA	NA	NA	NA	NA	NA
3_Angiospermae_Dicotyledoneae	Onagraceae	Epilobium	Epilobium_brevifolium_subsp._trichoneurum	Epilobium brevifolium subsp. trichoneurum	YES[FOC]	Perennial	Non_invasive	Dominant	NA	NA	NA	NA	NA	NA	Dominant[S027,S028],S106	NA	NA	NA	NA	NA	NA	NA	NA	NA	NA	NA	NA	NA	NA	NA	NA	NA	NA	NA	NA	NA
3_Angiospermae_Dicotyledoneae	Onagraceae	Epilobium	Epilobium_conspersum	Chamerion conspersum	YES[FOC]	Perennial	Non_invasive	Non_dominant	NA	NA	NA	NA	NA	NA	NA	NA	NA	NA	NA	NA	NA	NA	NA	NA	NA	NA	NA	NA	NA	S120	NA	NA	NA	NA	NA	NA
3_Angiospermae_Dicotyledoneae	Onagraceae	Epilobium	Epilobium_cylindricum	Epilobium cylindricum	YES[S099]	Perennial	Non_invasive	Non_dominant	NA	NA	NA	NA	S099	NA	S100	NA	NA	NA	NA	NA	NA	NA	NA	NA	NA	NA	NA	NA	NA	NA	NA	NA	NA	NA	NA	NA
3_Angiospermae_Dicotyledoneae	Onagraceae	Epilobium	Epilobium_fastigiatoramosum	Epilobium fastigiatoramosum	YES[FOC]	Perennial	Non_invasive	Non_dominant	NA	S096,S100	NA	NA	NA	NA	NA	NA	NA	NA	NA	NA	NA	NA	NA	NA	NA	NA	NA	NA	NA	NA	NA	NA	NA	NA	NA	NA
3_Angiospermae_Dicotyledoneae	Onagraceae	Epilobium	Epilobium_hirsutum	Epilobium hirsutum	YES[S000]	Perennial	Non_invasive	Non_dominant	S001	NA	NA	S105	NA	NA	S106	S095	NA	NA	NA	NA	NA	NA	S100	S043,S044	S097	S100,S103,S091	NA	NA	S083,S100	S029,S120	S033,S034	S100	NA	NA	NA	NA
3_Angiospermae_Dicotyledoneae	Onagraceae	Epilobium	Epilobium_minutiflorum	Epilobium minutiflorum	YES[FOC]	Perennial	Non_invasive	Non_dominant	NA	NA	NA	NA	NA	NA	NA	NA	NA	NA	NA	NA	NA	NA	NA	NA	NA	NA	S113	NA	NA	NA	NA	NA	NA	NA	NA	NA
3_Angiospermae_Dicotyledoneae	Onagraceae	Epilobium	Epilobium_palustre	Epilobium palustre	YES[S000]	Perennial	Non_invasive	Non_dominant	NA	S096,S100	S017	S041,S100,S105	NA	NA	S027],S100,S106	NA	NA	NA	NA	NA	NA	NA	NA	NA	NA	NA	S113	NA	NA	NA	NA	S100	S018,S019,S025	NA	NA	NA
3_Angiospermae_Dicotyledoneae	Onagraceae	Epilobium	Epilobium_parviflorum	Epilobium parviflorum	YES[S000]	Perennial	Non_invasive	Non_dominant	NA	NA	NA	NA	NA	NA	NA	NA	NA	NA	NA	NA	NA	NA	NA	NA	NA	NA	NA	NA	NA	NA	NA	NA	NA	NA	NA	NA
3_Angiospermae_Dicotyledoneae	Onagraceae	Epilobium	Epilobium_platystigmatosum	Epilobium platystigmatosum	YES[FOC]	Perennial	Non_invasive	Non_dominant	NA	NA	NA	NA	NA	NA	S106	NA	NA	NA	NA	NA	NA	NA	NA	NA	NA	S100,S091	NA	NA	NA	NA	NA	NA	NA	NA	NA	NA
3_Angiospermae_Dicotyledoneae	Onagraceae	Epilobium	Epilobium_pyrricholophum	Epilobium pyrricholophum	YES[S000]	Perennial	Non_invasive	Non_dominant	NA	NA	NA	NA	NA	S102	NA	NA	NA	NA	NA	NA	NA	NA	NA	NA	NA	NA	NA	NA	NA	NA	NA	NA	NA	NA	NA	NA
3_Angiospermae_Dicotyledoneae	Onagraceae	Epilobium	Epilobium_royleanum	Epilobium royleanum	YES[S000]	Perennial	Non_invasive	Non_dominant	NA	NA	NA	NA	NA	NA	S106	NA	NA	NA	NA	NA	NA	NA	NA	NA	S097	S100,S091	NA	NA	NA	NA	NA	NA	NA	NA	NA	NA
3_Angiospermae_Dicotyledoneae	Onagraceae	Epilobium	Epilobium_sikkimense	Epilobium sikkimense	YES[S000]	Perennial	Non_invasive	Non_dominant	NA	NA	NA	NA	NA	NA	S026,S106	NA	NA	NA	NA	NA	NA	NA	NA	NA	NA	NA	NA	NA	NA	NA	NA	NA	NA	NA	NA	NA
3_Angiospermae_Dicotyledoneae	Onagraceae	Epilobium	Epilobium_wallichianum	Epilobium wallichianum	YES[S099]	Perennial	Non_invasive	Non_dominant	NA	NA	NA	NA	S099	NA	S106	NA	NA	NA	NA	NA	NA	NA	NA	NA	NA	NA	NA	NA	NA	NA	NA	NA	NA	NA	NA	NA
3_Angiospermae_Dicotyledoneae	Asteraceae	Erechtites	Erechtites_hieraciifolius	Erechtites hieracifolia	YES[S000]	Annual	Non_invasive	Dominant	NA	NA	NA	NA	NA	Dominant[S102]	NA	NA	NA	NA	NA	NA	NA	NA	NA	NA	NA	S100,S091	NA	NA	NA	NA	NA	NA	NA	NA	NA	NA
3_Angiospermae_Dicotyledoneae	Asteraceae	Erigeron	Erigeron_acris	Erigeron acer	YES[S000]	Perennial	Non_invasive	Non_dominant	S100	NA	S017	NA	NA	NA	NA	NA	NA	NA	S084,S100	NA	NA	NA	NA	NA	NA	NA	NA	NA	S083,S100	NA	S033	S100	NA	NA	NA	NA
3_Angiospermae_Dicotyledoneae	Asteraceae	Erigeron	Erigeron_acris_subsp._politus	Erigeron elongates	YES[S000]	Perennial	Non_invasive	Non_dominant	S001	NA	NA	NA	NA	NA	NA	NA	NA	NA	NA	NA	NA	NA	NA	NA	NA	S103	NA	NA	NA	NA	NA	NA	NA	NA	NA	NA
3_Angiospermae_Dicotyledoneae	Asteraceae	Erigeron	Erigeron_annuus	Erigeron annuus	YES[S000]	Annual	Invasive-[R1-R7,R9]	Non_dominant	S002	NA	NA	NA	NA	NA	NA	S119	S112	S098,S089,S077	NA	S065,S066,S092	NA	NA	S070,S100	NA	NA	NA	NA	NA	S080	NA	S033	NA	NA	NA	S100	S094
3_Angiospermae_Dicotyledoneae	Asteraceae	Erigeron	Erigeron_bonariensis	Erigeron bonariensis/Conyza bonariensis/Erigeron linifolius	YES[S000]	Annual	Invasive-[R1-R6,R9]	Dominant	NA	NA	NA	NA	NA	NA	NA	S119	NA	Dominant[S098];S077	NA	NA	NA	NA	S100	S100,S043,S044	S073,S097	S103	NA	S100,S109	S080,S081,S100,S101	NA	S033,S034	NA	NA	NA	NA	NA
3_Angiospermae_Dicotyledoneae	Asteraceae	Erigeron	Erigeron_breviscapus	Erigeron breviscapus	YES[S000]	Perennial	Non_invasive	Non_dominant	NA	NA	NA	NA	NA	NA	S106	NA	NA	NA	NA	NA	NA	NA	NA	NA	NA	NA	NA	NA	NA	NA	S035	NA	NA	NA	NA	NA
3_Angiospermae_Dicotyledoneae	Asteraceae	Erigeron	Erigeron_canadensis	Erigeron canadensis/Conyza canadensis	YES[S000]	Annual	Invasive-[R1-R7,R9]	Dominant	S002,S003	S096,S100	NA	NA	NA	NA	S028,S106	S119	S112	Dominant[S098];S089,S077	S087	S092	NA	S100,S111	Dominant[S070]	NA	NA	NA	S113	NA	S080	S120	S033,S034	S100	NA	NA	S100	S094
3_Angiospermae_Dicotyledoneae	Asteraceae	Erigeron	Erigeron_multiradiatus	Erigeron multiradiatus	NO	Perennial	Non_invasive	Non_dominant	NA	NA	NA	NA	NA	NA	NO-S106	NA	NA	NA	NA	NA	NA	NA	NA	NA	NA	NA	NA	NA	NA	NA	NA	NA	NA	NA	NA	NA
3_Angiospermae_Dicotyledoneae	Asteraceae	Erigeron	Erigeron_sumatrensis	Conyza sumatrensis	YES[S000]	Annual	Invasive-[R1-R7,R9]	Non_dominant	NA	NA	NA	NA	NA	NA	NA	NA	NA	NA	NA	NA	NA	NA	NA	NA	NA	NA	NA	NA	NA	NA	S033	NA	NA	NA	NA	NA
3_Angiospermae_Dicotyledoneae	Rosaceae	Eriobotrya	Eriobotrya_japonica	Eriobotrya japonica	NO	Tree	Non_invasive	Non_dominant	NA	NA	NA	NA	NA	NA	NA	NA	NO-S112	NO-S098	NA	NA	NA	NA	NA	NA	NO-S097	NA	NA	NA	NA	NA	NO-S033	NA	NA	NA	NA	NA
3_Angiospermae_Dicotyledoneae	Boraginaceae	Eritrichium	Eritrichium_borealisinense	Eritrichium borealisinense	NO	Perennial	Non_invasive	Non_dominant	NA	NA	NA	NA	NA	NA	NA	NA	NA	NA	NA	NA	NA	NA	NA	NA	NA	NA	NA	NA	NA	NA	NA	NA	NA	NA	NA	NA
3_Angiospermae_Dicotyledoneae	Boraginaceae	Eritrichium	Eritrichium_mandshuricum	Eritrichium mandshuricum	NO	Perennial	Non_invasive	Non_dominant	NO-S100	NA	NA	NA	NA	NA	NA	NA	NA	NA	NA	NA	NA	NA	NA	NA	NA	NA	NA	NA	NA	NA	NA	NA	NA	NA	NA	NA
3_Angiospermae_Dicotyledoneae	Boraginaceae	Eritrichium	Eritrichium_medicarpum	Eritrichium medicarpum	NO	Perennial	Non_invasive	Non_dominant	NA	NA	NA	NA	NA	NA	NA	NA	NA	NA	NA	NA	NA	NA	NA	NA	NA	NA	NA	NA	NA	NA	NA	NA	NA	NA	NA	NA
3_Angiospermae_Dicotyledoneae	Geraniaceae	Erodium	Erodium_stephanianum	Erodium stephanianum	YES[S000]	Perennial	Non_invasive	Non_dominant	S100	S096	NA	NA	NA	NA	NA	NA	NA	NA	NA	NA	NA	S100,S111	S100	S100,S044	NA	S100,S103,S091	NA	NA	S100	NA	NA	S100	NA	NA	S100	NA
3_Angiospermae_Dicotyledoneae	Brassicaceae	Eruca	Eruca_vesicaria_subsp._sativa	Eruca vesicaria subsp. sativa/Eruca sativa	NO	Annual	Non_invasive	Non_dominant	NA	NA	NA	NO-S100,S105	NA	NA	NA	NA	NA	NA	NA	NA	NA	NO-S100,S111	NA	NA	NA	NA	NA	NA	NA	NA	NA	NA	NA	NA	NA	NA
3_Angiospermae_Dicotyledoneae	Brassicaceae	Erysimum	Erysimum_cheiranthoides	Erysimum cheiranthoides	YES[S000]	Annual	Non_invasive	Non_dominant	S100	NA	NA	NA	NA	NA	NA	NA	NA	NA	NA	NA	NA	S111	NA	NA	NA	NA	S113	NA	NA	NA	NA	S100	NA	NA	NA	NA
3_Angiospermae_Dicotyledoneae	Brassicaceae	Erysimum	Erysimum_macilentum	Erysimum macilentum/Erysimum sinuatum	YES[S099]	Annual	Non_invasive	Non_dominant	NA	NA	NA	NA	S099	NA	NA	NA	NA	NA	NA	NA	NA	S100,S111	NA	NA	NA	NA	NA	NA	NA	NA	NA	NA	NA	NA	NA	NA
3_Angiospermae_Dicotyledoneae	Fabaceae	Erythrina	Erythrina_arborescens	Erythrina arborescens	NO	Tree	Non_invasive	Non_dominant	NA	NA	NA	NA	NA	NA	NA	NA	NA	NA	NA	NA	NA	NA	NA	NA	NA	NA	NA	NO-S100	NA	NA	NA	NA	NA	NA	NA	NA
3_Angiospermae_Dicotyledoneae	Fabaceae	Erythrina	Erythrina_corallodendron	Erythrina corallodendron	NO	Shrub	Non_invasive	Non_dominant	NA	NA	NA	NA	NA	NA	NA	NA	NA	NA	NA	NA	NA	NA	NA	S048	NA	NA	NA	NA	NA	NA	NO-S033	NA	NA	NA	NA	NA
3_Angiospermae_Dicotyledoneae	Fabaceae	Erythrina	Erythrina_variegata	Erythrina variegata	NO	Tree	Non_invasive	Non_dominant	NA	NA	NA	NA	NA	NA	NA	NA	NA	NA	NA	NA	NA	NA	NA	NA	NA	NA	NA	NA	NA	NA	NO-S033	NA	NA	NA	NA	NA
3_Angiospermae_Dicotyledoneae	Erythroxylaceae	Erythroxylum	Erythroxylum_sinense	Erythroxylum sinense	NO	Shrub	Non_invasive	Non_dominant	NA	NA	NA	NA	NA	NO-S102	NA	NA	NA	NA	NA	NA	NA	NA	NA	NA	NA	NA	NA	NA	NA	NA	NA	NA	NA	NA	NA	NA
3_Angiospermae_Dicotyledoneae	Asteraceae	Eschenbachia	Eschenbachia_muliensis	Conyza muliensis	NO	Perennial	Non_invasive	Non_dominant	NA	NA	NA	NA	NA	NA	NA	NA	NA	NA	NA	NA	NA	NA	NA	NA	NA	NO-S091	NA	NA	NA	NA	NA	NA	NA	NA	NA	NA
3_Angiospermae_Dicotyledoneae	Asteraceae	Eschenbachia	Eschenbachia_perennis	Conyza perennis	NO	Perennial	Non_invasive	Non_dominant	NA	NA	NA	NA	NA	NA	NA	NA	NA	NA	NA	NA	NA	NA	NA	NA	NA	NA	NA	NA	NA	NA	NA	NA	NA	NA	NA	NA
3_Angiospermae_Dicotyledoneae	Papaveraceae	Eschscholzia	Eschscholzia_californica	Eschscholzia californica	NO	Annual	Non_invasive	Non_dominant	NA	NA	NA	NA	NA	NA	NA	NA	NA	NA	NA	NA	NA	NA	NA	NA	NA	NA	NA	NO-S100	NA	NA	NO-S034	NA	NA	NA	NA	NA
3_Angiospermae_Dicotyledoneae	Myrtaceae	Eucalyptus	Eucalyptus_camaldulensis	Eucalyptus camaldulensis	NO	Tree	Non_invasive	Non_dominant	NA	NA	NA	NA	NA	NA	NA	NA	NA	NA	NA	NA	NA	NA	NA	NA	NA	NA	NA	NA	NA	NA	NA	NA	NA	NA	NA	NA
3_Angiospermae_Dicotyledoneae	Myrtaceae	Eucalyptus	Eucalyptus_citriodora	Eucalyptus citriodora	NO	Tree	Non_invasive	Non_dominant	NA	NA	NA	NA	NA	NA	NA	NA	NA	NA	NA	NA	NA	NA	NA	NA	NA	NA	NA	NA	NA	NA	NA	NA	NA	NA	NA	NA
3_Angiospermae_Dicotyledoneae	Myrtaceae	Eucalyptus	Eucalyptus_exserta	Eucalyptus exserta	NO	Tree	Non_invasive	Non_dominant	NA	NA	NA	NA	NA	NA	NA	NA	NA	NA	NA	NA	NA	NA	NA	NA	NA	S103	NA	NA	NA	NA	NA	NA	NA	NA	NA	NA
3_Angiospermae_Dicotyledoneae	Myrtaceae	Eucalyptus	Eucalyptus_globulus	Eucalyptus globulus	NO	Tree	Non_invasive	Non_dominant	NA	NA	NA	NA	NA	NA	NA	NA	NA	NA	NA	NA	NA	NA	NA	S045]	NA	NA	NA	NA	NA	NA	NO-S033,S034	NA	NA	NA	NA	NA
3_Angiospermae_Dicotyledoneae	Myrtaceae	Eucalyptus	Eucalyptus_robusta	Eucalyptus robusta	NO	Tree	Non_invasive	Non_dominant	NA	NA	NA	NA	NA	NA	NA	NA	NA	NA	NA	NA	NA	NA	NA	NA	NA	NA	NA	NA	NA	NA	NA	NA	NA	NA	NA	NA
3_Angiospermae_Dicotyledoneae	Myrtaceae	Eucalyptus	Eucalyptus_urophylla	Eucalyptus urophylla	NO	Tree	Non_invasive	Non_dominant	NA	NA	NA	NA	NA	NA	NA	NA	NA	NA	NA	NA	NA	NA	NA	NA	NA	NA	NA	NA	NA	NA	NA	NA	NA	NA	NA	NA
3_Angiospermae_Dicotyledoneae	Asteraceae	Euchiton	Euchiton_japonicus	Gnaphalium japonicum	YES[S000]	Annual	Non_invasive	Non_dominant	NA	NA	NA	NA	NA	NA	NA	NA	NA	NA	NA	NA	NA	NA	S100	S100	NA	NA	NA	NA	NA	NA	NA	NA	NA	NA	NA	NA
3_Angiospermae_Dicotyledoneae	Eucommiaceae	Eucommia	Eucommia_ulmoides	Eucommia ulmoides	NO	Tree	Non_invasive	Non_dominant	NA	NA	NA	NA	NA	NA	NA	NA	NA	NO-S098,S077	NO-S100	NA	NA	NA	NA	NA	NA	NA	NA	NA	NO-S100	NA	NA	NA	NA	NA	NA	NA
3_Angiospermae_Dicotyledoneae	Celastraceae	Euonymus	Euonymus_alatus	Euonymus alatus	YES[S000]	Shrub	Non_invasive	Non_dominant	NA	NA	NA	NA	NA	NA	NA	NA	NA	S077	NA	NA	NA	NA	S100	NA	NA	NA	NA	NA	S100	NA	NA	NA	NA	NA	NA	NA
3_Angiospermae_Dicotyledoneae	Celastraceae	Euonymus	Euonymus_carnosus	Euonymus carnosus	NO	Shrub	Non_invasive	Non_dominant	NA	NA	NA	NA	NA	NA	NA	NA	NA	NA	NA	NA	NA	NA	NA	NA	NA	NA	NA	NA	NA	NA	NA	NA	NA	NA	NA	NA
3_Angiospermae_Dicotyledoneae	Celastraceae	Euonymus	Euonymus_echinatus	Euonymus subsessilis	NO	Shrub	Non_invasive	Non_dominant	NA	NA	NA	NA	NA	NA	NA	NA	NA	NA	NA	NA	NA	NA	NA	NA	NA	NA	NA	NA	NA	NA	NA	NA	NA	NA	NA	NA
3_Angiospermae_Dicotyledoneae	Celastraceae	Euonymus	Euonymus_fortunei	Euonymus fortunei	NO	Perennial	Non_invasive	Non_dominant	NA	NA	NA	NA	NA	NA	NA	NA	NA	NO-S098,S077	NA	NO-S092	NA	NA	NA	NA	NA	NA	NA	NO-S100	NA	NA	NA	NA	NA	NA	NA	NA
3_Angiospermae_Dicotyledoneae	Celastraceae	Euonymus	Euonymus_grandiflorus	Euonymus grandiflorus	NO	Shrub	Non_invasive	Non_dominant	NA	NA	NA	NA	NA	NA	NO-S100	NA	NA	NA	NA	NA	NA	NA	NA	NA	NA	NA	NA	NA	NA	NA	NA	NA	NA	NA	NA	NA
3_Angiospermae_Dicotyledoneae	Celastraceae	Euonymus	Euonymus_japonicus	Euonymus japonicus	YES[S000]	Shrub	Non_invasive	Non_dominant	NA	NA	NA	NA	NA	NA	NA	NA	NA	S098	S100	S092	NA	NA	NA	NA	NA	NA	NA	NA	NA	NA	NA	NA	NA	NA	NA	NA
3_Angiospermae_Dicotyledoneae	Celastraceae	Euonymus	Euonymus_japonicus_var._albo_marginatus	Euonymus japonicus var. albo-marginata	NO	Shrub	Non_invasive	Non_dominant	NA	NA	NA	NA	NA	NA	NA	NA	NA	NO-S098	NA	NA	NA	NA	NA	NA	NA	NA	NA	NO-S100	NA	NA	NA	NA	NA	NA	NA	NA
3_Angiospermae_Dicotyledoneae	Celastraceae	Euonymus	Euonymus_japonicus_var._aurea_marginatus	Euonymus japonicus var. aurea-marginatus	NO	Shrub	Non_invasive	Non_dominant	NA	NA	NA	NA	NA	NA	NA	NA	NA	NO-S098,S077	NA	NA	NA	NA	NA	NA	NA	NA	NA	NO-S100	NA	NA	NA	NA	NA	NA	NA	NA
3_Angiospermae_Dicotyledoneae	Celastraceae	Euonymus	Euonymus_maackii	Euonymus maackii	NO	Tree	Non_invasive	Non_dominant	NA	NA	NA	NA	NA	NA	NA	NA	NA	NO-S077,S089,S098	NA	NO-S092	NA	NA	NA	NA	NA	NA	NA	NO-S100	NA	NA	NA	NA	NA	NA	NA	NA
3_Angiospermae_Dicotyledoneae	Celastraceae	Euonymus	Euonymus_microcarpus	Euonymus microcarpus	NO	Shrub	Non_invasive	Non_dominant	NA	NA	NA	NA	NA	NA	NA	NA	NA	NA	NA	NA	NA	NA	NA	NA	NA	NA	NA	NA	NA	NA	NA	NA	NA	NA	NA	NA
3_Angiospermae_Dicotyledoneae	Celastraceae	Euonymus	Euonymus_sanguineus	Euonymus sanguineus	NO	Shrub	Non_invasive	Non_dominant	NA	NA	NA	NA	NA	NA	NA	NA	NA	NA	NA	NA	NA	NA	NA	NA	NA	NA	NA	NO-S100	NA	NA	NA	NA	NA	NA	NA	NA
3_Angiospermae_Dicotyledoneae	Asteraceae	Eupatorium	Eupatorium_chinense	Eupatorium chinense/Eupatorium japonicum/Eupatorium japonicum var. tripartitum	YES[S000]	Perennial	Non_invasive	Non_dominant	S002,S100	S096,S100	NA	NA	NA	S102	S106	NA	NA	S077	NA	S092	NA	NA	S100	S100	NA	NA	NA	NA	NA	NA	NA	S100	NA	NA	NA	NA
3_Angiospermae_Dicotyledoneae	Asteraceae	Eupatorium	Eupatorium_fortunei	Eupatorium fortunei/Eupatorium fortunei var. angustilobum	YES[S104]	Perennial	Non_invasive	Non_dominant	NA	NA	NA	NA	NA	NA	NA	NA	NA	NA	NA	NA	NA	NA	NA	NA	NA	NA	NA	NA	NA	NA	NA	NA	NA	S104	NA	NA
3_Angiospermae_Dicotyledoneae	Asteraceae	Eupatorium	Eupatorium_lindleyanum	Eupatorium lindleyanum/Eupatorium lindleyanum var. trifolioatum	YES[S000]	Perennial	Non_invasive	Non_dominant	S100	S096	NA	NA	NA	S102	NA	NA	NA	S098,S077	NA	NA	NA	NA	NA	NA	NA	S103	NA	NA	S083,S100	NA	NA	S100	NA	NA	NA	NA
3_Angiospermae_Dicotyledoneae	Euphorbiaceae	Euphorbia	Euphorbia_altotibetica	Euphorbia altotibetica	NO	Perennial	Non_invasive	Non_dominant	NA	NA	NA	NA	NA	NA	NA	NA	NA	NA	NA	NA	NA	NA	NA	NA	NA	NA	NA	NA	NA	NA	NA	NA	NA	NA	NA	NA
3_Angiospermae_Dicotyledoneae	Euphorbiaceae	Euphorbia	Euphorbia_cotinifolia	Euphorbia cotinifolia	NO	Tree	Non_invasive	Non_dominant	NA	NA	NA	NA	NA	NA	NA	NA	NA	NA	NA	NA	NA	NA	NA	NA	NA	NA	NA	NA	NA	NA	NO-S033	NA	NA	NA	NA	NA
3_Angiospermae_Dicotyledoneae	Euphorbiaceae	Euphorbia	Euphorbia_cyathophora	Euphorbia cyathophora	NO	Annual	Non_invasive	Non_dominant	NA	NA	NA	NA	NA	NA	NA	NA	NA	NA	NA	NA	NA	NA	NA	NA	NA	S100,S091	NA	NA	NA	NA	NA	NA	NA	NA	NA	NA
3_Angiospermae_Dicotyledoneae	Euphorbiaceae	Euphorbia	Euphorbia_esula	Euphorbia esula/Euphorbia lunulata	NO	Perennial	Non_invasive	Non_dominant	NO-S100	NO-S096	NA	NO-S105	NA	NA	NA	NA	NA	NA	NA	NA	NA	NO-S100,S111	NO-S100	NO-S044	NA	NA	NA	NA	NO-S100	NA	NA	NO-S100	NA	NA	NA	NA
3_Angiospermae_Dicotyledoneae	Euphorbiaceae	Euphorbia	Euphorbia_fischeriana	Euphorbia fischeriana	NO	Perennial	Non_invasive	Non_dominant	NA	NO-S096	NA	NA	NA	NA	NA	NA	NA	NA	NA	NA	NA	NA	NA	NA	NA	NA	NA	NA	NA	NA	NA	NA	NA	NA	NA	NA
3_Angiospermae_Dicotyledoneae	Euphorbiaceae	Euphorbia	Euphorbia_griffithii	Euphorbia griffithii	NO	Perennial	Non_invasive	Non_dominant	NA	NA	NA	NA	NA	NA	NO-S106	NA	NA	NA	NA	NA	NA	NA	NA	NA	NA	NA	NA	NA	NA	NA	NA	NA	NA	NA	NA	NA
3_Angiospermae_Dicotyledoneae	Euphorbiaceae	Euphorbia	Euphorbia_helioscopia	Euphorbia helioscopia	NO	Annual	Non_invasive	Non_dominant	NA	NA	NA	NA	NA	NA	NA	NA	NA	NO-S077,S089,S098	NA	NA	NA	NA	NA	NO-S100	NO-S097	NA	NA	NA	NO-S100	NA	NO-S033,S034	NA	NA	NA	NO-S100	NA
3_Angiospermae_Dicotyledoneae	Euphorbiaceae	Euphorbia	Euphorbia_hirta	Euphorbia hirta	NO	Annual	Non_invasive	Non_dominant	NA	NA	NA	NA	NA	NA	NA	NA	NA	NA	NA	NA	NA	NA	NA	NA	NA	NA	NA	NA	NA	NA	NA	NA	NA	NA	NA	NO-S094
3_Angiospermae_Dicotyledoneae	Euphorbiaceae	Euphorbia	Euphorbia_humifusa	Euphorbia humifusa	YES[S000]	Annual	Non_invasive	Non_dominant	S100	S096,S100	NA	NA	NA	NA	NA	NA	NA	S098,S089,S077	S100	S092	NA	S100,S111	S100	NA	NA	NA	NA	NA	S081,S101	NA	NA	NA	NA	NA	S100	NA
3_Angiospermae_Dicotyledoneae	Euphorbiaceae	Euphorbia	Euphorbia_hylonoma	Euphorbia hylonoma	NO	Perennial	Non_invasive	Non_dominant	NA	NA	NA	NA	NA	NA	NO-S106	NA	NA	NA	NA	NA	NA	NA	NA	NA	NA	NA	NA	NA	NA	NA	NA	NA	NA	NA	NA	NA
3_Angiospermae_Dicotyledoneae	Euphorbiaceae	Euphorbia	Euphorbia_hypericifolia	Euphorbia hypericifolia	NO	Annual	Non_invasive	Non_dominant	NA	NA	NA	NA	NA	NA	NA	NA	NA	NA	NA	NA	NA	NA	NA	NA	NA	NA	NA	NA	NA	NA	NA	NA	NA	NA	NA	NA
3_Angiospermae_Dicotyledoneae	Euphorbiaceae	Euphorbia	Euphorbia_kansuensis	Euphorbia kansuensis	NO	Perennial	Non_invasive	Non_dominant	NA	NA	NA	NA	NA	NA	NA	NA	NA	NA	NA	NA	NA	NA	NA	NA	NA	NA	NA	NA	NO-S100	NA	NA	NA	NA	NA	NA	NA
3_Angiospermae_Dicotyledoneae	Euphorbiaceae	Euphorbia	Euphorbia_lunulata_var._souchouensis	Euphorbia lunulata var. souchouensis	NO	Perennial	Non_invasive	Non_dominant	NA	NA	NA	NA	NA	NA	NA	NA	NA	NA	NA	NA	NA	NA	NA	NA	NA	NA	NA	NA	NA	NA	NA	NA	NA	NA	NA	NA
3_Angiospermae_Dicotyledoneae	Euphorbiaceae	Euphorbia	Euphorbia_maculata	Euphorbia maculata/Euphorbia supina	YES[S112]	Annual	Invasive-[R1-R6,R9]	Non_dominant	NA	NA	NA	NA	NA	NA	NA	S119	S112	S098,S089,S077	NA	S092	NA	NA	NA	NA	NA	S103	NA	S100	S079,S100	NA	NA	NA	NA	NA	NA	NA
3_Angiospermae_Dicotyledoneae	Euphorbiaceae	Euphorbia	Euphorbia_micractina	Euphorbia micractina	NO	Perennial	Non_invasive	Non_dominant	NA	NA	NO-S016	NO-S040,S100,S105	NA	NA	NA	NA	NA	NA	NA	NA	NA	NA	NA	NA	NA	NA	NA	NO-S100	NA	NA	NA	NA	NA	NA	NA	NA
3_Angiospermae_Dicotyledoneae	Euphorbiaceae	Euphorbia	Euphorbia_pekinensis	Euphorbia pekinensis	NO	Perennial	Non_invasive	Non_dominant	NA	NO-S096,S100	NA	NA	NA	NA	NA	NA	NA	NA	NO-S088	NA	NA	NA	NA	NA	NA	NA	NA	NA	NO-S100	NA	NA	NA	NA	NA	NA	NA
3_Angiospermae_Dicotyledoneae	Euphorbiaceae	Euphorbia	Euphorbia_sieboldiana	Euphorbia sieboldiana	NO	Perennial	Non_invasive	Non_dominant	NA	NA	NA	NA	NA	NA	NA	NA	NA	NA	NA	NA	NA	NA	NA	NA	NA	NA	NA	NA	NA	NA	NA	NA	NA	NA	NA	NA
3_Angiospermae_Dicotyledoneae	Euphorbiaceae	Euphorbia	Euphorbia_stracheyi	Euphorbia stracheyi	NO	Perennial	Non_invasive	Non_dominant	NA	NA	NA	NA	NA	NA	NA	NA	NA	NA	NA	NA	NA	NA	NA	NA	NA	NA	NA	NA	NA	NA	NA	NA	NA	NA	NA	NA
3_Angiospermae_Dicotyledoneae	Orobanchaceae	Euphrasia	Euphrasia_hirtella	Euphrasia hirtella	NO	Annual	Non_invasive	Non_dominant	NA	NA	NA	NA	NA	NA	NA	NA	NA	NA	NA	NA	NA	NA	NA	NA	NA	NA	NO-S113	NA	NA	NA	NA	NA	NA	NA	NA	NA
3_Angiospermae_Dicotyledoneae	Orobanchaceae	Euphrasia	Euphrasia_pectinata	Euphrasia pectinata	YES[S000]	Annual	Non_invasive	Non_dominant	NA	NA	NA	S105	NA	NA	NA	NA	NA	NA	NA	NA	NA	NA	NA	NA	NA	NA	NA	NA	NA	NA	NA	NA	NA	NA	NA	NA
3_Angiospermae_Dicotyledoneae	Orobanchaceae	Euphrasia	Euphrasia_regelii	Euphrasia regelii	YES[S000]	Annual	Non_invasive	Non_dominant	NA	NA	S017	NA	NA	NA	NA	NA	NA	NA	NA	NA	NA	NA	NA	NA	NA	NA	NA	NA	NA	NA	NA	NA	NA	NA	NA	NA
3_Angiospermae_Dicotyledoneae	Pentaphylacaceae	Eurya	Eurya_alata	Eurya alata	NO	Shrub	Non_invasive	Non_dominant	NA	NA	NA	NA	NA	NO-S102	NA	NA	NA	NA	NA	NA	NA	NA	NO-S100	NO-S100	NA	NA	NA	NA	NA	NA	NA	NA	NA	NA	NA	NA
3_Angiospermae_Dicotyledoneae	Pentaphylacaceae	Eurya	Eurya_brevistyla	Eurya brevistyla	NO	Shrub	Non_invasive	Non_dominant	NA	NA	NA	NA	NA	NA	NA	NA	NA	NA	NA	NA	NA	NA	NO-S100	NA	NA	NA	NA	NA	NA	NA	NA	NA	NA	NA	NA	NA
3_Angiospermae_Dicotyledoneae	Pentaphylacaceae	Eurya	Eurya_chinensis	Eurya chinensis	NO	Shrub	Non_invasive	Non_dominant	NA	NA	NA	NA	NA	NA	NA	NA	NA	NA	NA	NA	NA	NA	NO-S100	NA	NA	NA	NA	NA	NA	NA	NA	NA	NA	NA	NA	NA
3_Angiospermae_Dicotyledoneae	Pentaphylacaceae	Eurya	Eurya_groffii	Eurya groffii	NO	Shrub	Non_invasive	Non_dominant	NA	NA	NA	NA	NA	NA	NA	NA	NA	NA	NA	NA	NA	NA	NO-S100	NA	NA	NO-S100,S091	NA	NA	NA	NA	NA	NA	NA	NA	NA	NA
3_Angiospermae_Dicotyledoneae	Pentaphylacaceae	Eurya	Eurya_japonica	Eurya japonica	NO	Shrub	Non_invasive	Non_dominant	NA	NA	NA	NA	NA	NA	NA	NA	NA	NA	NA	NA	NA	NA	NA	NA	NA	NA	NA	NA	NA	NA	NA	NA	NA	NA	NA	NA
3_Angiospermae_Dicotyledoneae	Pentaphylacaceae	Eurya	Eurya_loquaiana	Eurya loquaiana	NO	Shrub	Non_invasive	Non_dominant	NA	NA	NA	NA	NA	NA	NA	NA	NA	NA	NA	NA	NA	NA	NA	NA	NA	NA	NA	NA	NA	NA	NA	NA	NA	NA	NA	NA
3_Angiospermae_Dicotyledoneae	Pentaphylacaceae	Eurya	Eurya_muricata	Eurya muricata	NO	Shrub	Non_invasive	Non_dominant	NA	NA	NA	NA	NA	NA	NA	NA	NA	NA	NA	NA	NA	NA	NO-S100	NA	NA	NA	NA	NA	NA	NA	NA	NA	NA	NA	NA	NA
3_Angiospermae_Dicotyledoneae	Nymphaeaceae	Euryale	Euryale_ferox	Euryale ferox	YES[S000,FOC]	Annual	Non_invasive	Dominant	S100	S096	NA	NA	NA	NA	NA	NA	S112	S098,S089,S077	NA	Dominant[S065,S067];S066,S092,S100	NA	S100,S111	S100	NA	NA	NA	Dominant[S113]	NA	NA	NA	NA	NA	NA	NA	NA	NA
3_Angiospermae_Dicotyledoneae	Staphyleaceae	Euscaphis	Euscaphis_japonica	Euscaphis japonica	YES[S000]	Shrub	Non_invasive	Non_dominant	NA	NA	NA	NA	NA	S102	NA	NA	NA	NA	NA	S092	NA	NA	NA	NA	NA	NA	NA	NA	NA	NA	NA	NA	NA	NA	NA	NA
3_Angiospermae_Dicotyledoneae	Polygonaceae	Fagopyrum	Fagopyrum_acutatum	Fagopyrum dibotrys/Polygonum cymosum	YES[S000]	Perennial	Non_invasive	Non_dominant	NA	NA	NA	NA	NA	NA	NA	NA	S112	NA	NA	NA	NA	NA	NA	NA	NA	S100,S091	NA	NA	NA	NA	S033,S034	NA	NA	NA	NA	NA
3_Angiospermae_Dicotyledoneae	Polygonaceae	Fagopyrum	Fagopyrum_esculentum	Fagopyrum esculentum	YES[S000]	Annual	Non_invasive	Non_dominant	S003	S096	NA	NA	NA	NA	S100,S106	NA	S112	NA	NA	S092	NA	NA	NA	NA	NA	NA	NA	NA	S100	NA	S034	NA	NA	NA	NA	NA
3_Angiospermae_Dicotyledoneae	Polygonaceae	Fagopyrum	Fagopyrum_gracilipes	Fagopyrum gracilipes	YES[S000]	Annual	Non_invasive	Non_dominant	NA	NA	NA	NA	NA	NA	NA	NA	NA	NA	NA	NA	NA	NA	NA	NA	NA	NA	NA	NA	NA	NA	S034	NA	NA	NA	NA	NA
3_Angiospermae_Dicotyledoneae	Polygonaceae	Fagopyrum	Fagopyrum_leptopodum	Fagopyrum leptopodum	YES[S000]	Annual	Non_invasive	Non_dominant	NA	NA	NA	NA	NA	NA	S106	NA	NA	NA	NA	NA	NA	NA	NA	NA	NA	NA	NA	NA	NA	NA	NA	NA	NA	NA	NA	NA
3_Angiospermae_Dicotyledoneae	Polygonaceae	Fagopyrum	Fagopyrum_tataricum	Fagopyrum tataricum	YES[S000]	Annual	Non_invasive	Non_dominant	NA	NA	NA	NA	NA	NA	S106	NA	NA	NA	NA	NA	NA	NA	NA	NA	NA	NA	NA	NA	NA	NA	NA	NA	NA	NA	NA	NA
3_Angiospermae_Dicotyledoneae	Gentianaceae	Fagraea	Fagraea_ceilanica	Fagraea ceilanica	NO	Shrub	Non_invasive	Non_dominant	NA	NA	NA	NA	NA	NA	NA	NA	NA	NA	NA	NA	NA	NA	NA	NA	NA	NA	NA	NA	NA	NA	NO-S033	NA	NA	NA	NA	NA
3_Angiospermae_Dicotyledoneae	Polygonaceae	Fallopia	Fallopia_convolvulus	Fallopia convolvulus	YES[S000]	Annual	Non_invasive	Non_dominant	S100	NA	NA	NA	NA	NA	NA	NA	NA	NA	NA	NA	NA	NA	NA	NA	NA	NA	NO-S113	NA	NA	NA	NA	NA	NA	NA	NA	NA
3_Angiospermae_Dicotyledoneae	Moraceae	Fatoua	Fatoua_villosa	Fatoua villosa	YES[S000]	Annual	Non_invasive	Non_dominant	NA	NA	NA	NA	NA	NA	NA	NA	NA	NA	NA	NA	NA	NA	NA	S044	NA	NA	NA	NA	NA	NA	NA	NA	NA	NA	NA	NA
3_Angiospermae_Dicotyledoneae	Araliaceae	Fatsia	Fatsia_japonica	Fatsia japonica	NO	Shrub	Non_invasive	Non_dominant	NA	NA	NA	NA	NA	NA	NA	NA	NA	NA	NA	NA	NA	NA	NA	NA	NA	NA	NA	NA	NA	NA	NO-S033	NA	NA	NA	NA	NA
3_Angiospermae_Dicotyledoneae	Apiaceae	Ferula	Ferula_bungeana	Ferula bungeana	YES[S000]	Perennial	Non_invasive	Non_dominant	S100	S096,S100	NA	NA	NA	NA	NA	NA	NA	NA	NA	NA	NA	NA	NA	NA	NA	NA	NA	NA	NA	NA	NA	NA	NA	NA	NA	NA
3_Angiospermae_Dicotyledoneae	Moraceae	Ficus	Ficus_abelii	Ficus abelii	YES[S000]	Shrub	Non_invasive	Non_dominant	NA	NA	NA	NA	NA	NA	NA	NA	NA	NA	NA	NA	NA	NA	NA	S100	NA	S103	NA	NA	NA	NA	NA	NA	NA	S104	NA	NA
3_Angiospermae_Dicotyledoneae	Moraceae	Ficus	Ficus_altissima	Ficus altissima	NO	Tree	Non_invasive	Non_dominant	NA	NA	NA	NA	NA	NA	NA	NA	NA	NA	NA	NA	NA	NA	NA	NA	NA	NA	NA	NO-S100	NA	NA	NO-S033,S034	NA	NA	NA	NA	NA
3_Angiospermae_Dicotyledoneae	Moraceae	Ficus	Ficus_benjamina	Ficus benjamina	NO	Tree	Non_invasive	Non_dominant	NA	NA	NA	NA	NA	NA	NA	NA	NA	NA	NA	NA	NA	NA	NA	NA	NA	NA	NA	NA	NA	NA	NO-S033	NA	NA	NA	NA	NA
3_Angiospermae_Dicotyledoneae	Moraceae	Ficus	Ficus_carica	Ficus carica	YES[S000]	Shrub	Non_invasive	Non_dominant	NA	NA	NA	NA	NA	NA	NA	NA	S112	S098	NA	NA	NA	S100,S111	S100	NA	NA	删除-S091	NA	NA	NA	NA	S033,S034	NA	NA	NA	NA	NA
3_Angiospermae_Dicotyledoneae	Moraceae	Ficus	Ficus_concinna	Ficus concinna	NO	Tree	Non_invasive	Non_dominant	NA	NA	NA	NA	NA	NA	NA	NA	NA	NA	NA	NA	NA	NA	NA	NA	NA	NO-S100,S091	NA	NA	NA	NA	NO-S033	NA	NA	NA	NA	NA
3_Angiospermae_Dicotyledoneae	Moraceae	Ficus	Ficus_elastica	Ficus elastica	NO	Tree	Non_invasive	Non_dominant	NA	NA	NA	NA	NA	NA	NA	NA	NA	NA	NA	NA	NA	NA	NA	NA	NA	NA	NA	NA	NA	NA	NO-S033	NA	NA	NA	NA	NA
3_Angiospermae_Dicotyledoneae	Moraceae	Ficus	Ficus_formosana	Ficus formosana/Ficus taiwaniana	YES[S000]	Shrub	Non_invasive	Non_dominant	NA	NA	NA	NA	NA	NA	NA	NA	NA	NA	NA	NA	NA	NA	NA	NA	NA	NA	NA	NA	NA	NA	NA	NA	NA	NA	NA	NA
3_Angiospermae_Dicotyledoneae	Moraceae	Ficus	Ficus_heteromorpha	Ficus heteromorpha	YES[S000]	Shrub	Non_invasive	Non_dominant	NA	NA	NA	NA	NA	NA	NA	NA	NA	NA	NA	NA	NA	NA	NA	NA	NA	NA	NA	NA	NA	NA	NA	NA	NA	NA	NA	NA
3_Angiospermae_Dicotyledoneae	Moraceae	Ficus	Ficus_microcarpa	Ficus microcarpa	YES[S000]	Tree	Non_invasive	Non_dominant	NA	NA	NA	NA	NA	NA	NA	NA	NA	NA	NA	NA	NA	NA	NA	S046]	NA	S103	NA	NA	NA	NA	S033	NA	NA	NA	NA	S094
3_Angiospermae_Dicotyledoneae	Moraceae	Ficus	Ficus_pandurata	Ficus pandurata/Ficus pandurata var. angustifolia	YES[S000]	Shrub	Non_invasive	Non_dominant	NA	NA	NA	NA	NA	NA	NA	NA	NA	NA	NA	NA	NA	NA	S100	S100	NA	S100,S091	NA	NA	NA	NA	NA	NA	NA	NA	NA	NA
3_Angiospermae_Dicotyledoneae	Moraceae	Ficus	Ficus_pumila	Ficus pumila	YES[S000]	Shrub	Non_invasive	Non_dominant	NA	NA	NA	NA	NA	NA	NA	NA	NA	NA	NA	NA	NA	NA	S100	S100	NA	S100,S091	NA	NA	NA	NA	NA	NA	NA	NA	NA	NA
3_Angiospermae_Dicotyledoneae	Moraceae	Ficus	Ficus_sarmentosa_var._henryi	Ficus sarmentosa var. henryi	YES[S000]	Shrub	Non_invasive	Non_dominant	NA	NA	NA	NA	NA	NA	NA	NA	NA	NA	NA	NA	NA	NA	S100	NA	NA	S100,S103,S091	NA	NA	NA	NA	NA	NA	NA	NA	NA	NA
3_Angiospermae_Dicotyledoneae	Moraceae	Ficus	Ficus_sarmentosa_var._impressa	Ficus sarmentosa var. impressa	NO	Shrub	Non_invasive	Non_dominant	NA	NA	NA	NA	NA	NA	NA	NA	NA	NA	NA	NA	NA	NA	NO-S100	NO-S100	NA	NO-S100,S091	NA	NA	NA	NA	NA	NA	NA	NA	NA	NA
3_Angiospermae_Dicotyledoneae	Moraceae	Ficus	Ficus_stenophylla	Ficus stenophylla	YES[S000]	Shrub	Non_invasive	Non_dominant	NA	NA	NA	NA	NA	NA	NA	NA	NA	NA	NA	NA	NA	NA	NA	NA	NA	NA	NA	NA	NA	NA	NA	NA	NA	NA	NA	NA
3_Angiospermae_Dicotyledoneae	Moraceae	Ficus	Ficus_tikoua	Ficus tikoua	YES[S000]	Liana	Non_invasive	Non_dominant	NA	NA	NA	NA	NA	NA	NA	NA	NA	NA	NA	NA	NA	NA	NA	NA	NA	S100,S103,S091	NA	NA	NA	NA	S033	NA	NA	NA	NA	NA
3_Angiospermae_Dicotyledoneae	Moraceae	Ficus	Ficus_variolosa	Ficus variolosa	YES[S000]	Shrub	Non_invasive	Non_dominant	NA	NA	NA	NA	NA	NA	NA	NA	NA	NA	NA	NA	NA	NA	NA	NA	NA	NA	NA	NA	NA	NA	NA	NA	NA	NA	NA	S094
3_Angiospermae_Dicotyledoneae	Moraceae	Ficus	Ficus_virens	Ficus virens/Ficus virens var. sublanceolata	YES[S000]	Tree	Non_invasive	Non_dominant	NA	NA	NA	NA	NA	NA	NA	NA	NA	NA	NA	NA	NA	NA	NA	NA	NA	NA	NA	S100	NA	NA	NA	NA	NA	NA	NA	NA
3_Angiospermae_Dicotyledoneae	Asteraceae	Filifolium	Filifolium_sibiricum	Tanacetum sibiricum	NO	Perennial	Non_invasive	Non_dominant	NO-S100	NO-S096,S100	NA	NA	NA	NA	NA	NA	NA	NA	NA	NA	NA	NA	NA	NA	NA	NA	NA	NA	NA	NA	NA	NA	NA	NA	NA	NA
3_Angiospermae_Dicotyledoneae	Rosaceae	Filipendula	Filipendula_angustiloba	Filipendula angustiloba	NO	Perennial	Non_invasive	Non_dominant	NO-S100	NA	NA	NA	NA	NA	NA	NA	NA	NA	NA	NA	NA	NA	NA	S043,S044	NA	NA	NA	NA	NA	NA	NA	NA	NA	NA	NA	NA
3_Angiospermae_Dicotyledoneae	Rosaceae	Filipendula	Filipendula_intermedia	Filipendula × intermedia	YES[S000]	Perennial	Non_invasive	Dominant	S100	NA	NA	NA	NA	NA	NA	NA	NA	NA	NA	NA	NA	NA	NA	NA	NA	NA	NA	Dominant[S108];S100	NA	NA	NA	S100	NA	NA	NA	NA
3_Angiospermae_Dicotyledoneae	Rosaceae	Filipendula	Filipendula_palmata	Filipendula palmata	YES[S000]	Perennial	Non_invasive	Non_dominant	S002,S004]	NA	NA	NA	NA	NA	NA	NA	NA	NA	NA	NA	NA	NA	NA	NA	NA	NA	NO-S113	NA	NA	NA	NA	S100	NA	NA	NA	NA
3_Angiospermae_Dicotyledoneae	Malvaceae	Firmiana	Firmiana_simplex	Firmiana simplex /Firmiana platanifolia	NO	Tree	Non_invasive	Non_dominant	NA	NA	NA	NA	NA	NA	NA	NA	NA	NO-S098,S077	NA	NA	NA	NA	NA	NA	NA	NA	NA	NA	NO-S100	NA	NA	NA	NA	NA	NA	NA
3_Angiospermae_Dicotyledoneae	Asteraceae	Flaveria	Flaveria_bidentis	Flaveria bidentis	NO	Annual	Non_invasive	Non_dominant	NA	NA	NA	NA	NA	NA	NA	NA	NA	NA	NA	NA	NA	NO-S111	NA	NA	NA	NA	NA	NA	NA	NA	NA	NA	NA	NA	NA	NA
3_Angiospermae_Dicotyledoneae	Fabaceae	Flemingia	Flemingia_fluminalis	Flemingia fluminalis	YES[S000]	Shrub	Non_invasive	Non_dominant	NA	NA	NA	NA	NA	NA	NA	NA	NA	NA	NA	NA	NA	NA	NA	NA	NA	NA	NA	NA	NA	NA	NA	NA	NA	NA	NA	NA
3_Angiospermae_Dicotyledoneae	Phyllanthaceae	Flueggea	Flueggea_suffruticosa	Flueggea suffruticosa/Securinega suffruticosa	NO	Shrub	Non_invasive	Non_dominant	NA	NO-S096,S100	NA	NA	NA	NA	NA	NA	NA	NA	NA	NA	NA	NA	NO-S100	NO-S100	NA	NA	NA	NA	NA	NA	NA	NA	NA	NA	NA	NA
3_Angiospermae_Dicotyledoneae	Phyllanthaceae	Flueggea	Flueggea_virosa	Flueggea virosa	NO	Shrub	Non_invasive	Non_dominant	NA	NA	NA	NA	NA	NA	NA	NA	NA	NA	NA	NA	NA	NA	NA	NA	NA	NA	NA	NO-S100	NA	NA	NA	NA	NA	NA	NA	NA
3_Angiospermae_Dicotyledoneae	Apiaceae	Foeniculum	Foeniculum_vulgare	Foeniculum vulgare	YES[S000]	Perennial	Non_invasive	Non_dominant	NA	NA	NA	NA	NA	NA	NA	NA	NA	NA	NA	NA	NA	NA	S100	NO-S100	NA	NA	NA	NA	NA	NA	S033,S034	NA	NA	NA	S100	NA
3_Angiospermae_Dicotyledoneae	Fabaceae	Fordia	Fordia_microphylla	Fordia microphylla	NO	Shrub	Non_invasive	Non_dominant	NA	NA	NA	NA	NA	NA	NA	NA	NA	NA	NA	NA	NA	NA	NA	NA	NA	NA	NA	NO-S100	NA	NA	NA	NA	NA	NA	NA	NA
3_Angiospermae_Dicotyledoneae	Melastomataceae	Fordiophyton	Fordiophyton_faberi	Fordiophyton fordii	YES[S000]	Perennial	Non_invasive	Non_dominant	NA	NA	NA	NA	NA	S102	NA	NA	NA	NA	NA	NA	NA	NA	NA	NA	NA	NA	NA	NA	NA	NA	NA	NA	NA	NA	NA	NA
3_Angiospermae_Dicotyledoneae	Oleaceae	Forsythia	Forsythia_suspensa	Forsythia suspensa	NO	Shrub	Non_invasive	Non_dominant	NA	NA	NA	NA	NA	NA	NA	NA	NA	NA	NO-S100	NA	NA	NO-S100,S111	NA	NA	NA	NA	NA	NA	NO-S100	NA	NA	NA	NA	NA	NA	NA
3_Angiospermae_Dicotyledoneae	Oleaceae	Forsythia	Forsythia_viridissima	Forsythia viridissima	NO	Shrub	Non_invasive	Non_dominant	NA	NA	NA	NA	NA	NA	NA	NA	NO-S112	NO-S098	NA	NA	NA	NA	NA	NA	NA	NA	NA	NA	NA	NA	NA	NA	NA	NA	NA	NA
3_Angiospermae_Dicotyledoneae	Rosaceae	Fragaria	Fragaria_ananassa	Fragaria × ananassa	YES[S000]	Perennial	Non_invasive	Non_dominant	NA	NA	NA	NA	NA	NA	NA	NA	NA	S098	NA	NA	NA	NA	NA	NA	NA	NA	NA	NA	NA	NA	NA	NA	NA	NA	NA	NA
3_Angiospermae_Dicotyledoneae	Rosaceae	Fragaria	Fragaria_nilgerrensis	Fragaria nilgerrensis	YES[S000]	Perennial	Non_invasive	Non_dominant	NA	NA	NA	NA	NA	NA	S028,S100,S106	NA	NA	NA	NA	NA	NA	NA	NA	NA	NA	NA	NA	NA	NA	NA	S033	NA	NA	NA	NA	NA
3_Angiospermae_Dicotyledoneae	Rosaceae	Fragaria	Fragaria_orientalis	Fragaria orientalis	YES[S000]	Perennial	Non_invasive	Non_dominant	NA	NA	NA	NA	NA	NA	NA	NA	NA	NA	NA	NA	NA	NA	NA	NA	NA	NA	NA	NA	NA	NA	NA	S100	NA	NA	NA	NA
3_Angiospermae_Dicotyledoneae	Rhamnaceae	Frangula	Frangula_crenata	Rhamnus crenata	YES[S000]	Shrub	Non_invasive	Non_dominant	NA	NA	NA	NA	NA	S102	NA	NA	NA	NA	NA	S092	NA	NA	NA	NA	NA	NA	NA	NA	NA	NA	NA	NA	NA	NA	NA	NA
3_Angiospermae_Dicotyledoneae	Oleaceae	Fraxinus	Fraxinus_americana	Fraxinus americana	NO	Tree	Non_invasive	Non_dominant	NA	NA	NA	NA	NA	NA	NA	NA	NA	NA	NA	NA	NA	NO-S111	NA	NA	NA	NA	NA	NA	NA	NA	NA	NA	NA	NA	NA	NA
3_Angiospermae_Dicotyledoneae	Oleaceae	Fraxinus	Fraxinus_bungeana	Fraxinus bungeana	NO	Tree	Non_invasive	Non_dominant	NA	NA	NA	NA	NA	NA	NA	NA	NA	NA	NO-S100	NA	NA	NA	NA	NA	NA	NA	NA	NO-S100	NA	NA	NA	NA	NA	NA	NA	NA
3_Angiospermae_Dicotyledoneae	Oleaceae	Fraxinus	Fraxinus_chinensis	Fraxinus chinensis	YES[S000]	Tree	Non_invasive	Non_dominant	NA	NA	NA	NA	NA	NA	NA	NA	NA	S098,S089	S100	NA	NA	NA	S100	S100	NA	S103,S091	NA	NA	S100	NA	NA	NA	NA	NA	NA	NA
3_Angiospermae_Dicotyledoneae	Oleaceae	Fraxinus	Fraxinus_chinensis_subsp._rhynchophylla	Fraxinus chinensis subsp. rhynchophylla	YES[S000]	Tree	Non_invasive	Non_dominant	NA	S096,S100	NA	NA	NA	NA	NA	NA	NA	NA	S100	NA	NA	NA	NA	NA	NA	NA	NA	NA	NA	NA	NA	NA	NA	NA	NA	NA
3_Angiospermae_Dicotyledoneae	Oleaceae	Fraxinus	Fraxinus_insularis	Fraxinus insularis	YES[S000]	Tree	Non_invasive	Non_dominant	NA	NA	NA	NA	NA	NA	NA	NA	NA	NA	NA	NA	NA	NA	NA	NA	NA	NA	NA	NA	NA	NA	NA	NA	NA	NA	NA	NA
3_Angiospermae_Dicotyledoneae	Oleaceae	Fraxinus	Fraxinus_mandshurica	Fraxinus mandshurica	YES[S000]	Tree	Non_invasive	Non_dominant	NA	NA	NA	NA	NA	NA	NA	NA	NA	NA	NA	NA	NA	NA	NA	NA	NA	NA	NA	NA	NA	NA	NA	S100	NA	NA	NA	NA
3_Angiospermae_Dicotyledoneae	Oleaceae	Fraxinus	Fraxinus_pennsylvanica	Fraxinus pennsylvanica	NO	Tree	Non_invasive	Non_dominant	NA	NA	NA	NA	NA	NA	NA	NA	NA	NA	NA	NA	NA	NO-S111	NA	NA	NA	NA	NA	NA	NA	NA	NA	NA	NA	NA	NA	NA
3_Angiospermae_Dicotyledoneae	Oleaceae	Fraxinus	Fraxinus_sieboldiana	Fraxinus mariesii	NO	Tree	Non_invasive	Non_dominant	NA	NA	NA	NA	NA	NA	NA	NA	NA	NA	NA	NA	NA	NA	NA	NA	NA	NA	NA	NA	NA	NA	NA	NA	NA	NA	NA	NA
3_Angiospermae_Dicotyledoneae	Oleaceae	Fraxinus	Fraxinus_velutina	Fraxinus velutina	YES[S000]	Tree	Non_invasive	Non_dominant	NA	NA	NA	NA	NA	NA	NA	NA	NA	NA	NA	NA	NA	S111	NA	NA	NA	NA	NA	NA	NA	NA	NA	NA	NA	NA	NA	NA
3_Angiospermae_Dicotyledoneae	Asteraceae	Galatella	Galatella_dahurica	Galatella dahurica	NO	Perennial	Non_invasive	Non_dominant	NA	NO-S096,S100	NA	NA	NA	NA	NA	NA	NA	NA	NA	NA	NA	NA	NA	NA	NA	NA	NA	NA	NA	NA	NA	NA	NA	NA	NA	NA
3_Angiospermae_Dicotyledoneae	Lamiaceae	Galeobdolon	Galeobdolon_szechuanense	Galeobdolon szechuanense	NO	Perennial	Non_invasive	Non_dominant	NA	NA	NA	NA	NA	NA	NA	NA	NA	NA	NA	NA	NA	NA	NA	NA	NA	NA	NA	NA	NA	NA	NA	NA	NA	NA	NA	NA
3_Angiospermae_Dicotyledoneae	Lamiaceae	Galeopsis	Galeopsis_bifida	Galeopsis bifida	YES[S000]	Annual	Non_invasive	Non_dominant	NA	NA	NA	NA	NA	NA	NA	NA	NA	NA	NA	NA	NA	NA	NA	NA	NA	NA	S113	NA	NA	NA	NA	S100	NA	NA	NA	NA
3_Angiospermae_Dicotyledoneae	Asteraceae	Galinsoga	Galinsoga_parviflora	Galinsoga parviflora	YES[S000]	Annual	Invasive-[R1-R6,R9]	Non_dominant	NA	NA	NA	NA	NA	NA	S106	NA	NA	NA	NA	S092	NA	NA	NA	NA	NA	S103	S113	NA	S083,S080,S100	S032,S120	S033,S034	NA	NA	NA	S100	S094
3_Angiospermae_Dicotyledoneae	Asteraceae	Galinsoga	Galinsoga_quadriradiata	Galinsoga quadriradiata/Galinsoga ciliata	YES[S000]	Annual	Non_invasive	Non_dominant	NA	NA	NA	NA	NA	NA	NA	S119	S112	NA	NA	NA	NA	NA	NA	NA	NA	NA	NA	NA	NA	NA	NA	NA	NA	NA	NA	NA
3_Angiospermae_Dicotyledoneae	Rubiaceae	Galium	Galium_aparine	Galium aparine	YES[S000]	Annual	Non_invasive	Non_dominant	NA	NA	NA	NA	NA	NA	NA	NA	NA	NA	NA	NA	NA	NA	NA	NA	NA	NA	NA	NA	NA	NA	NA	NA	NA	NA	NA	NA
3_Angiospermae_Dicotyledoneae	Rubiaceae	Galium	Galium_boreale	Galium boreale	YES[S000]	Perennial	Non_invasive	Non_dominant	NA	NA	NA	NA	NA	NA	NA	NA	NA	NA	NA	NA	NA	NA	NA	NA	NA	删除-S052]	NA	NA	NA	NA	NA	S100	NA	NA	NA	NA
3_Angiospermae_Dicotyledoneae	Rubiaceae	Galium	Galium_bungei	Galium bungei	YES[S000]	Perennial	Non_invasive	Non_dominant	NA	NA	NA	NA	NA	S102	NA	S095	NA	S077	NA	NA	NA	NA	NA	NA	NA	NA	NA	NA	S083,S100	NA	NA	NA	NA	NA	NA	NA
3_Angiospermae_Dicotyledoneae	Rubiaceae	Galium	Galium_dahuricum	Galium dahuricum	YES[S000]	Perennial	Non_invasive	Non_dominant	NA	NA	NA	NA	NA	NA	NA	NA	NA	NA	NA	NA	NA	NA	NA	S044	NA	NA	NA	NA	NA	NA	NA	S100	NA	NA	NA	NA
3_Angiospermae_Dicotyledoneae	Rubiaceae	Galium	Galium_dahuricum_var._lasiocarpum	Galium dahuricum var. lasiocarpum/Galium manshuricum	NO	Perennial	Non_invasive	Non_dominant	NA	NA	NA	NA	NA	NA	NA	NA	NA	NA	NA	NA	NA	NA	NA	NA	NA	NA	NA	NA	NA	NA	NA	NO-S100	NA	NA	NA	NA
3_Angiospermae_Dicotyledoneae	Rubiaceae	Galium	Galium_echinocarpum	Galium echinocarpum	NO	Perennial	Non_invasive	Non_dominant	NA	NA	NA	NA	NA	NA	NA	NA	NA	NA	NA	NA	NA	NA	NA	NA	NA	NA	NA	NO-S100	NA	NA	NA	NA	NA	NA	NA	NA
3_Angiospermae_Dicotyledoneae	Rubiaceae	Galium	Galium_hoffmeisteri	Galium hoffmeisteri/Galium asperuloides var. hoffmeisteri	NO	Perennial	Non_invasive	Non_dominant	NA	NA	NA	NA	NA	NA	NA	NA	NA	NA	NA	NA	NA	NA	NA	NA	NA	NA	NA	NO-S100	NA	NA	NA	NA	NA	NA	NA	NA
3_Angiospermae_Dicotyledoneae	Rubiaceae	Galium	Galium_maximoviczii	Asperula maximowiczi	NO	Perennial	Non_invasive	Non_dominant	NA	NA	NA	NA	NA	NA	NA	NA	NA	NA	NA	NA	NA	NA	NA	NA	NA	NA	NA	NO-S100	NA	NA	NA	NA	NA	NA	NA	NA
3_Angiospermae_Dicotyledoneae	Rubiaceae	Galium	Galium_odoratum	Galium odoratum	YES[S000]	Perennial	Non_invasive	Non_dominant	NA	NA	NA	NA	NA	NA	NA	NA	NA	NA	NA	NA	NA	NA	NA	NA	NA	NA	NA	NA	NA	NA	NA	NA	NA	NA	NA	NA
3_Angiospermae_Dicotyledoneae	Rubiaceae	Galium	Galium_soongoricum	Galium soongoricum	NO	Annual	Non_invasive	Non_dominant	NA	NA	NA	NA	NA	NA	NA	NA	NA	NA	NA	NA	NA	NA	NA	NA	NA	NA	NA	NA	NA	NA	NA	NA	NA	NA	NA	NA
3_Angiospermae_Dicotyledoneae	Rubiaceae	Galium	Galium_spurium	Galium aparine var. tenerum/Galium aparine var. echinospermum/Galium spurium	YES[S000]	Annual	Non_invasive	Non_dominant	NA	NA	NA	NA	NA	NA	S106	S095	S112	S098,S089,S077	NA	NA	NA	S100,S111	NA	NA	NA	NA	NA	NA	NA	NA	NA	NA	NA	NA	NA	NA
3_Angiospermae_Dicotyledoneae	Rubiaceae	Galium	Galium_tricornutum	Galium tricorne	NO	Annual	Non_invasive	Non_dominant	NA	NA	NA	NA	NA	NA	NA	NA	NA	NO-S098,S077	NA	NA	NA	NA	NA	NA	NA	NA	NA	NA	NA	NA	NA	NA	NA	NA	NO-S100	NA
3_Angiospermae_Dicotyledoneae	Rubiaceae	Galium	Galium_trifidum	Galium trifidum	YES[S000]	Perennial	Non_invasive	Non_dominant	NA	NA	NA	NA	NA	NA	NA	NA	NA	S098,S077	NA	S092	NA	NA	NA	NA	NA	NA	NA	NA	NA	NA	NA	NA	NA	NA	NA	S094
3_Angiospermae_Dicotyledoneae	Rubiaceae	Galium	Galium_uliginosum	Galium uliginosum	NO	Perennial	Non_invasive	Non_dominant	NO-S100	NA	NA	NA	NA	NA	NA	NA	NA	NA	NA	NA	NA	NA	NA	NA	NA	NA	NA	NA	NA	NA	NA	NA	NA	NA	NA	NA
3_Angiospermae_Dicotyledoneae	Rubiaceae	Galium	Galium_verum	Galium verum	YES[S000]	Perennial	Non_invasive	Non_dominant	S100	S096	NA	S038,S100,S105	NA	NA	NA	NA	NA	NA	NA	NA	NA	NA	NA	S044	NA	S100,S103,S091	NA	NA	S083,S100	NA	NA	S100	NA	NA	NA	NA
3_Angiospermae_Dicotyledoneae	Rubiaceae	Galium	Galium_verum_var._trachycarpum	Galium verum var. trachycarpu	NO	Perennial	Non_invasive	Non_dominant	NA	NA	NA	NO-S105	NA	NA	NA	NA	NA	NA	NA	NA	NA	NA	NA	NA	NA	NA	NA	NA	NA	NA	NA	NA	NA	NA	NA	NA
3_Angiospermae_Dicotyledoneae	Asteraceae	Gamochaeta	Gamochaeta_pensylvanica	Gnaphalium pensylvanicum	NO	Annual	Non_invasive	Non_dominant	NA	NA	NA	NA	NA	NA	NA	NA	NA	NA	NA	NA	NA	NA	NA	NA	NA	NA	NA	NA	NA	NA	NA	NA	NA	NA	NA	NA
3_Angiospermae_Dicotyledoneae	Rubiaceae	Gardenia	Gardenia_jasminoides	Gardenia jasminoides	YES[S000]	Shrub	Non_invasive	Dominant	NA	NA	NA	NA	NA	NA	NA	NA	S112	S098	NA	S092	NA	NA	S100	S100	S097	Dominant[S049,S052];S062,S051,S100,S103,S091	NA	NA	NA	NA	NA	NA	NA	NA	NA	NA
3_Angiospermae_Dicotyledoneae	Rubiaceae	Gardenia	Gardenia_stenophylla	Gardenia stenophylla	NO	Shrub	Non_invasive	Non_dominant	NA	NA	NA	NA	NA	NA	NA	NA	NA	NA	NA	NA	NA	NA	NA	NA	NA	NA	NA	NA	NA	NA	NA	NA	NA	NA	NA	NA
3_Angiospermae_Dicotyledoneae	Loganiaceae	Gardneria	Gardneria_multiflora	Gardneria multiflora	NO	Liana	Non_invasive	Non_dominant	NA	NA	NA	NA	NA	NA	NA	NA	NA	NA	NA	NA	NA	NA	NA	NA	NA	NA	NA	NO-S100	NA	NA	NA	NA	NA	NA	NA	NA
3_Angiospermae_Dicotyledoneae	Onagraceae	Gaura	Gaura_lindheimeri	Gaura lindheimeri	YES[S000]	Perennial	Non_invasive	Non_dominant	NA	NA	NA	NA	NA	NA	NA	NA	NA	S077	NA	NA	NA	NA	NA	NA	NO-S097	NA	NA	NA	NA	NA	S036	NA	NA	NA	NA	NA
3_Angiospermae_Dicotyledoneae	Onagraceae	Gaura	Gaura_mollis	Gaura parvfloa	YES[S000]	Annual	Invasive-[R1-R5]	Non_dominant	NA	NA	NA	NA	NA	NA	NA	NA	NA	S098	NA	NA	NA	NA	NA	NA	NA	NA	NA	NA	NA	NO-S120	NA	NA	NA	NA	NA	NA
3_Angiospermae_Dicotyledoneae	Gentianaceae	Gentiana	Gentiana_algida	Gentiana algida	YES[S000]	Perennial	Non_invasive	Non_dominant	NA	NA	NA	NA	NA	NA	NA	NA	NA	NA	NA	NA	NA	NA	NA	NA	NA	NA	NA	NA	NA	NA	NA	NA	NA	NA	NA	NA
3_Angiospermae_Dicotyledoneae	Gentianaceae	Gentiana	Gentiana_aperta	Gentiana aperta	NO	Annual	Non_invasive	Non_dominant	NA	NA	NA	NA	NA	NA	NA	NA	NA	NA	NA	NA	NA	NA	NA	NA	NA	NA	NA	NA	NA	NA	NA	NA	NA	NA	NA	NA
3_Angiospermae_Dicotyledoneae	Gentianaceae	Gentiana	Gentiana_aquatica_var._pseudoaquatica	Gentiana pseudoaquatica	YES[S000]	Annual	Non_invasive	Non_dominant	NA	NA	NA	NA	NA	NA	NA	NA	NA	NA	NA	NA	NA	NA	NA	NA	NA	NA	NA	NA	NA	NA	NA	NA	NA	NA	NA	NA
3_Angiospermae_Dicotyledoneae	Gentianaceae	Gentiana	Gentiana_aristata	Gentiana aristata	YES[S000]	Annual	Non_invasive	Non_dominant	NA	NA	NA	S105	NA	NA	NA	NA	NA	NA	NA	NA	NA	NA	NA	NA	NA	NA	NA	NA	NA	NA	NA	NA	NA	NA	NA	NA
3_Angiospermae_Dicotyledoneae	Gentianaceae	Gentiana	Gentiana_burkillii	Gentiana burkillii	NO	Annual	Non_invasive	Non_dominant	NA	NA	NA	NA	NA	NA	NA	NA	NA	NA	NA	NA	NA	NA	NA	NA	NA	NA	NA	NA	NA	NA	NA	NA	NA	NA	NA	NA
3_Angiospermae_Dicotyledoneae	Gentianaceae	Gentiana	Gentiana_caelestis	Gentiana caelestis	YES[S099]	Perennial	Non_invasive	Non_dominant	NA	NA	NA	NA	S099	NA	NA	NA	NA	NA	NA	NA	NA	NA	NA	NA	NA	NA	NA	NA	NA	NA	NA	NA	NA	NA	NA	NA
3_Angiospermae_Dicotyledoneae	Gentianaceae	Gentiana	Gentiana_cephalantha	Gentiana cephalantha	YES[S000]	Perennial	Non_invasive	Non_dominant	NA	NA	NA	NA	NA	NA	S100	NA	NA	NA	NA	NA	NA	NA	NA	NA	NA	NA	NA	NA	NA	NA	NA	NA	NA	NA	NA	NA
3_Angiospermae_Dicotyledoneae	Gentianaceae	Gentiana	Gentiana_crassicaulis	Gentiana crassicaulis	YES[S099]	Perennial	Non_invasive	Non_dominant	NA	NA	NA	NA	S099	NA	NA	NA	NA	NA	NA	NA	NA	NA	NA	NA	NA	NA	NA	NA	NA	NA	S033	NA	NA	NA	NA	NA
3_Angiospermae_Dicotyledoneae	Gentianaceae	Gentiana	Gentiana_dahurica	Gentiana dahurica	YES[S000]	Perennial	Non_invasive	Non_dominant	NA	S096,S100	NA	NA	NA	NA	NA	NA	NA	NA	NA	NA	NA	NA	NA	NA	NA	NA	S113	NA	NA	NA	NA	NA	NA	NA	NA	NA
3_Angiospermae_Dicotyledoneae	Gentianaceae	Gentiana	Gentiana_davidii	Gentiana davidii	NO	Perennial	Non_invasive	Non_dominant	NA	NA	NA	NA	NA	NO-S102	NA	NA	NA	NA	NA	NA	NA	NA	NA	NA	NA	NA	NA	NA	NA	NA	NA	NA	NA	NA	NA	NA
3_Angiospermae_Dicotyledoneae	Gentianaceae	Gentiana	Gentiana_grumii	Gentiana grumii	NO	Annual	Non_invasive	Non_dominant	NA	NA	NA	NA	NA	NA	NA	NA	NA	NA	NA	NA	NA	NA	NA	NA	NA	NA	NA	NA	NA	NA	NA	NA	NA	NA	NA	NA
3_Angiospermae_Dicotyledoneae	Gentianaceae	Gentiana	Gentiana_helophila	Gentiana helophila	YES[S099]	Perennial	Non_invasive	Non_dominant	NA	NA	NA	NA	S099	NA	NA	NA	NA	NA	NA	NA	NA	NA	NA	NA	NA	NA	NA	NA	NA	NA	NA	NA	NA	NA	NA	NA
3_Angiospermae_Dicotyledoneae	Gentianaceae	Gentiana	Gentiana_lawrencei	Gentiana lawrencei var. farreri	YES[S000]	Perennial	Non_invasive	Non_dominant	NA	NA	NA	NA	NA	NA	NA	NA	NA	NA	NA	NA	NA	NA	NA	NA	NA	删除-S091	NA	NA	NA	NA	NA	NA	NA	NA	NA	NA
3_Angiospermae_Dicotyledoneae	Gentianaceae	Gentiana	Gentiana_leucomelaena	Gentiana leucomelaena	YES[S000]	Annual	Non_invasive	Non_dominant	NA	NA	NA	S038,S105	NA	NA	NA	NA	NA	NA	NA	NA	NA	NA	NA	NA	NA	NA	NA	NA	NA	NA	NA	NA	NA	NA	NA	NA
3_Angiospermae_Dicotyledoneae	Gentianaceae	Gentiana	Gentiana_macrauchena	Gentiana macrauchena	NO	Annual	Non_invasive	Non_dominant	NA	NA	NA	NA	NA	NA	NA	NA	NA	NA	NA	NA	NA	NA	NA	NA	NA	NA	NA	NA	NA	NA	NA	NA	NA	NA	NA	NA
3_Angiospermae_Dicotyledoneae	Gentianaceae	Gentiana	Gentiana_macrophylla	Gentiana macrophylla	YES[S000]	Perennial	Non_invasive	Non_dominant	NA	NA	NA	S105	NA	NA	NA	NA	NA	NA	NA	NA	NA	NA	NA	NA	NA	NA	S113	NA	NA	NA	NA	NA	NA	NA	NA	NA
3_Angiospermae_Dicotyledoneae	Gentianaceae	Gentiana	Gentiana_manshurica	Gentiana manshurica	YES[S000]	Perennial	Non_invasive	Non_dominant	S100	S096	NA	S100	NA	NA	NA	NA	NA	NA	NA	NA	NA	NA	NA	NA	NA	NA	NA	S100	NA	NA	NA	S100	NA	NA	NA	NA
3_Angiospermae_Dicotyledoneae	Gentianaceae	Gentiana	Gentiana_nubigena	Gentiana nubigena	NO	Perennial	Non_invasive	Non_dominant	NA	NA	NA	NO-S105	NA	NA	NA	NA	NA	NA	NA	NA	NA	NA	NA	NA	NA	NA	NA	NA	NA	NA	NA	NA	NA	NA	NA	NA
3_Angiospermae_Dicotyledoneae	Gentianaceae	Gentiana	Gentiana_ornata	Gentiana ornata	YES[S000]	Perennial	Non_invasive	Non_dominant	NA	NA	NA	S039	NA	NA	S100	NA	NA	NA	NA	NA	NA	NA	NA	NA	NA	NA	NA	NA	NA	NA	NA	NA	NA	NA	NA	NA
3_Angiospermae_Dicotyledoneae	Gentianaceae	Gentiana	Gentiana_parvula	Gentiana parvula	YES[S000]	Annual	Non_invasive	Non_dominant	NA	NA	NA	NA	NA	NA	NA	NA	NA	NA	NA	NA	NA	NA	NA	NA	NA	S052,S062;S050],	NA	NA	NA	NA	NA	NA	NA	NA	NA	NA
3_Angiospermae_Dicotyledoneae	Gentianaceae	Gentiana	Gentiana_praticola	Gentiana praticola	YES[S000]	Perennial	Non_invasive	Non_dominant	NA	NA	NA	NA	NA	NA	S027,S100,S106	NA	NA	NA	NA	NA	NA	NA	NA	NA	NA	NA	NA	NA	NA	NA	NA	NA	NA	NA	NA	NA
3_Angiospermae_Dicotyledoneae	Gentianaceae	Gentiana	Gentiana_pudica	Gentiana pudica	NO	Annual	Non_invasive	Non_dominant	NA	NA	NA	NO-S105	NA	NA	NA	NA	NA	NA	NA	NA	NA	NA	NA	NA	NA	NA	NA	NA	NA	NA	NA	NA	NA	NA	NA	NA
3_Angiospermae_Dicotyledoneae	Gentianaceae	Gentiana	Gentiana_rhodantha	Gentiana rhodantha	NO	Perennial	Non_invasive	Non_dominant	NA	NA	NA	NO-S105	NA	NA	NO-S100	NA	NA	NA	NA	NA	NA	NA	NA	NA	NA	NA	NA	NA	NA	NA	NA	NA	NA	NA	NA	NA
3_Angiospermae_Dicotyledoneae	Gentianaceae	Gentiana	Gentiana_rubicunda	Gentiana rubicunda	NO	Annual	Non_invasive	Non_dominant	NA	NA	NA	NO-S105	NA	NA	NA	NA	NA	NA	NA	NA	NA	NA	NA	NA	NA	NA	NA	NA	NA	NA	NA	NA	NA	NA	NA	NA
3_Angiospermae_Dicotyledoneae	Gentianaceae	Gentiana	Gentiana_rubicunda_var._biloba	Gentiana rubicunda var. biloba	NO	Annual	Non_invasive	Non_dominant	NA	NA	NA	NA	NA	NA	NA	NA	NA	NA	NA	NA	NA	NA	NA	NA	NA	NA	NA	NA	NA	NA	NA	NA	NA	NA	NA	NA
3_Angiospermae_Dicotyledoneae	Gentianaceae	Gentiana	Gentiana_scabra	Gentiana scabra	YES[S000]	Perennial	Non_invasive	Non_dominant	NA	NA	NA	NA	NA	NA	NA	NA	NA	NA	NA	NA	NA	NA	S100	NA	S097	NA	NA	NA	S100	NA	NA	S100	NA	NA	NA	NA
3_Angiospermae_Dicotyledoneae	Gentianaceae	Gentiana	Gentiana_sinoornata	Gentiana_sinoornata	NO	Perennial	Non_invasive	Non_dominant	NA	NA	NA	NO-S100,S105	NA	NA	NA	NA	NA	NA	NA	NA	NA	NA	NA	NA	NA	NA	NA	NA	NA	NA	NA	NA	NA	NA	NA	NA
3_Angiospermae_Dicotyledoneae	Gentianaceae	Gentiana	Gentiana_siphonantha	Gentiana siphonantha	NO	Perennial	Non_invasive	Non_dominant	NA	NA	NA	NA	NA	NA	NA	NA	NA	NA	NA	NA	NA	NA	NA	NA	NA	NA	NA	NA	NA	NA	NA	NA	NA	NA	NA	NA
3_Angiospermae_Dicotyledoneae	Gentianaceae	Gentiana	Gentiana_spathulifolia	Gentiana spathulifolia	YES[S000]	Annual	Non_invasive	Non_dominant	NA	NA	NA	S105	NA	NA	NA	NA	NA	NA	NA	NA	NA	NA	NA	NA	NA	NA	NA	NA	NA	NA	NA	NA	NA	NA	NA	NA
3_Angiospermae_Dicotyledoneae	Gentianaceae	Gentiana	Gentiana_squarrosa	Gentiana squarrosa	NO	Annual	Non_invasive	Non_dominant	NO-S100	NO-S096,S100	NA	NA	NA	NA	NA	NA	NA	NO-S098	NA	NA	NA	NA	NA	NA	NA	NA	NA	NA	NA	NA	NA	NA	NA	NA	NA	NA
3_Angiospermae_Dicotyledoneae	Gentianaceae	Gentiana	Gentiana_straminea	Gentiana straminea	YES[S000]	Perennial	Non_invasive	Non_dominant	NA	NA	NA	S105	NA	NA	NA	NA	NA	NA	NA	NA	NA	NA	NA	NA	NA	NA	NA	NA	NA	NA	NA	NA	NA	NA	NA	NA
3_Angiospermae_Dicotyledoneae	Gentianaceae	Gentiana	Gentiana_striata	Gentiana striata	YES[S099]	Annual	Non_invasive	Non_dominant	NA	NA	NA	NA	S099	NA	NA	NA	NA	NA	NA	NA	NA	NA	NA	NA	NA	NA	NA	NA	NA	NA	NA	NA	NA	NA	NA	NA
3_Angiospermae_Dicotyledoneae	Gentianaceae	Gentiana	Gentiana_syringea	Gentiana syringea	NO	Annual	Non_invasive	Non_dominant	NA	NA	NA	NA	NA	NA	NA	NA	NA	NA	NA	NA	NA	NA	NA	NA	NA	NO-S100,S091	NA	NA	NA	NA	NA	NA	NA	NA	NA	NA
3_Angiospermae_Dicotyledoneae	Gentianaceae	Gentiana	Gentiana_szechenyii	Gentiana szechenyii	NO	Perennial	Non_invasive	Non_dominant	NA	NA	NA	NO-S105	NA	NA	NO-S100	NA	NA	NA	NA	NA	NA	NA	NA	NA	NA	NA	NA	NA	NA	NA	NA	NA	NA	NA	NA	NA
3_Angiospermae_Dicotyledoneae	Gentianaceae	Gentiana	Gentiana_tricolor	Gentiana tricolor	NO	Annual	Non_invasive	Non_dominant	NA	NA	NA	NA	NA	NA	NA	NA	NA	NA	NA	NA	NA	NA	NA	NA	NA	NA	NA	NA	NA	NA	NA	NA	NA	NA	NA	NA
3_Angiospermae_Dicotyledoneae	Gentianaceae	Gentiana	Gentiana_triflora	Gentiana triflora	YES[S000]	Perennial	Non_invasive	Non_dominant	NA	NA	NA	NA	NA	NA	NA	NA	NA	NA	NA	NA	NA	NA	NA	NA	NA	NA	S113	NA	NA	NA	NA	S100	NA	NA	NA	NA
3_Angiospermae_Dicotyledoneae	Gentianaceae	Gentiana	Gentiana_vandellioides	Gentiana vandellioides	NO	Annual	Non_invasive	Non_dominant	NA	NA	NA	NA	NA	NA	NA	NA	NA	NA	NA	NA	NA	NA	NA	NA	NA	NA	NA	NA	NA	NA	NA	NA	NA	NA	NA	NA
3_Angiospermae_Dicotyledoneae	Gentianaceae	Gentiana	Gentiana_veitchiorum	Gentiana veitchiorum	YES[S000]	Perennial	Non_invasive	Non_dominant	NA	NA	NA	S105	NA	NA	NA	NA	NA	NA	NA	NA	NA	NA	NA	NA	NA	NA	NA	S100	NA	NA	NA	NA	NA	NA	NA	NA
3_Angiospermae_Dicotyledoneae	Gentianaceae	Gentiana	Gentiana_yokusai	Gentiana yokusai	NO	Annual	Non_invasive	Non_dominant	NA	NA	NA	NA	NA	NA	NA	NA	NA	NA	NA	NA	NA	NA	NA	NA	NA	NA	NA	NO-S100	NA	NA	NA	NA	NA	NA	NA	NA
3_Angiospermae_Dicotyledoneae	Gentianaceae	Gentiana	Gentiana_yunnanensis	Gentiana yunnanensis	NO	Annual	Non_invasive	Non_dominant	NA	NA	NA	NA	NA	NA	NO-S028,S106	NA	NA	NA	NA	NA	NA	NA	NA	NA	NA	NA	NA	NA	NA	NA	NA	NA	NA	NA	NA	NA
3_Angiospermae_Dicotyledoneae	Gentianaceae	Gentianella	Gentianella_arenaria	Gentianella arenaria	NO	Annual	Non_invasive	Non_dominant	NA	NA	NA	NA	NA	NA	NA	NA	NA	NA	NA	NA	NA	NA	NA	NA	NA	NA	NA	NA	NA	NA	NA	NA	NA	NA	NA	NA
3_Angiospermae_Dicotyledoneae	Gentianaceae	Gentianella	Gentianella_azurea	Gentianella azurea	NO	Annual	Non_invasive	Non_dominant	NA	NA	NA	NA	NA	NA	NA	NA	NA	NA	NA	NA	NA	NA	NA	NA	NA	NA	NA	NO-S100	NA	NA	NA	NA	NA	NA	NA	NA
3_Angiospermae_Dicotyledoneae	Gentianaceae	Gentianopsis	Gentianopsis_barbata	Gentianopsis barbata	YES[S000]	Annual	Non_invasive	Non_dominant	NA	NA	NA	NA	S099	NA	NA	NA	NA	NA	NA	NA	NA	NA	NA	NA	NA	NA	S113	NA	NA	NA	NA	NA	NA	NA	NA	NA
3_Angiospermae_Dicotyledoneae	Gentianaceae	Gentianopsis	Gentianopsis_barbata_var._stenocalyx	Gentianopsis barbata var. stenocalyx	NO	Annual	Non_invasive	Non_dominant	NA	NA	NA	NA	NA	NA	NA	NA	NA	NA	NA	NA	NA	NA	NA	NA	NA	NA	NA	NA	NA	NA	NA	NA	NA	NA	NA	NA
3_Angiospermae_Dicotyledoneae	Gentianaceae	Gentianopsis	Gentianopsis_contorta	Gentianopsis contorta	YES[S099]	Annual	Non_invasive	Non_dominant	NA	NA	S017	NA	S099	NA	NA	NA	NA	NA	NA	NA	NA	NA	NA	NA	NA	NA	NA	NA	NA	NA	NA	NA	NA	NA	NA	NA
3_Angiospermae_Dicotyledoneae	Gentianaceae	Gentianopsis	Gentianopsis_paludosa	Gentianopsis paludosa	YES[S000]	Annual	Non_invasive	Non_dominant	NA	NA	NA	S039,S040,S100,S105	NA	NA	NA	NA	NA	NA	NA	NA	NA	NA	NA	NA	NA	NA	NA	NA	NA	NA	NA	NA	NA	NA	NA	NA
3_Angiospermae_Dicotyledoneae	Geraniaceae	Geranium	Geranium_carolinianum	Geranium carolinianum	YES[S000]	Annual	Invasive-[R1-R6,R9]	Non_dominant	NA	NA	NA	NA	NA	NA	NA	S119	S112	S077	NA	S092	NA	NA	NA	S044	S097	S100,S103,S091	NA	NA	S079,S100	NA	NA	NA	NA	NA	NA	NA
3_Angiospermae_Dicotyledoneae	Geraniaceae	Geranium	Geranium_delavayi	Geranium delavayi	YES[S000]	Perennial	Non_invasive	Non_dominant	NA	NA	NA	NA	NA	NA	S106	NA	NA	NA	NA	NA	NA	NA	NA	NA	NA	NA	NA	NA	NA	NA	NA	NA	NA	NA	NA	NA
3_Angiospermae_Dicotyledoneae	Geraniaceae	Geranium	Geranium_donianum	Geranium stenorrhizum	YES[S099]	Perennial	Non_invasive	Non_dominant	NA	NA	NA	NA	S099	NA	NA	NA	NA	NA	NA	NA	NA	NA	NA	NA	NA	NA	NA	NA	NA	NA	NA	NA	NA	NA	NA	NA
3_Angiospermae_Dicotyledoneae	Geraniaceae	Geranium	Geranium_krameri	Geranium krameri	YES[S000]	Perennial	Non_invasive	Non_dominant	NA	NA	NA	NA	NA	NA	NA	NA	NA	NA	NA	NA	NA	NA	NA	NA	NA	NA	NA	NA	NA	NA	NA	S100	NA	NA	NA	NA
3_Angiospermae_Dicotyledoneae	Geraniaceae	Geranium	Geranium_nepalense	Geranium nepalense	YES[S000]	Perennial	Non_invasive	Non_dominant	NA	NA	NA	NA	NA	NA	S028,S100,S106	NA	NA	NA	NA	NA	NA	NA	NA	NA	NA	NA	NA	NA	NA	S032,S120	S033	NA	NA	NA	NA	NA
3_Angiospermae_Dicotyledoneae	Geraniaceae	Geranium	Geranium_platyanthum	Geranium platyanthum	YES[S000]	Perennial	Non_invasive	Non_dominant	NA	NA	NA	NA	NA	NA	NA	NA	NA	NA	NA	NA	NA	NA	NA	NA	NA	NA	S113	NA	NA	NA	NA	S100	NA	NA	NA	NA
3_Angiospermae_Dicotyledoneae	Geraniaceae	Geranium	Geranium_pratense	Geranium pratense	YES[S000]	Perennial	Non_invasive	Non_dominant	NA	NA	NA	S100,S105	NA	NA	NA	NA	NA	NA	NA	NA	NA	NA	NA	NA	NA	NA	S113	NA	NA	NA	NA	S100	NA	NA	NA	NA
3_Angiospermae_Dicotyledoneae	Geraniaceae	Geranium	Geranium_pylzowianum	Geranium pylzowianum	NO	Perennial	Non_invasive	Non_dominant	NA	NA	NA	NO-S100,S105	NA	NA	NA	NA	NA	NA	NA	NA	NA	NA	NA	NA	NA	NA	NA	NA	NA	NA	NA	NA	NA	NA	NA	NA
3_Angiospermae_Dicotyledoneae	Geraniaceae	Geranium	Geranium_refractum	Geranium refractum	YES[S099]	Perennial	Non_invasive	Non_dominant	NA	NA	NA	NA	S099	NA	NA	NA	NA	NA	NA	NA	NA	NA	NA	NA	NA	NA	NA	NA	NA	NA	NA	NA	NA	NA	NA	NA
3_Angiospermae_Dicotyledoneae	Geraniaceae	Geranium	Geranium_robertianum	Geranium robertianum	YES[S000]	Annual	Non_invasive	Non_dominant	NA	NA	NA	NA	NA	NA	S106	NA	NA	NA	NA	NA	NA	NA	NA	NA	NA	NA	NA	NA	NA	NA	NA	NA	NA	NA	NA	NA
3_Angiospermae_Dicotyledoneae	Geraniaceae	Geranium	Geranium_sibiricum	Geranium sibiricum	YES[S000]	Perennial	Non_invasive	Non_dominant	S002],S100	S096,S100	NA	NA	NA	NA	NA	NA	NA	NA	NA	NA	NA	NA	NA	S044	S097	S100,S103,S091	NA	S100	S083,S100	NA	NA	S100	NA	NA	NA	NA
3_Angiospermae_Dicotyledoneae	Geraniaceae	Geranium	Geranium_soboliferum	Geranium soboliferum	NO	Perennial	Non_invasive	Non_dominant	NA	NO-S096,S100	NA	NA	NA	NA	NA	NA	NA	NA	NA	NA	NA	NA	NA	NA	NA	NA	NA	NA	NA	NA	NA	NO-S100	NA	NA	NA	NA
3_Angiospermae_Dicotyledoneae	Geraniaceae	Geranium	Geranium_wilfordii	Geranium wilfordii	YES[S000]	Perennial	Non_invasive	Non_dominant	S100	NA	NA	NA	NA	NA	NA	NA	NA	NA	NA	S092	NA	S100,S111	S100	NA	NA	NA	NA	S100	S083,S100	NA	S034	S100	NA	NA	NA	NA
3_Angiospermae_Dicotyledoneae	Geraniaceae	Geranium	Geranium_wlassovianum	Geranium wlassowianum	NO	Perennial	Non_invasive	Non_dominant	NA	NA	NA	NA	NA	NA	NA	NA	NA	NA	NA	NA	NA	NA	NA	NA	NA	NA	NO-S113	NA	NA	NA	NA	NO-S100	NA	NA	NA	NA
3_Angiospermae_Dicotyledoneae	Geraniaceae	Geranium	Geranium_yunnanense	Geranium candicans	YES[S099]	Perennial	Non_invasive	Non_dominant	NA	NA	NA	NA	S099	NA	NA	NA	NA	NA	NA	NA	NA	NA	NA	NA	NA	NA	NA	NA	NA	NA	NA	NA	NA	NA	NA	NA
3_Angiospermae_Dicotyledoneae	Rosaceae	Geum	Geum_aleppicum	Geum aleppicum	YES[S000]	Perennial	Non_invasive	Dominant	S100	NA	NA	NA	NA	NA	S106	NA	NA	NA	NA	NA	NA	NA	NA	NA	NA	NA	S113	Dominant[S108]	NA	NA	NA	S100	NA	NA	NA	NA
3_Angiospermae_Dicotyledoneae	Rosaceae	Geum	Geum_macrophyllum	Geum japonicum var. chinense	YES[S000]	Perennial	Non_invasive	Non_dominant	NA	NA	NA	NA	NA	NA	NA	NA	NA	NA	NA	NA	NA	NA	NA	NA	NA	NA	NA	NA	NA	NA	NA	NA	NA	NA	NA	NA
3_Angiospermae_Dicotyledoneae	Urticaceae	Girardinia	Girardinia_diversifolia	Girardinia diversifolia	YES[S000]	Perennial	Non_invasive	Non_dominant	NA	NA	NA	NA	NA	NA	S106	NA	NA	NA	NA	NA	NA	NA	NA	NA	NA	NA	NA	NA	NA	NA	NA	NA	NA	NA	NA	NA
3_Angiospermae_Dicotyledoneae	Urticaceae	Girardinia	Girardinia_diversifolia_subsp._suborbiculata	Girardinia diversifolia subsp. suborbiculata	YES[S000]	Annual	Non_invasive	Non_dominant	NA	NA	NA	NA	NA	NA	NA	NA	NA	NA	NA	NA	NA	NA	NA	S100	NA	NA	NA	NA	NA	NA	NA	NA	NA	NA	S100	NA
3_Angiospermae_Dicotyledoneae	Verbenaceae	Glandularia	Glandularia_hybrida	Verbena hybrida	YES[S000]	Perennial	Non_invasive	Non_dominant	NA	NA	NA	NA	NA	NA	NA	NA	NA	NA	NA	NA	NA	NA	NA	NA	NA	NA	NA	NA	NA	NA	S033,S034	NA	NA	NA	NA	NA
3_Angiospermae_Dicotyledoneae	Verbenaceae	Glandularia	Glandularia_tenera	Verbena tenera	NO	Perennial	Non_invasive	Non_dominant	NA	NA	NA	NA	NA	NA	NA	NA	NA	NA	NA	NA	NA	NA	NA	NA	NA	NA	NA	NA	NA	NA	NO-S034	NA	NA	NA	NA	NA
3_Angiospermae_Dicotyledoneae	Asteraceae	Glebionis	Glebionis_coronaria	Chrysanthemum coronarium	YES[S000]	Annual	Invasive-[R1-R5]	Non_dominant	NA	NA	NA	NA	NA	NA	NA	NA	NA	S098	S100	NA	NA	NA	NA	NA	NA	NA	NA	NA	NA	NA	S033	NA	NA	NA	NA	NA
3_Angiospermae_Dicotyledoneae	Asteraceae	Glebionis	Glebionis_segetum	Chrysanthemum segetum	NO	Annual	Non_invasive	Non_dominant	NA	NA	NA	NA	NA	NA	NO-S106	NA	NA	NA	NA	NA	NA	NA	NA	NA	NA	NA	NA	NA	NA	NA	NA	NA	NA	NA	NA	NA
3_Angiospermae_Dicotyledoneae	Lamiaceae	Glechoma	Glechoma_longituba	Glechoma longituba	YES[S000]	Perennial	Non_invasive	Non_dominant	S002	NA	NA	NA	NA	NA	NA	S095	NA	S098,S077	NA	S092	NA	NA	NA	NA	NA	NA	NA	NA	NA	NA	NA	S100	NA	S104	NA	NA
3_Angiospermae_Dicotyledoneae	Fabaceae	Gleditsia	Gleditsia_sinensis	Gleditsia sinensis	YES[S000]	Tree	Non_invasive	Non_dominant	NA	NA	NA	NA	NA	NA	NA	NA	NA	S098,S077	S100	NA	NA	NA	S100	NA	NA	S103	NA	NA	S100	NA	NA	NA	NA	NA	S100	NA
3_Angiospermae_Dicotyledoneae	Apiaceae	Glehnia	Glehnia_littoralis	Glehnia littoralis	YES[S000]	Perennial	Non_invasive	Non_dominant	NA	NA	NA	NA	NA	NA	NA	NA	NA	S098,S089	NA	NA	NA	NA	NA	NA	NA	NA	NA	NA	NA	NA	NA	NA	NA	NA	NA	NA
3_Angiospermae_Dicotyledoneae	Phyllanthaceae	Glochidion	Glochidion_puberum	Glochidion puberum	NO	Shrub	Non_invasive	Non_dominant	NA	NA	NA	NA	NA	NA	NA	NA	NO-S112	NA	NA	NA	NA	NA	NO-S100	NO-S100	NA	NA	NA	NA	NA	NA	NA	NA	NA	NA	NA	NA
3_Angiospermae_Dicotyledoneae	Phyllanthaceae	Glochidion	Glochidion_wilsonii	Glochidion wilsonii	NO	Shrub	Non_invasive	Non_dominant	NA	NA	NA	NA	NA	NO-S102	NA	NA	NA	NA	NA	NA	NA	NA	NA	NA	NA	NA	NA	NA	NA	NA	NA	NA	NA	NA	NA	NA
3_Angiospermae_Dicotyledoneae	Fabaceae	Glycine	Glycine_max	Glycine max	NO	Annual	Non_invasive	Non_dominant	NA	NA	NA	NA	NA	NA	NA	NA	NA	NO-S098,S077	NO-S100	NA	NA	NO-S100,S111	NA	NA	NA	NA	NA	NA	NO-S100	NA	NA	NA	NA	NA	NO-S100	NA
3_Angiospermae_Dicotyledoneae	Fabaceae	Glycine	Glycine_max_subsp._soja	Glycine soja	YES[S000]	Annual	Non_invasive	Non_dominant	S002],S100	S096,S100	NA	NA	NA	NA	NA	S095	S112	S077,S089,S098	S084,S085,S100	S065,S066,S092	NA	S111	S100	NA	S097	S058,S064,S100,S103,S091	S113	NA	S083,S100	NA	NA	S100	NA	NA	S100	NA
3_Angiospermae_Dicotyledoneae	Fabaceae	Glycyrrhiza	Glycyrrhiza_glabra	Glycyrrhiza glabra	NO	Perennial	Non_invasive	Non_dominant	NA	NA	NA	NA	NA	NA	NA	NA	NA	NA	NA	NA	NO-S114]	NA	NA	NA	NA	NA	NA	NA	NA	NA	NA	NA	NA	NA	NA	NA
3_Angiospermae_Dicotyledoneae	Fabaceae	Glycyrrhiza	Glycyrrhiza_inflata	Glycyrrhiza inflata	YES[S000]	Perennial	Non_invasive	Dominant	NA	NA	NA	NA	NA	NA	NA	NA	NA	NA	NA	NA	Dominant[S114,S115,S116]	NA	NA	NA	NA	NA	NA	NA	NA	NA	NA	NA	NA	NA	NA	NA
3_Angiospermae_Dicotyledoneae	Fabaceae	Glycyrrhiza	Glycyrrhiza_pallidiflora	Glycyrrhiza pallidiflora	YES[FOC]	Perennial	Non_invasive	Non_dominant	S002,S100	S096,S100	NA	NA	NA	NA	NA	NA	NA	S098,S089,S077	S100	NA	NA	S100,S111	NA	NA	NA	NA	NA	NA	NA	NA	NA	NA	NA	NA	NA	NA
3_Angiospermae_Dicotyledoneae	Fabaceae	Glycyrrhiza	Glycyrrhiza_squamulosa	Glycyrrhiza squamulosa	NO	Perennial	Non_invasive	Non_dominant	NA	NA	NA	NA	NA	NA	NA	NA	NA	NA	NA	NA	NA	NO-S100,S111	NA	NA	NA	NA	NA	NA	NA	NA	NA	NA	NA	NA	NA	NA
3_Angiospermae_Dicotyledoneae	Fabaceae	Glycyrrhiza	Glycyrrhiza_uralensis	Glycyrrhiza uralensis	YES[S000]	Perennial	Non_invasive	Dominant	S100	S007,S096,S100	NA	NA	NA	NA	NA	NA	NA	NA	S084,S100	NA	Dominant[S114,S117]	NA	NA	NA	NA	NO-S103	NA	NA	NA	NA	NA	NA	S018	NA	NA	NA
3_Angiospermae_Dicotyledoneae	Fabaceae	Glycyrrhiza	Glycyrrhiza_yunnanensis	Glycyrrhiza yunnanensis	NO	Perennial	Non_invasive	Non_dominant	NA	NA	NA	NA	NA	NA	NA	NA	NA	NA	NA	NA	NA	NA	NA	NA	NA	NA	NA	NA	NA	S029	NA	NA	NA	NA	NA	NA
3_Angiospermae_Dicotyledoneae	Asteraceae	Gnaphalium	Gnaphalium_polycaulon	Gnaphalium polycaulon	NO	Annual	Non_invasive	Non_dominant	NA	NA	NA	NA	NA	NA	NA	NA	NA	NA	NA	NA	NA	NA	NA	NA	NA	NA	NA	NA	NA	NA	NA	NA	NA	NA	NA	NA
3_Angiospermae_Dicotyledoneae	Asteraceae	Gnaphalium	Gnaphalium_uliginosum	Gnaphalium uliginosum	NO	Annual	Non_invasive	Non_dominant	NO-S100	NA	NA	NA	NA	NA	NA	NA	NA	NA	NA	NA	NA	NA	NA	NA	NA	NA	NA	NA	NA	NA	NA	NO-S100	NA	NA	NA	NA
3_Angiospermae_Dicotyledoneae	Brassicaceae	Goldbachia	Goldbachia_laevigata	Goldbachia laevigata	NO	Annual	Non_invasive	Non_dominant	NA	NA	NA	NA	NA	NA	NA	NA	NA	NA	NA	NA	NA	NA	NA	NA	NA	NO-S091	NA	NA	NA	NA	NA	NA	NA	NA	NA	NA
3_Angiospermae_Dicotyledoneae	Amaranthaceae	Gomphrena	Gomphrena_globosa	Gomphrena globosa	NO	Annual	Non_invasive	Non_dominant	NA	NA	NA	NA	NA	NA	NA	NA	NO-S112	NA	NA	NA	NA	NA	NA	NA	NA	NA	NA	NA	NA	NA	NA	NA	NA	NA	NA	NA
3_Angiospermae_Dicotyledoneae	Haloragaceae	Gonocarpus	Gonocarpus_micranthus	Haloragis micrantha	YES[S000]	Perennial	Non_invasive	Non_dominant	NA	NA	NA	NA	NA	S102	NA	NA	NA	NA	NA	NA	NA	NA	NA	NA	NA	S103	NA	NA	NA	NA	NA	NA	NA	NA	NA	NA
3_Angiospermae_Dicotyledoneae	Urticaceae	Gonostegia	Gonostegia_hirta	Gonostegia hirta/Hyrtanandra hirta/Memorialis hirta	YES[S000]	Perennial	Non_invasive	Non_dominant	NA	NA	NA	NA	NA	NA	NA	NA	NA	NA	NA	NA	NA	NA	NA	NA	NA	S062,S100,S103;S052],S091	NA	NA	NA	NA	NA	NA	NA	S104	NA	NA
3_Angiospermae_Dicotyledoneae	Malvaceae	Gossypium	Gossypium_barbadense	Gossypium barbadense	NO	Perennial	Non_invasive	Non_dominant	NA	NA	NA	NA	NA	NA	NA	NA	NA	NA	NA	NA	NA	NA	NA	NA	NA	NA	NA	NA	NA	NA	NA	NA	NA	NA	NA	NA
3_Angiospermae_Dicotyledoneae	Malvaceae	Gossypium	Gossypium_hirsutum	Gossypium hirsutum	NO	Annual	Non_invasive	Non_dominant	NA	NA	NA	NA	NA	NA	NA	NA	NA	NO-S098	NO-S100	NA	NA	NO-S100,S111	NA	NA	NO-S097	NO-S100,S091	NA	NA	NA	NA	NA	NA	NA	NA	NO-S100	NA
3_Angiospermae_Dicotyledoneae	Asteraceae	Grangea	Grangea_maderaspatana	Grangea maderaspatana	YES[S000]	Annual	Non_invasive	Non_dominant	NA	NA	NA	NA	NA	NA	NA	NA	NA	NA	NA	NA	NA	NA	NA	NA	NA	NA	NA	NA	NA	NA	NA	NA	NA	NA	NA	NA
3_Angiospermae_Dicotyledoneae	Plantaginaceae	Gratiola	Gratiola_japonica	Gratiola japonica	YES[S000]	Annual	Non_invasive	Non_dominant	S100	NA	NA	NA	NA	NA	NA	NA	NA	NA	NA	S065,S066,S067,S092,S100	NA	NA	NA	NA	NA	NA	NA	NA	NA	NA	NA	S100	NA	NA	NA	NA
3_Angiospermae_Dicotyledoneae	Malvaceae	Grewia	Grewia_biloba	Grewia biloba	YES[S000]	Shrub	Non_invasive	Non_dominant	NA	NA	NA	NA	NA	NA	NA	NA	NA	NA	NA	S092	NA	NA	NA	NA	NA	NA	NA	NA	S100	NA	NA	NA	NA	NA	NA	NA
3_Angiospermae_Dicotyledoneae	Malvaceae	Grewia	Grewia_biloba_var._parviflora	Grewia biloba var. parviflora	NO	Shrub	Non_invasive	Non_dominant	NA	NA	NA	NA	NA	NA	NA	NA	NA	NA	NA	NA	NA	NA	NA	NA	NA	NA	NA	NA	NA	NA	NA	NA	NA	NA	NA	NA
3_Angiospermae_Dicotyledoneae	Fabaceae	Gueldenstaedtia	Gueldenstaedtia_henryi	Gueldenstaedtia henryi	NO	Perennial	Non_invasive	Non_dominant	NA	NA	NA	NA	NA	NA	NA	NA	NA	NA	NA	NA	NA	NA	NA	NA	NA	NA	NA	NA	NA	NA	NA	NA	NA	NA	NA	NA
3_Angiospermae_Dicotyledoneae	Fabaceae	Gueldenstaedtia	Gueldenstaedtia_verna	Gueldenstaedtia verna/Amblytropis pauciflora/Gueldenstaedtia verna subsp. multiflora/Gueldenstaedtia multiflora	YES[S000]	Perennial	Non_invasive	Non_dominant	S100	S007,S096	NA	NA	NA	NA	NA	NA	NA	NA	S100	NA	NA	S100,S111	NA	NA	NA	NA	NA	NA	S100	NA	NA	NA	NA	NA	S100	NA
3_Angiospermae_Dicotyledoneae	Caryophyllaceae	Gymnocarpos	Gymnocarpos_przewalskii	Gymnocarpos przewalskii	NO	Shrub	Non_invasive	Non_dominant	NA	NA	NA	NA	NA	NA	NA	NA	NA	NA	NA	NA	NO-S114]	NA	NA	NA	NA	NA	NA	NA	NA	NA	NA	NA	NA	NA	NA	NA
3_Angiospermae_Dicotyledoneae	Fabaceae	Gymnocladus	Gymnocladus_chinensis	Gymnocladus chinensis	NO	Tree	Non_invasive	Non_dominant	NA	NA	NA	NA	NA	NA	NA	NA	NA	NA	NA	NA	NA	NA	NA	NA	NA	NA	NA	NA	NA	NA	NA	NA	NA	NA	NA	NA
3_Angiospermae_Dicotyledoneae	Celastraceae	Gymnosporia	Gymnosporia_variabilis	Maytenus variabilis	YES[S000]	Shrub	Non_invasive	Non_dominant	NA	NA	NA	NA	NA	NA	NA	NA	NA	NA	NA	NA	NA	NA	NA	NA	NA	NA	NA	NA	NA	NA	NA	NA	NA	NA	NA	NA
3_Angiospermae_Dicotyledoneae	Saururaceae	Gymnotheca	Gymnotheca_chinensis	Gymnotheca chinensis	YES[FOC,S104]	Perennial	Non_invasive	Non_dominant	NA	NA	NA	NA	NA	NA	NA	NA	NA	NA	NA	NA	NA	NA	NA	NA	NA	NA	NA	NA	NA	NA	NA	NA	NA	S104	NA	NA
3_Angiospermae_Dicotyledoneae	Cleomaceae	Gynandropsis	Gynandropsis_gynandra	Cleome gynandra	NO	Annual	Non_invasive	Non_dominant	NA	NA	NA	NA	NA	NA	NA	NA	NA	NA	NA	NA	NA	NA	NA	S044;S048	S097	S103	NA	NA	S079,S080,S081,S100,优势种[S101]	NA	NA	NA	NA	NA	NA	NA
3_Angiospermae_Dicotyledoneae	Cucurbitaceae	Gynostemma	Gynostemma_pentaphyllum	Gynostemma pentaphyllum	YES[S000]	Perennial	Non_invasive	Non_dominant	NA	NA	NA	NA	NA	NA	NA	NA	NA	NA	NA	S092	NA	NA	NA	NA	NA	NA	NA	NA	NA	NA	NA	NA	NA	NA	NA	NA
3_Angiospermae_Dicotyledoneae	Asteraceae	Gynura	Gynura_japonica	Gynura japonica	NO	Perennial	Non_invasive	Non_dominant	NA	NA	NA	NA	NA	NA	NA	NA	NA	NA	NA	NA	NA	NA	NA	NA	NA	NA	NA	NA	NA	NA	NA	NA	NA	NA	NA	NA
3_Angiospermae_Dicotyledoneae	Caryophyllaceae	Gypsophila	Gypsophila_oldhamiana	Gypsophila oldhamiana	YES[S000]	Perennial	Non_invasive	Non_dominant	NA	NA	NA	NA	NA	NA	NA	NA	NA	NA	NA	NA	NA	NA	NA	NA	NA	NA	NA	NA	S100	NA	NA	NA	NA	NA	NA	NA
3_Angiospermae_Dicotyledoneae	Boraginaceae	Hackelia	Hackelia_deflexa	Hackelia deflexa	NO	Perennial	Non_invasive	Non_dominant	NA	NO-S096	NA	NA	NA	NA	NA	NA	NA	NA	NA	NA	NA	NA	NA	NA	NA	NA	NA	NA	NA	NA	NA	NA	NA	NA	NA	NA
3_Angiospermae_Dicotyledoneae	Gentianaceae	Halenia	Halenia_corniculata	Halenia corniculata	YES[S000]	Annual	Non_invasive	Non_dominant	NA	NA	S017	NA	NA	NA	NA	NA	NA	NA	NA	NA	NA	NA	NA	NA	NA	NA	S113	NA	NA	NA	NA	S100	NA	NA	NA	NA
3_Angiospermae_Dicotyledoneae	Gentianaceae	Halenia	Halenia_elliptica	Halenia elliptica	YES[S000]	Annual	Non_invasive	Non_dominant	NA	NA	NA	S105	NA	NA	S106	NA	NA	NA	NA	NA	NA	NA	NA	NA	NA	NA	NA	NA	NA	NA	NA	NA	NA	NA	NA	NA
3_Angiospermae_Dicotyledoneae	Ranunculaceae	Halerpestes	Halerpestes_ruthenica	Halerpestes ruthenica	YES[S000]	Perennial	Non_invasive	Non_dominant	NA	S096,S100	NA	NA	NA	NA	NA	NA	NA	NA	NA	NA	NA	NA	NA	NA	NA	NA	S113	NA	NA	NA	NA	NA	S019,S020,S022,S024,S025	NA	S100	NA
3_Angiospermae_Dicotyledoneae	Ranunculaceae	Halerpestes	Halerpestes_sarmentosa	Halerpestes sarmentosa/Halerpestes cymbalaria	YES[S000]	Perennial	Non_invasive	Dominant	S100	S096	Dominant[S017]	S105	NA	NA	NA	NA	NA	NA	NA	NA	S114	S111	NA	NA	NA	NA	S113	NA	NA	NA	NA	NA	S018	NA	NA	NA
3_Angiospermae_Dicotyledoneae	Ranunculaceae	Halerpestes	Halerpestes_tricuspis	Halerpestes tricuspis	YES[S000]	Perennial	Non_invasive	Dominant	NA	NA	Dominant[S017]	S105	NA	NA	NA	NA	NA	NA	NA	NA	NA	NA	NA	NA	NA	NA	NA	NA	NA	NA	NA	NA	S021;S018	NA	NA	NA
3_Angiospermae_Dicotyledoneae	Styracaceae	Halesia	Halesia_macgregorii	Halesia macgregorii	NO	Tree	Non_invasive	Non_dominant	NA	NA	NA	NA	NA	NA	NA	NA	NA	NA	NA	NA	NA	NA	NO-S100	NA	NA	NA	NA	NA	NA	NA	NA	NA	NA	NA	NA	NA
3_Angiospermae_Dicotyledoneae	Fabaceae	Halimodendron	Halimodendron_halodendron	Halimodendron halodendron	YES[S000]	Shrub	Non_invasive	Non_dominant	NA	NA	NA	NA	NA	NA	NA	NA	NA	NA	NA	NA	NA	NA	NA	NA	NA	删除-S060	NA	NA	NA	NA	NA	NA	NA	NA	NA	NA
3_Angiospermae_Dicotyledoneae	Amaranthaceae	Halocnemum	Halocnemum_strobilaceum	Halocnemum strobilaceum	YES[S000]	Perennial	Non_invasive	Dominant	NA	NA	NA	NA	NA	NA	NA	NA	NA	NA	NA	NA	Dominant[S114,S115];S116	NA	NA	NA	NA	NA	NA	NA	NA	NA	NA	NA	NA	NA	NA	NA
3_Angiospermae_Dicotyledoneae	Amaranthaceae	Halogeton	Halogeton_arachnoideus	Halogeton arachnoideus	YES[S000]	Annual	Non_invasive	Non_dominant	NA	NA	NA	NA	NA	NA	NA	NA	NA	NA	NA	NA	S114	NA	NA	NA	NA	NA	NA	NA	NA	NA	NA	NA	NA	NA	NA	NA
3_Angiospermae_Dicotyledoneae	Amaranthaceae	Halogeton	Halogeton_glomeratus	Halogeton glomeratus	YES[S000]	Annual	Non_invasive	Non_dominant	NA	NA	NA	NA	NA	NA	NA	NA	NA	NA	NA	NA	NA	NA	NA	NA	NA	NA	NA	NA	NA	NA	NA	NA	NA	NA	NA	NA
3_Angiospermae_Dicotyledoneae	Amaranthaceae	Halogeton	Halogeton_glomeratus_var._tibeticus	Halogeton glomeratus var. tibeticus	NO	Annual	Non_invasive	Non_dominant	NA	NA	NA	NA	NA	NA	NA	NA	NA	NA	NA	NA	NA	NA	NA	NA	NA	NA	NA	NA	NA	NA	NA	NA	NA	NA	NA	NA
3_Angiospermae_Dicotyledoneae	Amaranthaceae	Halostachys	Halostachys_belangeriana	Halostachys caspica	YES[S000]	Shrub	Non_invasive	Dominant	NA	NA	NA	NA	NA	NA	NA	NA	NA	NA	NA	NA	Dominant[S114,S115,S117]	NA	NA	NA	NA	NA	NA	NA	NA	NA	NA	NA	NA	NA	NA	NA
3_Angiospermae_Dicotyledoneae	Amaranthaceae	Haloxylon	Haloxylon_ammodendron	Haloxylon ammodendron	NO	Tree	Non_invasive	Non_dominant	NA	NA	NA	NA	NA	NA	NA	NA	NA	NA	NA	NA	NO-S114	NA	NA	NA	NA	NA	NA	NA	NA	NA	NA	NA	NA	NA	NA	NA
3_Angiospermae_Dicotyledoneae	Rutaceae	Haplophyllum	Haplophyllum_dauricum	Haplophyllum dauricum	NO	Perennial	Non_invasive	Non_dominant	NA	NO-S096	NA	NA	NA	NA	NA	NA	NA	NA	NA	NA	NA	NA	NA	NA	NA	NA	NA	NA	NA	NA	NA	NA	NA	NA	NA	NA
3_Angiospermae_Dicotyledoneae	Araliaceae	Hedera	Hedera_sinensis	Hedera nepalensis var. sinensis	YES[S000]	Shrub	Non_invasive	Non_dominant	NA	NA	NA	NA	NA	NA	NA	NA	NA	S077	NA	S092	NA	NA	S100	S100	NA	S103,S091	NA	NA	NA	NA	S033,S034	NA	NA	NA	NA	NA
3_Angiospermae_Dicotyledoneae	Rubiaceae	Hedyotis	Hedyotis_caudatifolia	Hedyotis caudatifolia	NO	Shrub	Non_invasive	Non_dominant	NA	NA	NA	NA	NA	NO-S102	NA	NA	NA	NA	NA	NA	NA	NA	NA	NA	NA	NA	NA	NA	NA	NA	NA	NA	NA	NA	NA	NA
3_Angiospermae_Dicotyledoneae	Rubiaceae	Hedyotis	Hedyotis_hedyotidea	Hedyotis hedyotidea	YES[S000]	Shrub	Non_invasive	Non_dominant	NA	NA	NA	NA	NA	NA	NA	NA	NA	NA	NA	NA	NA	NA	NA	NA	NA	NA	NA	NA	NA	NA	NA	NA	NA	NA	NA	NA
3_Angiospermae_Dicotyledoneae	Fabaceae	Hedysarum	Hedysarum_alpinum	Hedysarum chinense	NO	Perennial	Non_invasive	Non_dominant	NA	NA	NA	NO-S105	NA	NA	NA	NA	NA	NA	NA	NA	NA	NA	NA	NA	NA	NA	NO-S113	NA	NA	NA	NA	NA	NA	NA	NA	NA
3_Angiospermae_Dicotyledoneae	Fabaceae	Hedysarum	Hedysarum_gmelinii	Hedysarum gmelinii	NO	Perennial	Non_invasive	Non_dominant	NA	NA	NA	NA	NA	NA	NA	NA	NA	NA	NA	NA	NA	NA	NA	NA	NA	NA	NO-S113	NA	NA	NA	NA	NA	NA	NA	NA	NA
3_Angiospermae_Dicotyledoneae	Fabaceae	Hedysarum	Hedysarum_polybotrys	Hedysarum polybotrys	NO	Perennial	Non_invasive	Non_dominant	NA	NA	NA	NA	NA	NA	NA	NA	NA	NA	NA	NA	NA	NA	NA	NA	NA	NA	NA	NA	NA	NA	NA	NA	NA	NA	NA	NA
3_Angiospermae_Dicotyledoneae	Fabaceae	Hedysarum	Hedysarum_sikkimense	Hedysarum sikkimense	NO	Perennial	Non_invasive	Non_dominant	NA	NA	NA	NO-S100,S105	NA	NA	NA	NA	NA	NA	NA	NA	NA	NA	NA	NA	NO-S097	NA	NA	NO-S100	NA	NA	NA	NA	NA	NA	NA	NA
3_Angiospermae_Dicotyledoneae	Fabaceae	Hedysarum	Hedysarum_tanguticum	Hedysarum tanguticum	NO	Perennial	Non_invasive	Non_dominant	NA	NA	NA	NO-S105	NA	NA	NA	NA	NA	NA	NA	NA	NA	NA	NA	NA	NA	NA	NA	NO-S100	NA	NA	NA	NA	NA	NA	NA	NA
3_Angiospermae_Dicotyledoneae	Asteraceae	Helianthus	Helianthus_annuus	Helianthus annuus	YES[S000]	Annual	Non_invasive	Non_dominant	NA	NA	NA	NA	NA	NA	NA	NA	NA	S098,S089	S100	NA	NA	NA	NA	NA	NA	NA	NA	NA	NA	NA	S033	NA	NA	NA	S100	NA
3_Angiospermae_Dicotyledoneae	Asteraceae	Helianthus	Helianthus_tuberosus	Helianthus tuberosus	YES[S000]	Perennial	Invasive-[R1-R6,R10]	Non_dominant	S002	NA	NA	NA	NA	NA	NA	NA	S112	S098,S089,S077	S100	S092	NA	NA	NA	NA	NA	NO-S100,S091	NA	NA	NA	NA	S033	NA	NA	NA	NA	NA
3_Angiospermae_Dicotyledoneae	Scrophulariaceae	Hemiphragma	Hemiphragma_heterophyllum	Hemiphragma heterophyllum	YES[S000]	Perennial	Non_invasive	Non_dominant	NA	NA	NA	NA	S099	NA	S028;S027],S100,S106	NA	NA	NA	NA	NA	NA	NA	NA	NA	NA	NA	NA	NA	NA	NA	NA	NA	NA	NA	NA	NA
3_Angiospermae_Dicotyledoneae	Ulmaceae	Hemiptelea	Hemiptelea_davidii	Hemiptelea davidii	NO	Shrub	Non_invasive	Non_dominant	NA	NA	NA	NA	NA	NA	NA	NA	NA	NA	NA	NA	NA	NA	NA	NA	NA	NA	NA	NA	NO-S100	NA	NA	NA	NA	NA	NA	NA
3_Angiospermae_Dicotyledoneae	Asteraceae	Hemisteptia	Hemisteptia_lyrata	Hemistepta lyrata	YES[S000]	Annual	Non_invasive	Non_dominant	NA	NA	NA	NA	NA	NA	NA	NA	S112	S098,S089,S077	S100	S092	NA	S100,S111	S100	S044,S100	S097	S100,S091	NA	NA	S100	NA	NA	NA	NA	NA	S100	NA
3_Angiospermae_Dicotyledoneae	Apiaceae	Heracleum	Heracleum_millefolium	Heracleum millefolium	YES[S000]	Perennial	Non_invasive	Non_dominant	NA	NA	NA	S100,S105	NA	NA	NA	NA	NA	NA	NA	NA	NA	NA	NA	NA	NA	S103	NA	NA	NA	NA	NA	NA	NA	NA	NA	NA
3_Angiospermae_Dicotyledoneae	Apiaceae	Heracleum	Heracleum_moellendorffii	Heracleum moellendorffii	YES[S000]	Perennial	Non_invasive	Non_dominant	NA	NA	NA	NA	NA	NA	NA	NA	NA	NA	NA	NA	NA	NA	NA	NA	NA	NA	S113	NA	NA	NA	NA	NA	NA	NA	NA	NA
3_Angiospermae_Dicotyledoneae	Apiaceae	Heracleum	Heracleum_scabridum	Heracleum scabridum	NO	Perennial	Non_invasive	Non_dominant	NA	NA	NA	NA	NA	NA	NO-S100	NA	NA	NA	NA	NA	NA	NA	NA	NA	NA	NA	NA	NA	NA	NA	NA	NA	NA	NA	NA	NA
3_Angiospermae_Dicotyledoneae	Apocynaceae	Heterostemma	Heterostemma_brownii	Heterostemma alatum	NO	Liana	Non_invasive	Non_dominant	NA	NA	NA	NA	NA	NA	NA	NA	NA	NA	NA	NA	NA	NA	NA	NA	NA	NA	NA	NA	NA	NA	NA	NA	NA	NA	NA	NA
3_Angiospermae_Dicotyledoneae	Malvaceae	Hibiscus	Hibiscus_hamabo	Hibiscus hamabo	YES[S000]	Shrub	Non_invasive	Non_dominant	NA	NA	NA	NA	NA	NA	NA	NA	NA	NA	NA	NA	NA	NA	NA	NA	NA	NA	NA	NA	NA	NA	NA	NA	NA	NA	NA	S094
3_Angiospermae_Dicotyledoneae	Malvaceae	Hibiscus	Hibiscus_moscheutos	Hibiscus moscheutos	NO	Perennial	Non_invasive	Non_dominant	NA	NA	NA	NA	NA	NA	NA	NA	NA	NA	NA	NA	NA	NO-S111	NA	NA	NO-S097	NO-S100,S091	NA	NA	NA	NA	NA	NA	NA	NA	NA	NA
3_Angiospermae_Dicotyledoneae	Malvaceae	Hibiscus	Hibiscus_mutabilis	Hibiscus mutabilis	YES[S000]	Shrub	Non_invasive	Dominant	NA	NA	NA	NA	NA	NA	NA	NA	S112	NA	NA	S092	NA	NA	S100	Dominant[S042,S043,S044,S046]S044	NA	NA	NA	NA	NA	NA	S033	NA	NA	NA	NA	NA
3_Angiospermae_Dicotyledoneae	Malvaceae	Hibiscus	Hibiscus_rosa_sinensis	Hibiscus rosa-sinensis	NO	Shrub	Non_invasive	Non_dominant	NA	NA	NA	NA	NA	NA	NA	NA	NA	NA	NA	NA	NA	NA	NA	NA	NA	NA	NA	NA	NA	NA	NO-S033	NA	NA	NA	NA	NA
3_Angiospermae_Dicotyledoneae	Malvaceae	Hibiscus	Hibiscus_syriacus	Hibiscus syriacus	YES[S000]	Shrub	Non_invasive	Non_dominant	NA	NA	NA	NA	NA	NA	NA	NA	S112	S098,S089,S077	S100	S092	NA	S100,S111	NA	NA	NA	NA	NA	NA	S100	NA	S033	NA	NA	NA	NA	NA
3_Angiospermae_Dicotyledoneae	Malvaceae	Hibiscus	Hibiscus_tiliaceus	Hibiscus tiliaceus	YES[S000]	Shrub	Non_invasive	Non_dominant	NA	NA	NA	NA	NA	NA	NA	NA	NA	NA	NA	NA	NA	NA	NA	NA	NA	NA	NA	NA	NA	NA	NA	NA	NA	NA	NA	S094
3_Angiospermae_Dicotyledoneae	Malvaceae	Hibiscus	Hibiscus_trionum	Hibiscus trionum	YES[S000]	Annual	Invasive-[R1-R6,R9]	Non_dominant	S002,S003,S100	S096,S100	NA	NA	NA	NA	NA	S119	NA	S098,S089,S077	NA	NA	NA	S100,S111	NA	NA	S097	S103	NA	NA	S083,S080,S081,S100,优势种[S101]	NA	NA	S100	NA	NA	S100	NA
3_Angiospermae_Dicotyledoneae	Elaeagnaceae	Hippophae	Hippophae_gyantsensis	Hippophae gyantsensis/Hippophae rhamnoides subsp. gyantsensis	NO	Shrub	Non_invasive	Non_dominant	NA	NA	NA	NA	NA	NA	NA	NA	NA	NA	NA	NA	NA	NA	NA	NA	NA	NA	NA	NA	NA	NA	NA	NA	NA	NA	NA	NA
3_Angiospermae_Dicotyledoneae	Elaeagnaceae	Hippophae	Hippophae_rhamnoides	Hippophae rhamnoides	YES[S000]	Shrub	Non_invasive	Non_dominant	NA	S096	NA	S105	NA	NA	NA	NA	NA	NA	NA	NA	NA	NA	NA	NA	NA	NA	NA	NA	NA	NA	NA	NA	NA	NA	NA	NA
3_Angiospermae_Dicotyledoneae	Elaeagnaceae	Hippophae	Hippophae_tibetana	Hippophae thibetana	YES[S000]	Shrub	Non_invasive	Non_dominant	NA	NA	NA	S105	NA	NA	NA	NA	NA	NA	NA	NA	NA	NA	NA	NA	NA	NA	NA	S100	NA	NA	NA	NA	NA	NA	NA	NA
3_Angiospermae_Dicotyledoneae	Plantaginaceae	Hippuris	Hippuris_vulgaris	Hippuris vulgaris	YES[S000]	Perennial	Non_invasive	Dominant	S001,S100	S096,S100	NA	S105];S037,S100	Dominant[S099]	NA	NA	NA	NA	NA	NA	NA	NA	NA	NA	NA	NA	NA	S113	NA	NA	NA	NA	S100	NA	NA	NA	NA
3_Angiospermae_Dicotyledoneae	Asteraceae	Hololeion	Hololeion_maximowiczii	Hieracium hololeion	YES[S000]	Perennial	Non_invasive	Non_dominant	NA	NA	NA	NA	NA	NA	NA	NA	NA	NA	NA	NA	NA	NA	NA	NA	NA	NA	NA	NA	NA	NA	NA	S100	NA	NA	NA	NA
3_Angiospermae_Dicotyledoneae	Saururaceae	Houttuynia	Houttuynia_cordata	Houttuynia cordata	YES[S000]	Perennial	Non_invasive	Non_dominant	NA	NA	NA	NA	NA	S102	NA	S095	S112	NA	NA	NA	NA	NA	S100	S100	S097	S100,S103,S091	NA	NA	S083,S100	NA	S033	NA	NA	S104	NA	NA
3_Angiospermae_Dicotyledoneae	Cannabaceae	Humulus	Humulus_scandens	Humulus scandens/Humulus japonicus	YES[S000]	Annual	Non_invasive	Dominant	S002,S100	NA	NA	NA	NA	NA	NA	NA	S112	S098,S089,S077	S100	S092	NA	S100,S111	Dominant[S070]	S043,S044	S097	S100,S103,S091	NA	NA	S081,S101	NA	S033	S100	NA	NA	S100	NA
3_Angiospermae_Dicotyledoneae	Hydrangeaceae	Hydrangea	Hydrangea_anomala	Hydrangea anomala	NO	Shrub	Non_invasive	Non_dominant	NA	NA	NA	NA	NA	NA	NA	NA	NA	NA	NA	NA	NA	NA	NA	NA	NA	NA	NA	NA	NA	NA	NO-S033	NA	NA	NA	NA	NA
3_Angiospermae_Dicotyledoneae	Hydrangeaceae	Hydrangea	Hydrangea_chinensis	Hydrangea chinensis/Hydrangea angustipetala/Hydrangea jiangxiensis	YES[S000]	Shrub	Non_invasive	Non_dominant	NA	NA	NA	NA	NA	S102	NA	NA	NA	NA	NA	NA	NA	NA	S100	S100	NA	删除-S091	NA	NA	NA	NA	NA	NA	NA	NA	NA	NA
3_Angiospermae_Dicotyledoneae	Hydrangeaceae	Hydrangea	Hydrangea_davidii	Hydrangea davidii	YES[S000]	Shrub	Non_invasive	Non_dominant	NA	NA	NA	NA	NA	NA	NA	NA	NA	NA	NA	NA	NA	NA	NA	NA	NA	NA	NA	NA	NA	NA	NA	NA	NA	NA	NA	NA
3_Angiospermae_Dicotyledoneae	Hydrangeaceae	Hydrangea	Hydrangea_longipes_var._fulvescens	Hydrangea longipes var. fulvescens	YES[S000]	Shrub	Non_invasive	Non_dominant	NA	NA	NA	NA	NA	NA	NA	NA	NA	NA	NA	NA	NA	NA	S100	S100	NA	NA	NA	NA	NA	NA	NA	NA	NA	NA	NA	NA
3_Angiospermae_Dicotyledoneae	Hydrangeaceae	Hydrangea	Hydrangea_macrophylla	Hydrangea macrophylla	NO	Shrub	Non_invasive	Non_dominant	NA	NA	NA	NA	NA	NA	NA	NA	NO-S112	NA	NA	NA	NA	NA	NA	NA	NA	NA	NA	NA	NA	NA	NA	NA	NA	NA	NA	NA
3_Angiospermae_Dicotyledoneae	Hydrangeaceae	Hydrangea	Hydrangea_paniculata	Hydrangea paniculata	YES[S000]	Shrub	Non_invasive	Dominant	NA	NA	NA	NA	NA	Dominant[S102]	NA	NA	NA	NA	NA	NA	NA	NA	NA	Dominant[S042,S043,S044,S046,S045],S100	NA	删除-S060	NA	NA	NA	NA	NA	NA	NA	NA	NA	NA
3_Angiospermae_Dicotyledoneae	Hydrangeaceae	Hydrangea	Hydrangea_strigosa	Hydrangea strigosa	YES[S000]	Shrub	Non_invasive	Non_dominant	NA	NA	NA	NA	NA	NA	NA	NA	NA	NA	NA	NA	NA	NA	NA	NA	NA	NA	NA	NA	NA	NA	NA	NA	NA	NA	NA	NA
3_Angiospermae_Dicotyledoneae	Araliaceae	Hydrocotyle	Hydrocotyle_batrachium	Hydrocotyle sibthorpioides var. batrachium	YES[FOC,S104]	Perennial	Non_invasive	Dominant	NA	NA	NA	NA	NA	NA	NA	NA	NA	NA	NA	NA	NA	NA	NA	S043,S048;S044]	Dominant[S071,S097];S075,S097	S061,S100,S103,S091	NA	NA	Dominant[S081,S082,S101],;S083,S075,S079,S080;S100	NA	NA	NA	NA	Dominant[S104]	NA	NA
3_Angiospermae_Dicotyledoneae	Araliaceae	Hydrocotyle	Hydrocotyle_hookeri_subsp._chinensis	Hydrocotyle chinensis	NO	Perennial	Non_invasive	Non_dominant	NA	NA	NA	NA	NA	NA	NA	NA	NA	NA	NA	NA	NA	NA	NA	NA	NA	NA	NA	NO-S108,S100	NA	NA	NO-S034	NA	NA	NA	NA	NA
3_Angiospermae_Dicotyledoneae	Araliaceae	Hydrocotyle	Hydrocotyle_nepalensis	Hydrocotyle nepalensis	YES[S000]	Perennial	Non_invasive	Non_dominant	NA	NA	NA	NA	NA	NA	NA	NA	NA	NA	NA	NA	NA	NA	NA	NA	NA	NA	NA	NA	NA	NA	NA	NA	NA	NA	NA	NA
3_Angiospermae_Dicotyledoneae	Araliaceae	Hydrocotyle	Hydrocotyle_sibthorpioides	Hydrocotyle sibthorpioides	YES[S000]	Perennial	Non_invasive	Non_dominant	NA	NA	NA	NA	NA	S102	S106	S095	S112	S098,S089,S077	NA	S065,S066,S092,S100	NA	NA	S100	S043,S048;S044]	S074],S097	S100,S103,S091	NA	NA	S083,S079,S082,S100	NA	S033,S034	NA	NA	S104	NA	NA
3_Angiospermae_Dicotyledoneae	Araliaceae	Hydrocotyle	Hydrocotyle_verticillata	Hydrocotyle verticillata	YES[FOC,S104]	Perennial	Non_invasive	Non_dominant	NA	NA	NA	NA	NA	NA	NA	NA	NA	NA	NA	NA	NA	NA	NA	NA	NA	S103	NA	NA	NA	NA	NA	NA	NA	S104	NA	NA
3_Angiospermae_Dicotyledoneae	Araliaceae	Hydrocotyle	Hydrocotyle_vulgaris	Hydrocotyle vulgaris	YES[S112]	Perennial	Non_invasive	Non_dominant	NA	NA	NA	NA	NA	NA	NA	NA	S112	NA	NA	NA	NA	NA	NA	NA	NA	NA	NA	NA	NA	NA	S033	NA	NA	NA	NA	NA
3_Angiospermae_Dicotyledoneae	Acanthaceae	Hygrophila	Hygrophila_polysperma	Hygrophila polysperma	YES[FOC,S104,Q8]	Annual	Non_invasive	Non_dominant	NA	NA	NA	NA	NA	NA	NA	NA	NA	NA	NA	NA	NA	NA	NA	NA	NA	NA	NA	NA	NA	NA	NA	NA	NA	S104	NA	NA
3_Angiospermae_Dicotyledoneae	Acanthaceae	Hygrophila	Hygrophila_ringens	Hygrophila ringens/Hygrophila salicifolia	YES[S000]	Perennial	Non_invasive	Non_dominant	NA	NA	NA	NA	NA	NA	NA	S095	NA	NA	NA	NA	NA	NA	NA	NA	NA	NA	NA	NA	NA	NA	NA	NA	NA	S104	NA	NA
3_Angiospermae_Dicotyledoneae	Fabaceae	Hylodesmum	Hylodesmum_podocarpum	Podocarpium podocarpum	NO	Perennial	Non_invasive	Non_dominant	NA	NA	NA	NA	NA	NA	NA	NA	NA	NA	NA	NA	NA	NA	NA	NA	NA	NA	NA	NA	NA	NA	NA	NA	NA	NA	NA	NA
3_Angiospermae_Dicotyledoneae	Fabaceae	Hylodesmum	Hylodesmum_podocarpum_subsp._fallax	Podocarpium podocarpum var. fallax	NO	Perennial	Non_invasive	Non_dominant	NA	NA	NA	NA	NA	NA	NA	NA	NA	NA	NA	NA	NA	NA	NA	NA	NA	NA	NA	NA	NA	NA	NA	NA	NA	NA	NA	NA
3_Angiospermae_Dicotyledoneae	Fabaceae	Hylodesmum	Hylodesmum_podocarpum_subsp._oxyphyllum	Desmodium racemosum/Podocarpium podocarpum var. oxyphyllum	YES[S000]	Perennial	Non_invasive	Non_dominant	NA	NA	NA	NA	NA	NA	NA	NA	NA	NA	NA	NA	NA	NA	NA	NA	NA	NA	NA	S100	NA	NA	NA	NA	NA	NA	NA	NA
3_Angiospermae_Dicotyledoneae	Crassulaceae	Hylotelephium	Hylotelephium_erythrostictum	Hylotelephium erythrostictum	YES[S000]	Perennial	Non_invasive	Non_dominant	NA	NA	NA	NA	NA	NA	NA	S095	NA	NA	NA	NA	NA	NA	NA	NA	NA	NA	S113	NA	S100	NA	NA	NA	NA	NA	NA	NA
3_Angiospermae_Dicotyledoneae	Crassulaceae	Hylotelephium	Hylotelephium_telephium	Hylotelephium telephium	NO	Perennial	Non_invasive	Non_dominant	NA	NA	NA	NA	NA	NA	NA	NA	NA	NA	NA	NA	NA	NA	NA	NA	NA	NA	NO-S113	NA	NA	NA	NA	NA	NA	NA	NA	NA
3_Angiospermae_Dicotyledoneae	Solanaceae	Hyoscyamus	Hyoscyamus_niger	Hyoscyamus niger	YES[S000]	Perennial	Non_invasive	Non_dominant	S100	S096,S100	NA	S105	NA	NA	NA	NA	NA	NA	NA	NA	NA	S100,S111	NA	NA	NA	NA	NA	NA	NA	NA	NA	NA	NA	NA	NA	NA
3_Angiospermae_Dicotyledoneae	Papaveraceae	Hypecoum	Hypecoum_erectum	Hypecoum erectum	YES[S000]	Annual	Non_invasive	Non_dominant	NA	S096,S100	NA	NA	NA	NA	NA	NA	NA	NA	NA	NA	NA	NA	NA	S044	S097	S100,S103,S091	NA	NA	S083,S100	NA	NA	NA	NA	NA	NA	NA
3_Angiospermae_Dicotyledoneae	Papaveraceae	Hypecoum	Hypecoum_leptocarpum	Hypecoum leptocarpum	YES[S000]	Annual	Non_invasive	Non_dominant	NA	NA	NA	S100,S105	NA	NA	NA	NA	NA	NA	NA	NA	NA	NA	NA	NA	NA	NA	NA	NA	NA	NA	NA	NA	NA	NA	NA	NA
3_Angiospermae_Dicotyledoneae	Hypericaceae	Hypericum	Hypericum_ascyron	Hypericum ascyron	YES[S000]	Perennial	Non_invasive	Non_dominant	NA	S096,S100	NA	NA	NA	NA	NA	NA	NA	NA	NA	S092	NA	NA	NA	NA	NA	NA	NA	NA	NA	NA	NA	S100	NA	NA	NA	NA
3_Angiospermae_Dicotyledoneae	Hypericaceae	Hypericum	Hypericum_ascyron_subsp._gebleri	Hypericum gebleri	NO	Perennial	Non_invasive	Non_dominant	NA	NA	NA	NA	NA	NA	NA	NA	NA	NA	NA	NA	NA	NA	NA	NA	NA	NA	NA	NA	NA	NA	NA	NO-S100	NA	NA	NA	NA
3_Angiospermae_Dicotyledoneae	Hypericaceae	Hypericum	Hypericum_attenuatum	Hypericum attenuatum	YES[S000]	Perennial	Non_invasive	Non_dominant	NA	NA	NA	NA	NA	NA	NA	NA	NA	NA	NA	NA	NA	NA	NA	NA	NA	NA	NA	NA	NA	NA	NA	S100	NA	NA	NA	NA
3_Angiospermae_Dicotyledoneae	Hypericaceae	Hypericum	Hypericum_elodeoides	Hypericum elodeoides	YES[S000]	Perennial	Non_invasive	Non_dominant	NA	NA	NA	NA	NA	NA	S028,S106	NA	NA	NA	NA	NA	NA	NA	NA	NA	NA	NA	NA	NA	NA	NA	NA	NA	NA	NA	NA	NA
3_Angiospermae_Dicotyledoneae	Hypericaceae	Hypericum	Hypericum_erectum	Hypericum erectum	YES[S000]	Perennial	Non_invasive	Non_dominant	NA	NA	NA	NA	NA	S102	NA	NA	NA	NA	NA	NA	NA	NA	NA	S044	NA	S103	NA	NA	NA	NA	NA	NA	NA	NA	NA	NA
3_Angiospermae_Dicotyledoneae	Hypericaceae	Hypericum	Hypericum_henryi	Hypericum henryi	YES[S000]	Shrub	Non_invasive	Non_dominant	NA	NA	NA	NA	NA	NA	S106	NA	NA	NA	NA	NA	NA	NA	NA	NA	NA	NA	NA	NA	NA	NA	NA	NA	NA	NA	NA	NA
3_Angiospermae_Dicotyledoneae	Hypericaceae	Hypericum	Hypericum_inodorum	Hypericum × inodorum	NO	Shrub	Non_invasive	Non_dominant	NA	NA	NA	NA	NA	NA	NA	NA	NO-S112	NA	NA	NA	NA	NA	NA	NA	NA	NA	NA	NA	NA	NA	NA	NA	NA	NA	NA	NA
3_Angiospermae_Dicotyledoneae	Hypericaceae	Hypericum	Hypericum_japonicum	Hypericum japonicum	YES[S000]	Annual	Non_invasive	Non_dominant	NA	NA	NA	NA	NA	S102	S028,S106	NA	NA	NA	NA	S092	NA	NA	S100	S100,S043,S044,S045]	S097	S049,S052,S100,S103,S091	NA	NA	NA	NA	NA	NA	NA	S104	NA	NA
3_Angiospermae_Dicotyledoneae	Hypericaceae	Hypericum	Hypericum_longistylum	Hypericum longistylum	YES[S000]	Shrub	Non_invasive	Non_dominant	NA	NA	NA	NA	NA	NA	NA	NA	NA	NA	NA	NA	NA	NA	NA	NA	NA	NA	S113	NA	NA	NA	NA	NA	NA	NA	NA	NA
3_Angiospermae_Dicotyledoneae	Hypericaceae	Hypericum	Hypericum_monogynum	Hypericum monogynum	YES[S000]	Shrub	Non_invasive	Non_dominant	NA	NA	NA	NA	NA	NA	NA	S095	S112	S098,S077	NA	NA	NA	NA	NA	NA	NA	NA	NA	NA	NA	NA	NA	NA	NA	NA	NA	NA
3_Angiospermae_Dicotyledoneae	Hypericaceae	Hypericum	Hypericum_patulum	Hypericum patulum	YES[S000]	Shrub	Non_invasive	Non_dominant	NA	NA	NA	NA	NA	NA	NA	NA	NA	NA	NA	NA	NA	NA	S100	NA	NA	NA	NA	NA	NA	NA	NA	NA	NA	NA	NA	NA
3_Angiospermae_Dicotyledoneae	Hypericaceae	Hypericum	Hypericum_perforatum	Hypericum perforatum	NO	Perennial	Non_invasive	Non_dominant	NA	NA	NA	NA	NA	NA	NA	NA	NA	NA	NA	NA	NA	NA	NA	NA	NA	NA	NA	NA	NA	NA	NA	NA	NA	NA	NA	NA
3_Angiospermae_Dicotyledoneae	Hypericaceae	Hypericum	Hypericum_sampsonii	Hypericum sampsonii	YES[S000]	Perennial	Non_invasive	Non_dominant	NA	NA	NA	NA	NA	NA	NA	NA	NA	NA	NA	S092	NA	NA	S100	S100	NA	NA	NA	NA	NA	NA	NA	NA	NA	NA	NA	NA
3_Angiospermae_Dicotyledoneae	Hypericaceae	Hypericum	Hypericum_seniawinii	Hypericum seniawinii	YES[S000]	Perennial	Non_invasive	Non_dominant	NA	NA	NA	NA	NA	S102	NA	NA	NA	NA	NA	NA	NA	NA	NA	NA	NA	NA	NA	NA	NA	NA	NA	NA	NA	NA	NA	NA
3_Angiospermae_Dicotyledoneae	Hypericaceae	Hypericum	Hypericum_wightianum	Hypericum wightianum	NO	Perennial	Non_invasive	Non_dominant	NA	NA	NA	NA	NA	NA	NO-S106	NA	NA	NA	NA	NA	NA	NA	NA	NA	NA	NA	NA	NA	NA	NA	NA	NA	NA	NA	NA	NA
3_Angiospermae_Dicotyledoneae	Asteraceae	Hypochaeris	Hypochaeris_ciliata	Hypochaeris ciliata/Achyrophorus ciliatus/Hypochaeris grandiflora	YES[S000]	Perennial	Non_invasive	Non_dominant	S002,S100	S096	NA	NA	NA	NA	NA	NA	NA	NA	NA	NA	NA	NA	NA	NA	NA	NA	NA	NO-S100	NA	NA	NA	NA	NA	NA	NA	NA
3_Angiospermae_Dicotyledoneae	Salicaceae	Idesia	Idesia_polycarpa	Idesia polycarpa	NO	Tree	Non_invasive	Non_dominant	NA	NA	NA	NA	NA	NA	NA	NA	NA	NA	NA	NA	NA	NA	NA	NA	NA	NA	NA	NA	NA	NA	NA	NA	NA	NA	NA	NA
3_Angiospermae_Dicotyledoneae	Aquifoliaceae	Ilex	Ilex_aculeolata	Ilex aculeolata	NO	Shrub	Non_invasive	Non_dominant	NA	NA	NA	NA	NA	NO-S102	NA	NA	NA	NA	NA	NA	NA	NA	NO-S100	NA	NA	NA	NA	NA	NA	NA	NA	NA	NA	NA	NA	NA
3_Angiospermae_Dicotyledoneae	Aquifoliaceae	Ilex	Ilex_asprella	Ilex asprella	NO	Shrub	Non_invasive	Non_dominant	NA	NA	NA	NA	NA	NO-S102	NA	NA	NA	NA	NA	NA	NA	NA	NA	NA	NA	NA	NA	NA	NA	NA	NA	NA	NA	NA	NA	NA
3_Angiospermae_Dicotyledoneae	Aquifoliaceae	Ilex	Ilex_chinensis	Ilex chinensis/Ilex purpurea	NO	Tree	Non_invasive	Non_dominant	NA	NA	NA	NA	NA	NA	NA	NA	NO-S112	NA	NA	NA	NA	NA	NO-S100	NO-S100	NA	NA	NA	NA	NA	NA	NA	NA	NA	NA	NA	NA
3_Angiospermae_Dicotyledoneae	Aquifoliaceae	Ilex	Ilex_cornuta	Ilex cornuta/Skimmia reevesiana	YES[S000]	Shrub	Non_invasive	Non_dominant	NA	NA	NA	NA	NA	S102	NA	NA	S112	S077	NA	NA	NA	NA	S100	S100	S097	S103	NA	NA	NA	NA	NA	NA	NA	NA	NA	NA
3_Angiospermae_Dicotyledoneae	Aquifoliaceae	Ilex	Ilex_metabaptista	Ilex metabaptista	NO	Shrub	Non_invasive	Non_dominant	NA	NA	NA	NA	NA	NA	NA	NA	NA	NA	NA	NA	NA	NA	NA	NA	NA	NA	NA	NA	NA	NA	NA	NA	NA	NA	NA	NA
3_Angiospermae_Dicotyledoneae	Aquifoliaceae	Ilex	Ilex_micrococca	Ilex micrococca	NO	Tree	Non_invasive	Non_dominant	NA	NA	NA	NA	NA	NO-S102	NA	NA	NA	NA	NA	NA	NA	NA	NA	NA	NA	NA	NA	NA	NA	NA	NA	NA	NA	NA	NA	NA
3_Angiospermae_Dicotyledoneae	Aquifoliaceae	Ilex	Ilex_perryana	Ilex perryana	NO	Shrub	Non_invasive	Non_dominant	NA	NA	NA	NA	NA	NA	NO-S100	NA	NA	NA	NA	NA	NA	NA	NA	NA	NA	NA	NA	NA	NA	NA	NA	NA	NA	NA	NA	NA
3_Angiospermae_Dicotyledoneae	Aquifoliaceae	Ilex	Ilex_rotunda	Ilex rotunda	NO	Shrub	Non_invasive	Non_dominant	NA	NA	NA	NA	NA	NA	NA	NA	NA	NA	NA	NA	NA	NA	NA	NA	NA	NA	NA	NO-S100	NA	NA	NA	NA	NA	NA	NA	NA
3_Angiospermae_Dicotyledoneae	Aquifoliaceae	Ilex	Ilex_serrata	Ilex serrata	NO	Shrub	Non_invasive	Non_dominant	NA	NA	NA	NA	NA	NO-S102	NA	NA	NA	NA	NA	NA	NA	NA	NA	NA	NA	NA	NA	NA	NA	NA	NA	NA	NA	NA	NA	NA
3_Angiospermae_Dicotyledoneae	Aquifoliaceae	Ilex	Ilex_subcrenata	Ilex subcrenata	NO	Shrub	Non_invasive	Non_dominant	NA	NA	NA	NA	NA	NA	NA	NA	NA	NA	NA	NA	NA	NA	NA	NA	NA	NA	NA	NO-S100	NA	NA	NA	NA	NA	NA	NA	NA
3_Angiospermae_Dicotyledoneae	Aquifoliaceae	Ilex	Ilex_triflora	Ilex triflora	NO	Shrub	Non_invasive	Non_dominant	NA	NA	NA	NA	NA	NO-S102	NA	NA	NA	NA	NA	NA	NA	NA	NA	NA	NA	NA	NA	NA	NA	NA	NA	NA	NA	NA	NA	NA
3_Angiospermae_Dicotyledoneae	Aquifoliaceae	Ilex	Ilex_wilsonii	Ilex wilsonii	NO	Shrub	Non_invasive	Non_dominant	NA	NA	NA	NA	NA	NO-S102	NA	NA	NA	NA	NA	NA	NA	NA	NA	NA	NA	NA	NA	NA	NA	NA	NA	NA	NA	NA	NA	NA
3_Angiospermae_Dicotyledoneae	Aquifoliaceae	Ilex	Ilex_yunnanensis	Ilex yunnanensis	NO	Shrub	Non_invasive	Non_dominant	NA	NA	NA	NA	NA	NA	NO-S100	NA	NA	NA	NA	NA	NA	NA	NA	NA	NA	NA	NA	NA	NA	NA	NA	NA	NA	NA	NA	NA
3_Angiospermae_Dicotyledoneae	Schisandraceae	Illicium	Illicium_simonsii	Illicium simonsii	NO	Tree	Non_invasive	Non_dominant	NA	NA	NA	NA	NA	NA	NO-S100	NA	NA	NA	NA	NA	NA	NA	NA	NA	NA	NA	NA	NA	NA	NA	NA	NA	NA	NA	NA	NA
3_Angiospermae_Dicotyledoneae	Bignoniaceae	Incarvillea	Incarvillea_compacta	Incarvillea compacta	NO	Perennial	Non_invasive	Non_dominant	NA	NA	NA	NO-S105	NA	NA	NA	NA	NA	NA	NA	NA	NA	NA	NA	NA	NA	NA	NA	NA	NA	NA	NA	NA	NA	NA	NA	NA
3_Angiospermae_Dicotyledoneae	Bignoniaceae	Incarvillea	Incarvillea_sinensis	Incarvillea sinensis	YES[S000]	Annual	Non_invasive	Non_dominant	S100	S007,S096,S100	NA	NA	NA	NA	NA	NA	NA	NA	NA	NA	NA	S100,S111	NA	NA	NA	S100,S103,S091	NA	NA	S100	NA	NA	NA	NA	NA	S100	NA
3_Angiospermae_Dicotyledoneae	Fabaceae	Indigofera	Indigofera_amblyantha	Indigofera amblyantha	YES[S000]	Shrub	Non_invasive	Non_dominant	NA	NA	NA	NA	NA	NA	NA	NA	NA	NA	NA	NA	NA	NA	NA	NA	NA	NA	NA	NA	NA	NA	NA	NA	NA	NA	NA	NA
3_Angiospermae_Dicotyledoneae	Fabaceae	Indigofera	Indigofera_bungeana	Indigofera bungeana/Indigofera pseudotinctoria	YES[S000]	Shrub	Non_invasive	Non_dominant	NA	NA	NA	NA	NA	NA	NA	NA	NA	NA	NA	S092	NA	NA	S100	NA	NA	S100,S091	NA	NA	NA	NA	NA	NA	NA	NA	NA	NA
3_Angiospermae_Dicotyledoneae	Fabaceae	Indigofera	Indigofera_chaetodonta	Indigofera chaetodonta	NO	Shrub	Non_invasive	Non_dominant	NA	NA	NA	NA	NA	NA	NO-S106	NA	NA	NA	NA	NA	NA	NA	NA	NA	NA	NA	NA	NA	NA	NA	NA	NA	NA	NA	NA	NA
3_Angiospermae_Dicotyledoneae	Fabaceae	Indigofera	Indigofera_decora	Indigofera decora	YES[S000]	Shrub	Non_invasive	Non_dominant	NA	NA	NA	NA	NA	S102	NA	NA	NA	NA	NA	NA	NA	NA	NA	NA	NA	NA	NA	NA	NA	NA	NA	NA	NA	NA	NA	NA
3_Angiospermae_Dicotyledoneae	Fabaceae	Indigofera	Indigofera_decora_var._ichangensis	Indigofera decora var. ichangensis	NO	Shrub	Non_invasive	Non_dominant	NA	NA	NA	NA	NA	NA	NA	NA	NA	NA	NA	NA	NA	NA	NA	NA	NA	NA	NA	NO-S100	NA	NA	NA	NA	NA	NA	NA	NA
3_Angiospermae_Dicotyledoneae	Fabaceae	Indigofera	Indigofera_fortune	Indigofera fortune	NO	Shrub	Non_invasive	Non_dominant	NA	NA	NA	NA	NA	NO-S102	NA	NA	NA	NO-S077	NA	NA	NA	NA	NA	NA	NA	NA	NA	NA	NA	NA	NA	NA	NA	NA	NA	NA
3_Angiospermae_Dicotyledoneae	Fabaceae	Indigofera	Indigofera_kirilowii	Indigofera kirilowii	NO	Shrub	Non_invasive	Non_dominant	NA	NA	NA	NA	NA	NA	NA	NA	NA	NA	NA	NA	NA	NA	NA	NA	NA	NA	NA	NA	NO-S100	NA	NA	NA	NA	NA	NA	NA
3_Angiospermae_Dicotyledoneae	Fabaceae	Indigofera	Indigofera_mairei	Indigofera monbeigii	NO	Shrub	Non_invasive	Non_dominant	NA	NA	NA	NA	NA	NA	NO-S106	NA	NA	NA	NA	NA	NA	NA	NA	S100,S047]	S097	S049,S058,S062,S064,S051,S100,S103;S063];,S091	NA	NA	NA	S029	NA	NA	NA	NA	NA	NA
3_Angiospermae_Dicotyledoneae	Fabaceae	Indigofera	Indigofera_nigrescens	Indigofera nigrescens	NO	Shrub	Non_invasive	Non_dominant	NA	NA	NA	NA	NA	NA	NA	NA	NA	NA	NA	NA	NA	NA	NA	NA	NA	NA	NA	NO-S100	NA	NA	NA	NA	NA	NA	NA	NA
3_Angiospermae_Dicotyledoneae	Fabaceae	Indigofera	Indigofera_tinctoria	Indigofera tinctoria	YES[S000]	Shrub	Non_invasive	Non_dominant	NA	NA	NA	NA	NA	NA	NA	NA	NA	NA	NA	NA	NA	NA	S100	NO-S100	NA	NO-S100,S091	NA	NA	NA	NA	NA	NA	NA	NA	NA	NA
3_Angiospermae_Dicotyledoneae	Asteraceae	Inula	Inula_britannica	Inula britanica	YES[S000]	Perennial	Non_invasive	Non_dominant	S100	S096	NA	NA	NA	NA	NA	NA	NA	S089	NA	NA	NA	NA	NA	S043,S044	NA	S103	S113	NA	S080,S081,优势种[S101]	NA	NA	NA	S025	NA	NA	NA
3_Angiospermae_Dicotyledoneae	Asteraceae	Inula	Inula_caspica	Inula caspica	YES[S000]	Perennial	Non_invasive	Non_dominant	NA	NA	NA	NA	NA	NA	NA	NA	NA	NA	NA	NA	S114	NA	NA	NA	NA	NA	NA	S100	NA	NA	NA	NA	NA	NA	NA	NA
3_Angiospermae_Dicotyledoneae	Asteraceae	Inula	Inula_grandiflora	Inula grandiflora	NO	Perennial	Non_invasive	Non_dominant	NA	NA	NA	NA	NA	NA	NA	NA	NA	NA	NA	NA	NA	NA	NA	NA	NA	NA	NA	NA	NA	NA	NA	NA	NO-S018	NA	NA	NA
3_Angiospermae_Dicotyledoneae	Asteraceae	Inula	Inula_helianthusaquatilis	Inula helianthusaquatilis	NO	Perennial	Non_invasive	Non_dominant	NA	NA	NA	NA	NA	NA	NA	NA	NA	NA	NA	NA	NA	NA	NA	NA	NA	NA	NA	NO-S100	NA	NA	NO-S033	NA	NA	NA	NA	NA
3_Angiospermae_Dicotyledoneae	Asteraceae	Inula	Inula_japonica	Inula japonica/Inula britannica var. chinensis	YES[S000]	Perennial	Non_invasive	Non_dominant	S001,S002,S004,S100	S007,S096,S100	NA	NA	NA	NA	NA	NA	NA	S077,S089	NA	S092	NA	S100,S111	S100	S100,S043,S044	S097	S103,S091	S113	NA	S083,S100	NA	NA	S100	S019,S020,S021,S022,S023,S024	NA	S100	NA
3_Angiospermae_Dicotyledoneae	Asteraceae	Inula	Inula_linariifolia	Inula linariifolia	YES[S000]	Perennial	Non_invasive	Non_dominant	S100	S096,S100	NA	NA	NA	NA	NA	NA	NA	S089	NA	NA	NA	NA	NA	S043	NA	S103	NA	S100	S083,S100	NA	NA	S100	S018	NA	NA	NA
3_Angiospermae_Dicotyledoneae	Asteraceae	Inula	Inula_salicina	Inula salicina	NO	Perennial	Non_invasive	Non_dominant	NA	NA	NA	NA	NA	NA	NA	NA	NA	NA	NA	NA	NA	NA	NA	NA	NA	NA	NO-S113	NA	NA	NA	NA	NO-S100	NA	NA	NA	NA
3_Angiospermae_Dicotyledoneae	Asteraceae	Inula	Inula_salsoloides	Inula salsoloides	YES[S000]	Perennial	Non_invasive	Non_dominant	NA	S096,S100	NA	NA	NA	NA	NA	NA	NA	NA	NA	NA	S114	S100,S111	NA	NA	NA	NA	NA	NA	NA	NA	NA	NA	S018	NA	NA	NA
3_Angiospermae_Dicotyledoneae	Convolvulaceae	Ipomoea	Ipomoea_aquatica	Ipomoea aquatica	YES[S000,FOC]	Annual	Non_invasive	Non_dominant	NA	NA	NA	NA	NA	NA	NA	NA	NA	S098	NA	S092	NA	NA	S100	NO-S100	NA	NO-S091	NA	NA	NA	NA	NA	NA	NA	NA	NA	NA
3_Angiospermae_Dicotyledoneae	Convolvulaceae	Ipomoea	Ipomoea_batatas	Ipomoea batatas	YES[S000]	Perennial	Non_invasive	Non_dominant	NA	NA	NA	NA	NA	NA	NA	NA	NA	S098	S100	S092	NA	S100	NA	NA	NA	NA	NA	NA	NA	NA	S033	NA	NA	NA	NA	NA
3_Angiospermae_Dicotyledoneae	Convolvulaceae	Ipomoea	Ipomoea_biflora	Aniseia biflora	YES[S000]	Annual	Non_invasive	Non_dominant	NA	NA	NA	NA	NA	NA	NA	NA	NA	NA	NA	NA	NA	NA	NA	NA	NA	NA	NA	NA	NA	NA	NA	NA	NA	NA	NA	S094
3_Angiospermae_Dicotyledoneae	Convolvulaceae	Ipomoea	Ipomoea_cairica	Ipomoea cairica	YES[S000]	Perennial	Invasive-[R1,R2,R3,R5,R6,R7,R9,R10]	Non_dominant	NA	NA	NA	NA	NA	NA	NA	NA	NA	NA	NA	NA	NA	NA	NA	NA	NA	NA	NA	NA	NA	NA	NA	NA	NA	NA	NA	S094
[truncated: 2,833 more rows]
